# Supplementary material for: Global pairwise RNA interaction landscapes reveal core features of protein recognition
Source: Nat Commun. 2018 Jun 28;9:2511. doi: 10.1038/s41467-018-04729-0 (PMC6023938; doi:10.1038/s41467-018-04729-0)
Supplement: Supplementary file 3 — Supplementary Dataset 1 [file 41467_2018_4729_MOESM3_ESM.xlsx]

## Sheet: P22 Box B left single mutations
P22 Box B left single mutation (alternative residues are indicated with captial letter)
cf. figure 3c
Name	Sequence	Hamiltonian score	P-value	Luminescence	SD
Wild type Box B left	ugcgcugacaaagcgcg	-9.57508	3.33978e-14	17362.9	4062.64
positive single mttation1	ugcgcugacaaagUgcg	-12.4931	9.3393e-20	20963.2	3622.87
positive single mttation2	ugcgcugacaaagcgcC	-11.2219	3.25353e-17	24314.5	6982.32
positive single mttation3	ugcgcugaUaaagcgcg	-10.4745	8.28751e-16	20008	9902.44
positive single mttation4	uCcgcugacaaagcgcg	-9.57988	3.27644e-14	21746.9	5018.18
positive single mttation5	Cgcgcugacaaagcgcg	-9.72391	1.83917e-14	34269.4	9298.72
positive single mttation6	ugcgcugacaaagcgUg	-9.65619	2.41455e-14	27324.1	3845.64
positive sinlge mutation7	Ggcgcugacaaagcgcg	-9.66316	2.34798e-14	23402.5	1611.07
positive single mutation8	ugcgcugacaaagcgcU	-9.6389	2.58781e-14	18714.7	6946.12
positive single mutation9	Agcgcugacaaagcgcg	-9.63241	2.65595e-14	19991	1699.68
negative single mttation1	ugcgcuUacaaagcgcg	-4.79064	3.00734e-07	47.3432	8.52655
negative single mttation2	ugcgcuAacaaagcgcg	-4.58635	5.20149e-07	68.7165	26.2978
negative single mttation3	ugGgcugacaaagcgcg	-5.74984	1.98019e-08	41.1508	12.7846
single mutation close to wild type	ugcgcugacGaagcgcg	-8.90424	4.56484e-13	22862.7	1810.51
Negative Control				43.5502	14.4973

## Sheet: P22 Box B right single mutation
P22 Box B right single mutations (alternative residues are indicated with captial letter)
cf. supplementary figure3
Name	Sequence	Hamiltonian score	P-value	Luminescence	SD
>18_wild_type_boxB_right	accgccgacaacgcggt	-7.94828	1.53828e-11	39311	2933.51
>19_positive_mutation1	accgccgacaacgTggt	-9.89588	9.16254e-15	35123	2071.44
>20_positive_mutation2	accgccgaTaacgcggt	-9.82502	1.22215e-14	42714.1	1116.97
>21_positive_mutation3	accgccgacaacgcggC	-9.71583	1.90001e-14	29405.8	3422.42
>22_positive_mutation4	accgccgacaaAgcggt	-9.00689	3.08355e-13	9589.93	2805.13
>23_positive_mutation5	accgcTgacaacgcggt	-8.59792	1.4472e-12	233.497	18.1222
>24_positive_mutation6	accgccgacaacgcggA	-8.25361	5.13698e-12	46807.7	2684.84
>25_positive_mutation7	accgccgacaacgcggG	-8.04737	1.08054e-11	40986.2	4457.24
>25_disruptive_mutation1_rank50/51	accgccgacaacTcggt	-3.19738	1.61133e-05	26.1137	5.47275
>26_disruptive_mutation2_rank51/51	accgccAacaacgcggt	-3.11045	1.96421e-05	28.7994	1.24347
>27_disruptive_mutation3_rank45/51	accgccgacaTcgcggt	-4.45545	7.34638e-07	40.1145	2.43237
Negative Control				56.7049	6.43356

## Sheet: mutational pathways
Mutational pathways from boxB right to Box B left
cf. figure 4
most favorable pathway
Name	Sequence	Hamiltonian score	Luminescence	SD
box B right	accgccgacaacgcggu	-7.94828	39311	2933.51
F1	accgccgacaaAgcggu	-9.00689	17615.5	1240.59
F2	accgcUgacaaAgcggu	-10.7572	46456.5	11108.3
F3	accgcUgacaaAgcggG	-11.2172	46331.1	2999.72
F4	UccgcUgacaaAgcggG	-10.8368	46530	3888.85
F5	UccgcUgacaaAgcgCG	-9.57988	47401.8	3542.2
BoxB left	UGcgcUgacaaAgcgCG	-9.57508	30228.3	2284.65
Negative Control			56.7049	6.43356
least favorable pathway
Name	Sequence	Hamiltonian score	Luminescence	SD
box B right	accgccgacaacgcggu	-7.94828	23566.5	1758.61
D1	accgccgacaacgcgCu	-6.88155	662.09	155.207
D2	UccgccgacaacgcgCu	-6.19583	189.193	15.0474
D3	UccgccgacaacgcgCG	-6.04885	423.012	96.3181
D4	UGcgccgacaacgcgCG	-6.50186	20032.2	5113.89
D5	uGcgcUgacaacgcgCG	-7.39362	242.424	35.531
BoxB left	UGcgcUgacaaAgcgCG	-9.57508	18121.5	6906.37
Negative Control			137.792	16.5441

## Sheet: BIV mutations
	cf. figure 5c
Column1	BIV Mutations	Hamiltnian score(top1)	binding activation(% estimated from colin A.smith,1998)
BIV	GCUCGUGUAGCUCAUUAGCUCCGAGC	-1.75236	100
HIV	CCAGAUCUGAGCCUGGGAGCUCUCUGG	-0.324112	6.8324
B1	GCUCGUCUGAGCUCAUUAGCUCCGAGC	-1.68741	72.4194
B2	CCAGAUGUAGCCUGGGAGCUCUCUGG	-0.953809	2.5751
B3	GCUCGUGAGCUCAUUAGCUCCGAGC	-1.26209	42.5367
B4	GCUCGUUGAGCUCAUUAGCUCCGAGC	-2.12853	112.226
S1	CCAGAUGUAGCUCAUUAGCUCUCUGG	-1.40659	15.8176
S2	GCUCGUCUGAGCCUGGGAGCUCCGAGC	-0.467812	15.8176
S3	GCUCCUGUAGCUCAUUAGCUCGGAGC	0.0112961	8.0355
S4	GCUCGUGUAGCUCAUUAGCUCUGAGC	-0.402807	16.0991
S5	GCUCAUGUAGCUCAUUAGCUCUGAGC	-0.550263	5.1787
