# Supplementary material for: Global pairwise RNA interaction landscapes reveal core features of protein recognition
Source: Nat Commun. 2018 Jun 28;9:2511. doi: 10.1038/s41467-018-04729-0 (PMC6023938; doi:10.1038/s41467-018-04729-0)
Supplement: Supplementary file 4 — Supplementary Dataset 2 [file 41467_2018_4729_MOESM4_ESM.xlsx]

## Sheet: Lambda genome search
Position in genome	sequence	Hamiltonian score	p-value	FDR	Q-value
35517	TAAGCCCTGAAGAAGGGCAG	-12.1347	6.32751e-15	1.47566e-10	1.19985e-10
35519	ATTAAGCCCTGAAGAAGGGC	-11.9365	1.35519e-14	1.58024e-10	1.19985e-10
35518	TTAAGCCCTGAAGAAGGGCA	-11.9024	1.54346e-14	1.19985e-10	1.19985e-10
38262	TCCAGCCCTGAAAAAGGGCA	-11.0616	3.4933e-13	2.03671e-09	2.03671e-09
38261	TTCCAGCCCTGAAAAAGGGC	-10.9454	5.30496e-13	2.47438e-09	2.47438e-09
10844	TCATCCCGCCGAAGGAGTCC	-10.2871	5.32284e-12	2.06893e-08	2.06893e-08
31877	CGCTCCGGAAAGAAGTGGCC	-10.1581	8.26266e-12	2.7528e-08	2.7528e-08
38263	CCAGCCCTGAAAAAGGGCAT	-9.7281	3.47734e-11	1.0137e-07	1.0137e-07
20345	CATCTCGTGCTGAAGTGGCG	-9.17723	2.05511e-10	5.32533e-07	5.32533e-07
6498	TCTTCGACCTGAGCAATGGC	-9.01572	3.41277e-10	7.95903e-07	7.95903e-07
16662	TCAGGGCGCTGAAGCTGTAG	-8.48716	1.71842e-09	3.64327e-06	3.64327e-06
13774	TTTCCGTTGACGAAGTTCAC	-8.2169	3.82777e-09	7.43907e-06	6.6494e-06
34186	TTAAGCCTGAAGAAATGTTT	-8.20417	3.97323e-09	7.12777e-06	6.6494e-06
30799	GTAGCGTACTGAAGAAGCAC	-8.19415	4.09149e-09	6.81564e-06	6.6494e-06
9995	TTTCAGCATGAGAAATTGCC	-8.179	4.27681e-09	6.6494e-06	6.6494e-06
20342	CTCGTGCTGAAGTGGCGGCC	-8.09763	5.42061e-09	7.901e-06	7.44388e-06
45373	ACTTCGCCGGACTAAGTAGC	-8.08011	5.70323e-09	7.82394e-06	7.44388e-06
6497	CTTCGACCTGAGCAATGGCC	-8.07757	5.74537e-09	7.44388e-06	7.44388e-06
35513	CCCTGAAGAAGGGCAGCATT	-7.32402	4.77074e-08	5.85579e-05	5.85579e-05
34187	GTTAAGCCTGAAGAAATGTT	-7.26404	5.61369e-08	6.54594e-05	6.54594e-05
10865	CAAGCCCCCTGAACATGGGG	-7.22842	6.18071e-08	6.86392e-05	6.86392e-05
5374	CAGCCTGCGAAGCAGTGGCT	-7.15488	7.53189e-08	7.98426e-05	7.64162e-05
31792	TTAACGCTAAAGCACTGGCC	-7.15466	7.53633e-08	7.64162e-05	7.64162e-05
10301	GGATCGCTGAAAAACAGGCT	-7.06787	9.50125e-08	9.23258e-05	9.23258e-05
6207	CTCTCACGGAAAAAGAGACG	-6.60756	3.15169e-07	0.000294007	0.000294007
36347	AGATAGCTGAAGAGATGGCA	-6.58044	3.37714e-07	0.000302921	0.000302921
25345	CGAAATGCTTAATAAATGCT	-6.50369	4.10257e-07	0.000354361	0.000354361
20519	CTGCCGCGGCAGAGGCGCTC	-6.37382	5.68435e-07	0.000473452	0.000468206
18819	TATACGGCGGAATATCTGCC	-6.36422	5.82212e-07	0.000468206	0.000468206
31915	TCACCGCTTCAGAAGTTCAC	-6.34901	6.04701e-07	0.000470081	0.000470081
17311	TGTTCGCCGTCAAAGTGCGC	-6.30341	6.77241e-07	0.00050949	0.00050949
43201	TCATCGCGGATGGAGTGAAA	-6.22992	8.1207e-07	0.00059183	0.00059183
42066	ACTACCGCAGGAAAAGGAGG	-6.20091	8.72103e-07	0.000616321	0.000616321
36377	CAGCGCCTCTGAACAAGGTC	-6.17707	9.24607e-07	0.000634208	0.000634208
3083	ACTGAGCCGGAAAAAAGACC	-6.15313	9.80382e-07	0.000653252	0.000653252
24920	TTTTCGCAGTAGATGAGGTA	-6.08647	1.15324e-06	0.000747084	0.000747084
10913	CCACCGCCAGCGAGGTGGCC	-6.01546	1.36945e-06	0.000863171	0.000846435
45776	CATTGCAGCAGATTAAGGAG	-6.01252	1.37919e-06	0.000846435	0.000846435
39099	CTATCCCTCAAAACAGGGGG	-5.95508	1.58342e-06	0.000946858	0.000946858
9771	TCAATGCGCTGCAGGGCTGA	-5.87709	1.90759e-06	0.00111219	0.00110825
5362	CAGTGGCTGAAACAGTTGTT	-5.8682	1.94835e-06	0.00110825	0.00110825
8343	TTCAGTTGCTGAATAAACGC	-5.85486	2.01108e-06	0.00111669	0.00111669
38267	CCCTGAAAAAGGGCATCAAA	-5.83511	2.10751e-06	0.00114302	0.00114302
5045	CTGCCGCTGTAAATCAGCGT	-5.76379	2.494e-06	0.00132189	0.00129804
30797	AGCGTACTGAAGAAGCACCG	-5.75994	2.51668e-06	0.00130428	0.00129804
18509	CTGGCGCGGAAAAGCCGCGC	-5.75263	2.5603e-06	0.00129804	0.00129804
13776	TGTTTCCGTTGACGAAGTTC	-5.73887	2.64438e-06	0.00131214	0.00131214
20132	CCTGAGCTGACGATGCAGCC	-5.70988	2.83026e-06	0.00137512	0.00137512
14695	CGTCGCCGCAGTAAATTGCG	-5.68684	2.98685e-06	0.00142158	0.00142158
8341	CAGTTGCTGAATAAACGCGC	-5.6703	3.10433e-06	0.00144794	0.00144794
20048	GAGCAGCTGATGCACTGGCA	-5.66135	3.16974e-06	0.00144946	0.00144946
13077	CCACCTCCGGAGAACAGGCC	-5.64209	3.31498e-06	0.00148673	0.00148673
45467	CGCTGCTAAAAAAGCCGGAG	-5.53164	4.27897e-06	0.00188285	0.00188285
42067	CTACCGCAGGAAAAGGAGGA	-5.49353	4.66984e-06	0.00201679	0.00197391
1682	TGTACGCTGTCCAGATGTGA	-5.49298	4.67572e-06	0.00198262	0.00197391
37707	TTAGCGTTGAAGAATTTAGC	-5.48703	4.73982e-06	0.00197391	0.00197391
34910	TCCATCGGGAAAAAGTTTTG	-5.47695	4.85034e-06	0.0019845	0.0019845
20520	TCTGCCGCGGCAGAGGCGCT	-5.45674	5.07937e-06	0.00204238	0.00204238
8342	TCAGTTGCTGAATAAACGCG	-5.44617	5.20324e-06	0.00205672	0.00205672
20344	ATCTCGTGCTGAAGTGGCGG	-5.42694	5.43602e-06	0.00211292	0.00208999
47699	TTAACCGCTAGATGAAGAGC	-5.42447	5.46663e-06	0.00208999	0.00208999
21284	CCCTGCATCAGGACGTAGCC	-5.40256	5.74546e-06	0.00216116	0.00213357
42065	CACTACCGCAGGAAAAGGAG	-5.40117	5.7636e-06	0.00213357	0.00213357
31879	CCCGCTCCGGAAAGAAGTGG	-5.36199	6.29799e-06	0.00229496	0.00229496
28160	AAACAGGCGTAAAAATTGCC	-5.3325	6.73105e-06	0.00241503	0.00241503
31917	CATCACCGCTTCAGAAGTTC	-5.32432	6.85612e-06	0.00242264	0.00242264
20050	CTGAGCAGCTGATGCACTGG	-5.3126	7.03919e-06	0.0024502	0.0024502
37996	TTTACCTCTGGCGGTGATAA	-5.29595	7.30729e-06	0.00250611	0.00248603
10096	CTTTCCCGCAGAAACAGGCT	-5.29209	7.37082e-06	0.00249127	0.00248603
22399	TCCTGAAGCGGCGCAATATG	-5.28661	7.46192e-06	0.00248603	0.00248603
3150	CAACCTCGCGGGAAAAGGCA	-5.14755	1.01673e-05	0.00333964	0.00333964
38189	TTTATGCGGAAGAGGTAAAG	-5.11477	1.09293e-05	0.00354007	0.00354007
25074	TCATCAGGTGAAAAATGTCC	-5.08489	1.16709e-05	0.00372851	0.00372851
10843	CATCCCGCCGAAGGAGTCCT	-5.06995	1.20595e-05	0.00380058	0.00380058
37708	GTTAGCGTTGAAGAATTTAG	-5.04481	1.27412e-05	0.00396189	0.00391048
47423	TATTTCTTTAAAAATGGCAA	-5.04139	1.28367e-05	0.00393907	0.00391048
42068	TACCGCAGGAAAAGGAGGAC	-5.03874	1.29112e-05	0.00391048	0.00391048
3973	CGTGCCGTGGAGTAGCTCAT	-5.02018	1.34446e-05	0.00401981	0.00401981
13775	GTTTCCGTTGACGAAGTTCA	-5.00544	1.3883e-05	0.00409835	0.00407078
26377	TTATCGGGCGGAATGGGTGT	-5.00276	1.39641e-05	0.00407078	0.00407078
2612	CATCCTCTCCGGATAAGGCA	-4.99385	1.42372e-05	0.00409915	0.00409915
10864	AAGCCCCCTGAACATGGGGA	-4.95663	1.54339e-05	0.00438949	0.00438949
23149	ACTTCGACAGAAGAGTTAGT	-4.94823	1.57168e-05	0.00441612	0.00441612
41778	TGTACCGAGGAAGAATGTCG	-4.92021	1.66969e-05	0.00463563	0.00458457
24919	TTTCGCAGTAGATGAGGTAC	-4.91586	1.68541e-05	0.00462424	0.00458457
46484	TCCAGCGGAGTATAAATGCC	-4.91443	1.69061e-05	0.00458457	0.00458457
33028	CGCCCGTGAAGAGAAAGAGG	-4.88613	1.79671e-05	0.0048163	0.0048163
41558	TCAGACTTTGAGAAGGAAGA	-4.87171	1.85318e-05	0.00491121	0.00491121
39032	GCATCCCTCAAAACGAGGGA	-4.86214	1.89158e-05	0.00495665	0.00495665
33732	TTAAATGCTGTATTAATCAT	-4.85648	1.91464e-05	0.00496134	0.00496134
1857	ACGGGCGCTGAATAATGCTC	-4.7863	2.22374e-05	0.00569896	0.00569896
30347	TGAAGCGGCAGAGCAGGCAA	-4.76616	2.32083e-05	0.00588314	0.00583842
30798	TAGCGTACTGAAGAAGCACC	-4.76466	2.32822e-05	0.00583842	0.00583842
40162	CGATCCCTGAACCAGTAAAA	-4.7567	2.36781e-05	0.00587453	0.00587453
20426	CCGTTGCCGAGGAAGCTGCA	-4.74419	2.43133e-05	0.00596862	0.00588001
20425	CGTTGCCGAGGAAGCTGCAC	-4.742	2.44261e-05	0.00593386	0.00588001
10268	GTCAGCCCGGAAAAGTGCAT	-4.74141	2.44566e-05	0.00588001	0.00588001
36644	TCATCGGCCGAACAACGGTG	-4.7358	2.47483e-05	0.00588942	0.00588942
21578	GAACCGCTCAGACTGTGAGC	-4.73084	2.50089e-05	0.00589132	0.00589132
48182	ACCCAGGCTGAGAAATTCCC	-4.72209	2.5475e-05	0.00594111	0.00594111
39100	TATCCCTCAAAACAGGGGGA	-4.68394	2.76051e-05	0.00637415	0.00632559
46924	ACTTCTCTGCGGGAGTGTCC	-4.68289	2.76661e-05	0.00632559	0.00632559
10842	ATCCCGCCGAAGGAGTCCTT	-4.67693	2.80145e-05	0.00634306	0.00634306
18510	GCTGGCGCGGAAAAGCCGCG	-4.67057	2.83908e-05	0.00636646	0.00636646
26375	ATCGGGCGGAATGGGTGTGG	-4.64799	2.9766e-05	0.00661126	0.00646795
36695	TAGAGCCACTGATGAGGGGA	-4.64619	2.98783e-05	0.0065736	0.00646795
34433	TTCTCGCTGTAGGGGTACAC	-4.64417	3.00048e-05	0.00653974	0.00646795
10863	AGCCCCCTGAACATGGGGAT	-4.63615	3.0512e-05	0.00658872	0.00646795
43006	TCAAAGACCTGCGAAATAGC	-4.63455	3.06142e-05	0.00655013	0.00646795
5971	GGAACGTGCCGGACTTGTAG	-4.63397	3.06513e-05	0.00649845	0.00646795
21765	TGTACCGGACAATGAGTGAC	-4.63189	3.07848e-05	0.00646795	0.00646795
16660	AGGGCGCTGAAGCTGTAGCG	-4.60952	3.22552e-05	0.00671639	0.00671639
32900	CGTTTGATGACGATGTTGAG	-4.58789	3.37401e-05	0.0069634	0.0069634
5375	TCAGCCTGCGAAGCAGTGGC	-4.57886	3.43789e-05	0.00703301	0.00703301
5376	GTCAGCCTGCGAAGCAGTGG	-4.56473	3.54016e-05	0.00717924	0.00713799
42233	TATCCGGTGGCTAAGACGTC	-4.56256	3.55612e-05	0.00714943	0.00713799
7641	CATCGGCGCGGGCAATGGCA	-4.55919	3.58103e-05	0.00713799	0.00713799
6111	AAATCCCGTAAAAAAAGCCG	-4.55373	3.62176e-05	0.00715798	0.00715798
9996	TTTTCAGCATGAGAAATTGC	-4.54818	3.6636e-05	0.00717983	0.00717983
8069	ATATCGCGGATGAAGCAACG	-4.54043	3.72279e-05	0.00723504	0.00723504
13770	CGTTGACGAAGTTCACCGCA	-4.51875	3.89322e-05	0.00750373	0.00750373
10269	CGTCAGCCCGGAAAAGTGCA	-4.5016	4.03323e-05	0.00770987	0.00770987
25789	TATTCGATGAACCAGAGGTT	-4.4736	4.27211e-05	0.00810011	0.00810011
42418	CGAGGAAGAAGATGATGGCT	-4.4629	4.36688e-05	0.00821302	0.00817373
46347	TTCACCCTCAGAGAGAGGCT	-4.46132	4.38104e-05	0.00817373	0.00817373
36693	GAGCCACTGATGAGGGGAAC	-4.42933	4.67725e-05	0.00865712	0.00861846
28963	CCTCCGGTTAAGGATGGAAG	-4.42765	4.69332e-05	0.00861846	0.00861846
17349	GCACCGCTGGCGGCGTGACA	-4.42044	4.76286e-05	0.00867784	0.00867784
13147	CCTTTCTTACAGAAGGGACC	-4.41268	4.83881e-05	0.00874787	0.00874787
36443	TGCGGGCAAAAGATGAGGCC	-4.38236	5.14663e-05	0.00923279	0.00923279
23827	TTTGACCCTGAATTATTTCG	-4.3782	5.19028e-05	0.00924001	0.00924001
36850	CGCAGATGACGAATCATTGG	-4.35809	5.40625e-05	0.00955159	0.00955159
3148	ACCTCGCGGGAAAAGGCACG	-4.3468	5.53119e-05	0.00969885	0.00969885
31486	ATGACCCGCGTATGAAGCGT	-4.33553	5.65862e-05	0.00984825	0.00984825
36349	TGAGATAGCTGAAGAGATGG	-4.3307	5.71407e-05	0.0098711	0.0098711
14624	TGTGCCGCTGACAACGGCAC	-4.32367	5.7957e-05	0.0099385	0.0099385
10095	TTTCCCGCAGAAACAGGCTC	-4.31186	5.93532e-05	0.0101036	0.0100772
17208	TCACGCAGCGGAACAGTCGC	-4.30955	5.963e-05	0.0100772	0.0100772
20303	CGGTGGAGGCAGACGTGGCG	-4.29515	6.1383e-05	0.0102988	0.0102988
46189	CTAAAGCTGAAAATGATGCT	-4.28689	6.24103e-05	0.0103964	0.0103964
33259	TTGGCGATGAAAAGATGTTT	-4.27784	6.35545e-05	0.0105119	0.0105119
20049	TGAGCAGCTGATGCACTGGC	-4.22348	7.0854e-05	0.0116367	0.0116367
32772	CGCTGGCTGGGAAGCTGGCT	-4.21295	7.23564e-05	0.0118003	0.0118003
42407	AGCTCGATGCACGAGGAAGA	-4.20307	7.37933e-05	0.0119511	0.0119511
19631	TATTCACCCCACAAAAAAGC	-4.19798	7.45439e-05	0.0119894	0.0119894
32619	CGTGGACGAAAGAAATTTAC	-4.17558	7.79338e-05	0.0124488	0.0124488
17209	CTCACGCAGCGGAACAGTCG	-4.15499	8.11773e-05	0.0128787	0.0128294
44424	TTAAGCCGCTGTATGACGCT	-4.1535	8.14168e-05	0.0128294	0.0128294
16661	CAGGGCGCTGAAGCTGTAGC	-4.14616	8.26068e-05	0.0129295	0.0129295
43417	CATTCCCCTGGTTCAGAGCT	-4.13002	8.52811e-05	0.0132591	0.0131728
30007	ATCAAGCACTGCACTGGTGA	-4.12698	8.57938e-05	0.0132505	0.0131728
3634	ATGGCGCTCTGCAGCTGCGT	-4.12478	8.61667e-05	0.0132205	0.0131728
57	TTATGACGAAGAAGAACGGA	-4.12329	8.64201e-05	0.0131728	0.0131728
46207	CTCTGCGTGATGATGTTGCC	-4.11383	8.80454e-05	0.0133334	0.0133001
37815	CTGTCGCAGACAAGATGGGG	-4.11181	8.83961e-05	0.0133001	0.0133001
32209	ACTCCGGTTAACGATGAAAC	-4.10082	9.03275e-05	0.0135036	0.0135036
46888	TTCCCGGATTAACTATGTCC	-4.08788	9.26525e-05	0.0137629	0.0137629
411	TCCTGGCTGGAGATCTGCCT	-4.07558	9.49145e-05	0.0140097	0.0138037
13935	TCCAGGTGCAGGTGTTGGCC	-4.07369	9.52667e-05	0.0139733	0.0138037
17195	CAGTCGCTGGCGCAGCGTCG	-4.07281	9.54311e-05	0.0139099	0.0138037
32033	AGCCGCAGAGCAGAAGGTGG	-4.07094	9.57813e-05	0.0138742	0.0138037
45464	CTTCGCTGCTAAAAAAGCCG	-4.07038	9.58864e-05	0.0138037	0.0138037
34911	TTCCATCGGGAAAAAGTTTT	-4.05979	9.78945e-05	0.0140063	0.0140063
39354	TATCCGCCTGATGCGTGAAC	-4.05436	9.89394e-05	0.0140695	0.0140695
32432	CGAATGGATGGATGAATGCC	-4.02416	0.000104945	0.0148331	0.0148331
20151	TCTGCGCCGGAGGACGCTTC	-4.00329	0.000109293	0.0153546	0.0153546
11691	GTATCGCTCTGCTGCTGCGC	-3.99278	0.000111547	0.0155773	0.0155773
29810	ATAACGCTTGTGAAAATGCT	-3.96628	0.000117423	0.0163004	0.016135
42414	TGCACGAGGAAGAAGATGAT	-3.96472	0.000117778	0.0162529	0.016135
7353	TTCCCGGCTGAGAGGGGTGT	-3.96401	0.00011794	0.0161795	0.016135
38188	GTTTATGCGGAAGAGGTAAA	-3.9624	0.000118308	0.016135	0.016135
44282	ACAGAGCTGTGGGGGAGAGT	-3.95598	0.000119785	0.0162415	0.0161738
45476	AAAAGCCGGAGTAGAAGATG	-3.94747	0.000121769	0.0164152	0.0161738
13907	ACGTCCCGGAAAAACAGCGC	-3.94608	0.000122097	0.0163647	0.0161738
6496	TTCGACCTGAGCAATGGCCA	-3.94527	0.000122288	0.0162966	0.0161738
39076	ACATCCCTCAAATTGGGGGA	-3.94512	0.000122323	0.0162087	0.0161738
20567	CCTTCGTGGATGCCGTTGAC	-3.9433	0.000122753	0.0161738	0.0161738
20090	CGCGTGCTGAGTCAGTTGCA	-3.94008	0.000123518	0.0161832	0.0161832
21887	TTAACGGTGATGGTGTGTCC	-3.93184	0.000125495	0.0163504	0.0163504
46922	GAACTTCTCTGCGGGAGTGT	-3.92628	0.000126846	0.0164346	0.0164346
31969	TGAGAGCTGTCGAACAGGGG	-3.91106	0.000130615	0.0168293	0.0168293
27004	GTTGCCGCCAAATAAATTGC	-3.9016	0.000133009	0.0170437	0.0170437
31396	AGTTCATCGAAAAAATGGAC	-3.89653	0.00013431	0.0171163	0.0171163
45762	TCAGGACGCTGTGGCATTGC	-3.8792	0.000138845	0.0175981	0.017555
45779	TGCAGCAGATTAAGGAGCGT	-3.87765	0.000139257	0.017555	0.017555
13074	CCTCCGGAGAACAGGCCACC	-3.87078	0.0001411	0.0176916	0.0176916
14692	CGCCGCAGTAAATTGCGGCG	-3.85854	0.000144439	0.0180135	0.0180135
13730	CTTACGCCGGACCACCGTTC	-3.84735	0.000147557	0.0183044	0.0183044
28341	GTAAGGAGATCAAGACTTAC	-3.83601	0.00015078	0.0186053	0.0186053
13076	CACCTCCGGAGAACAGGCCA	-3.82648	0.00015354	0.0188461	0.0187811
4459	TCAGCGGCTCATTAAAGGCC	-3.82515	0.000153929	0.0187949	0.0187811
25073	CATCAGGTGAAAAATGTCCA	-3.82279	0.000154621	0.0187811	0.0187811
28928	CGAATCAGCGGTAAAGGTTG	-3.8074	0.000159208	0.0192381	0.0192381
2610	TCCTCTCCGGATAAGGCACG	-3.79198	0.000163932	0.0197067	0.0195986
3647	CATCGCCTTCACAATGGCGC	-3.79158	0.000164056	0.0196205	0.0195986
6082	CCTTTAGTGATGAAGGGTAA	-3.78947	0.000164713	0.0195986	0.0195986
6534	TATTTGCCCTTAAGCACGGC	-3.78107	0.000167352	0.0198116	0.019736
10094	TTCCCGCAGAAACAGGCTCT	-3.77752	0.00016848	0.0198443	0.019736
20134	TTCCTGAGCTGACGATGCAG	-3.77637	0.000168846	0.0197876	0.019736
31878	CCGCTCCGGAAAGAAGTGGC	-3.7751	0.000169252	0.019736	0.019736
20153	CTTCTGCGCCGGAGGACGCT	-3.76537	0.000172392	0.0200021	0.0200021
40941	TCAACCAGCAGGATGCGTGT	-3.75993	0.000174172	0.0201085	0.0201085
17949	TCTTGCCTTTGAAAAAATCC	-3.75074	0.000177216	0.0203592	0.0202678
29992	GGTGACCTGGAAGAGTTTCT	-3.75052	0.00017729	0.0202678	0.0202678
42441	CCAGCGCGAAGACGATGTAA	-3.73857	0.000181325	0.020628	0.020628
6228	TTCTCCGTGGTGAAGGGATA	-3.73468	0.000182657	0.0206787	0.0206474
7691	CTCACCGGATGTAATGGTGG	-3.73291	0.000183266	0.0206474	0.0206474
20430	GCCGCCGTTGCCGAGGAAGC	-3.72378	0.000186438	0.0209038	0.0209038
20133	TCCTGAGCTGACGATGCAGC	-3.71409	0.000189861	0.0211857	0.0211857
13906	CGTCCCGGAAAAACAGCGCC	-3.70738	0.000192266	0.0213519	0.0213519
46289	CTCCGGCGTGGATAATGCAG	-3.69588	0.000196453	0.0217135	0.0214894
15484	CCTCACGCTCCATAAATGAC	-3.69448	0.000196968	0.0216678	0.0214894
26727	TCAACTCCCTGAAATGTTTT	-3.69398	0.000197153	0.0215862	0.0214894
38052	CATAACCCTGAAAGATTATG	-3.69388	0.00019719	0.0214894	0.0214894
36727	AATGTCATTAAGCAGTGGAG	-3.69102	0.000198248	0.0215042	0.0215042
32334	ATAAAGCCATGATTCAGTGT	-3.68111	0.000201956	0.021805	0.021805
7513	TTCCCGGCAGCACAAATGCC	-3.67522	0.00020419	0.0219446	0.0219446
34827	TTCCTGCCTTCATTAAGGGC	-3.66159	0.00020945	0.0224066	0.0224066
36376	AGCGCCTCTGAACAAGGTCA	-3.65739	0.000211095	0.0224796	0.0224484
3442	TCCTCGCTGACGTAATATCC	-3.65569	0.000211765	0.0224484	0.0224484
17107	CCGTCGGTGACGGACTGAAC	-3.64353	0.000216613	0.0228584	0.0228337
15483	CTCACGCTCCATAAATGACA	-3.64109	0.000217598	0.022859	0.0228337
31692	CTATCGCGACGAAAGTATGC	-3.63704	0.000219243	0.0229284	0.0228337
12732	CCTCCGGTTGCAAAATGGAA	-3.63686	0.000219316	0.0228337	0.0228337
38442	AGACAGCGGAAGCTGTGGGC	-3.63063	0.00022187	0.0229969	0.0229969
22505	ATCAGGTGCAGTTGATGTAT	-3.61899	0.000226714	0.0233951	0.0233907
44748	TTAGAGCCTGCATAACGGTT	-3.61671	0.000227675	0.0233907	0.0233907
20522	CGTCTGCCGCGGCAGAGGCG	-3.6124	0.000229501	0.0234749	0.0234749
12847	CATCAGCCGGTAAAGATTCC	-3.60586	0.000232298	0.0236572	0.0236572
32036	GAAAGCCGCAGAGCAGAAGG	-3.60211	0.000233916	0.0237184	0.0236647
7989	TCAACGGCCTGCTCAAGACC	-3.60099	0.000234401	0.0236647	0.0236647
37235	TCAGTGGCCTGAAGAGACGT	-3.5965	0.000236356	0.0237592	0.0237592
9039	TCAACGTCTGAAAGCGGATT	-3.59195	0.000238353	0.0238571	0.0238571
20515	CGCGGCAGAGGCGCTCCGTT	-3.5779	0.000244618	0.0243796	0.0243796
41125	TTTGCTCTGGCTAATGGAGC	-3.57493	0.000245962	0.0244092	0.0244092
1858	AACGGGCGCTGAATAATGCT	-3.56822	0.000249023	0.0246083	0.0246083
44600	TTCGCTCGTTGTGGTAGTGA	-3.56431	0.000250824	0.0246816	0.0246816
33261	TATTGGCGATGAAAAGATGT	-3.55699	0.000254227	0.0249114	0.0249114
34821	CCTTCATTAAGGGCTGCGCA	-3.54886	0.000258057	0.0251809	0.0251809
1505	AAAACACGCTGGAGGGGTCA	-3.53836	0.000263083	0.0255644	0.0255644
769	CTCCGGCCTGAACAGTGAGC	-3.53142	0.000266455	0.0257846	0.0257846
1581	TTTTCGCAGATATAACGGGC	-3.52187	0.000271161	0.0261316	0.0260333
25344	GAAATGCTTAATAAATGCTC	-3.51963	0.000272276	0.0261311	0.0260333
27997	TATGCGCGCACGAAAAGCAT	-3.51906	0.000272561	0.0260511	0.0260333
29252	CACAGGAGAATGGAATGGAG	-3.5172	0.000273491	0.0260333	0.0260333
14226	TTCACGCAGGGGAAATATCT	-3.4999	0.000282283	0.0267611	0.0267611
45764	AGGACGCTGTGGCATTGCAG	-3.49493	0.000284857	0.0268958	0.0268958
14786	TGACGCCAGAGGGAGTGTGT	-3.4864	0.000289326	0.0272076	0.0270811
20429	CCGCCGTTGCCGAGGAAGCT	-3.48491	0.000290114	0.0271721	0.0270811
44602	CGCTCGTTGTGGTAGTGAGA	-3.48455	0.000290304	0.0270811	0.0270811
2855	GTCCGGCCCCAGAAGGGTGG	-3.47887	0.000293326	0.027254	0.0272206
22059	TATGAGGCGGAATATATGCG	-3.47736	0.000294134	0.0272206	0.0272206
28096	GGAAACACTTGATAAATGCA	-3.46928	0.000298494	0.0275149	0.0273469
28926	AATCAGCGGTAAAGGTTGAC	-3.46928	0.000298494	0.0274066	0.0273469
45374	CTTCGCCGGACTAAGTAGCA	-3.46832	0.000299016	0.0273469	0.0273469
31881	ACCCCGCTCCGGAAAGAAGT	-3.46518	0.000300729	0.0273961	0.0273961
40112	GGCCGCAGATGAGCTTGTCC	-3.45832	0.000304504	0.0276321	0.0276321
37418	CGTTGACCCTGAGCAGGCTG	-3.45498	0.000306358	0.0276925	0.0276925
36729	GGAATGTCATTAAGCAGTGG	-3.44928	0.000309546	0.0278727	0.0278727
41677	ACTTGCCTGCAAAGATGAGG	-3.44035	0.000314602	0.028219	0.028219
30066	AAGTCCGTGAAGACGGAAAC	-3.43623	0.000316961	0.0283217	0.0283217
28553	TTAAAGCAATAAGGAGGGGT	-3.42156	0.000325494	0.0289731	0.0289731
44436	ATGACGCTCTGGTGGTGCAA	-3.41159	0.000331414	0.0293879	0.0293879
12733	TCCTCCGGTTGCAAAATGGA	-3.39891	0.000339089	0.0299546	0.0299546
3265	TCACCGTTAAAGGCGTGCAT	-3.38675	0.000346604	0.0305029	0.0305029
20428	CGCCGTTGCCGAGGAAGCTG	-3.3818	0.000349707	0.0306603	0.0306603
30263	GGAACTGCTGGATGAACGGG	-3.37467	0.000354222	0.0309398	0.0307446
20047	AGCAGCTGATGCACTGGCAT	-3.37421	0.000354515	0.0308499	0.0307446
39907	GGTGCCGGGAAGAAGCATCC	-3.37404	0.000354623	0.0307446	0.0307446
20965	CATTCAGCGTATTCAGTGCG	-3.37123	0.00035642	0.0307859	0.0307859
27944	TTCACGAGTTGCGCAGTTTG	-3.36614	0.000359695	0.0309541	0.0308653
8068	TATCGCGGATGAAGCAACGC	-3.36569	0.000359986	0.0308653	0.0308653
47751	AATCTGCTGATGATCCCTCC	-3.35473	0.000367138	0.0313632	0.0313632
34826	TCCTGCCTTCATTAAGGGCT	-3.35244	0.000368649	0.0313774	0.0313774
48183	CCCAGGCTGAGAAATTCCCG	-3.3486	0.000371196	0.0314793	0.0314793
36375	GCGCCTCTGAACAAGGTCAC	-3.3435	0.000374604	0.0316531	0.0316531
33379	CACCCGTAAATTACGTGACG	-3.34043	0.000376669	0.0317128	0.0316706
45013	ACCTTCGTGAAAGCGGGTGG	-3.33916	0.000377527	0.0316706	0.0316706
48336	TATTGTCTGAAGTTGTTTTT	-3.33609	0.000379607	0.031731	0.031731
25868	CGAATGAGCTCTGGACATGC	-3.33165	0.000382634	0.0318698	0.0317742
32166	TGATCGCCCTGGATAAAACA	-3.33109	0.000383018	0.0317882	0.0317742
21687	TTTAACTGTGGATAAACTTC	-3.32749	0.000385491	0.03188	0.0317742
28161	AAAACAGGCGTAAAAATTGC	-3.32737	0.000385574	0.0317742	0.0317742
10813	CCCCTGTTGCAGCAGGATCA	-3.32266	0.000388833	0.03193	0.03193
34185	TAAGCCTGAAGAAATGTTTC	-3.30966	0.000397962	0.0325649	0.032479
31911	CGCTTCAGAAGTTCACAACG	-3.30816	0.000399028	0.032538	0.032479
47700	TAACCGCTAGATGAAGAGCA	-3.30722	0.000399697	0.032479	0.032479
36445	CCTGCGGGCAAAAGATGAGG	-3.30457	0.00040159	0.0325195	0.0325195
13908	TACGTCCCGGAAAAACAGCG	-3.2928	0.000410097	0.0330935	0.0328149
34909	CCATCGGGAAAAAGTTTTGT	-3.29251	0.000410309	0.0329964	0.0328149
906	ACCTCACGGATGTAGTCGCT	-3.29131	0.000411186	0.0329533	0.0328149
14496	AGCATCCCGGAACAGTGTGT	-3.28982	0.000412277	0.0329276	0.0328149
18210	TTGCCGGGTCAATAAATGCG	-3.28839	0.000413327	0.0328988	0.0328149
45478	AAGCCGGAGTAGAAGATGGT	-3.28791	0.00041368	0.0328149	0.0328149
6124	CATCGACATAAAAAAATCCC	-3.28468	0.000416063	0.032892	0.032892
2668	TCATCAGGTCATGCAGTGCC	-3.27995	0.000419575	0.0330576	0.0330576
2387	CCTGCTCTTCAGCAGTCAGC	-3.27169	0.000425775	0.0334332	0.0334332
2854	TCCGGCCCCAGAAGGGTGGG	-3.26738	0.000429044	0.0335768	0.0335768
16028	CATCCGGATATTAAACGGGC	-3.26288	0.000432481	0.0337326	0.0337326
41123	TATTTGCTCTGGCTAATGGA	-3.25861	0.000435767	0.0338756	0.0338756
7351	CCCGGCTGAGAGGGGTGTCC	-3.24803	0.000444007	0.0344015	0.0344015
2389	GACCTGCTCTTCAGCAGTCA	-3.22886	0.000459307	0.0354691	0.0353636
29281	TTATGGAGATGATAAATGCA	-3.22525	0.000462242	0.0355779	0.0353636
19629	TTCACCCCACAAAAAAGCCC	-3.22501	0.000462438	0.0354759	0.0353636
18211	TTTGCCGGGTCAATAAATGC	-3.22315	0.000463958	0.0354758	0.0353636
38478	TCAGCAGGTGGAAGAGGGAC	-3.22309	0.000464007	0.0353636	0.0353636
43300	CGAACCTGATGAACAAACTG	-3.20892	0.000475739	0.0361396	0.0359654
14044	CAACCGCTCAGGCATTTGCT	-3.20886	0.000475789	0.0360261	0.0359654
42887	CGTCGAACTGATTAGCCGCA	-3.20755	0.000476888	0.0359924	0.0359654
17207	CACGCAGCGGAACAGTCGCT	-3.20554	0.000478578	0.0360035	0.0359654
39254	GGACAGCAGAAGACCTGACC	-3.20431	0.000479614	0.0359654	0.0359654
7983	GCCTGCTCAAGACCTTTTAT	-3.18288	0.000498018	0.0372258	0.0372258
31085	AGAAACAGACGAAGAATTTC	-3.17994	0.000500593	0.0372987	0.0372987
38001	CTCTGGCGGTGATAATGGTT	-3.17801	0.00050229	0.037306	0.037306
20349	ACCGCATCTCGTGCTGAAGT	-3.17266	0.000507022	0.0375379	0.0375379
31214	GGCTGGCTGAGGAGATAAAT	-3.16957	0.000509774	0.0376222	0.0376222
29014	AGAAGCCTTGAAACAGTTCG	-3.1496	0.000527897	0.0388368	0.0388368
29809	TAACGCTTGTGAAAATGCTG	-3.14383	0.000533243	0.0391067	0.03901
31916	ATCACCGCTTCAGAAGTTCA	-3.14345	0.000533597	0.03901	0.03901
29849	CATTCGCATCAAAGGAGAGT	-3.13957	0.000537222	0.0391523	0.0391523
4089	CCACGCGGCGAACGATGGCC	-3.13139	0.00054494	0.039591	0.039591
38812	GCAGATCTGACCAAGCGACA	-3.11356	0.000562119	0.0407123	0.0407123
22686	TAAACACTATGAACAATTGA	-3.11078	0.000564842	0.0407829	0.0407657
40109	TAAGGCCGCAGATGAGCTTG	-3.10556	0.000569988	0.0410274	0.0407657
26922	GTATATTCCTGCAGTAGAAA	-3.10486	0.000570681	0.0409509	0.0407657
41496	TCAGAGCTGATGAACCGAAG	-3.10415	0.000571386	0.0408757	0.0407657
45014	CCTTCGTGAAAGCGGGTGGC	-3.10247	0.000573055	0.0408698	0.0407657
20343	TCTCGTGCTGAAGTGGCGGC	-3.10218	0.000573343	0.0407657	0.0407657
15288	GTGAGGAGAAATAGGTGTTC	-3.09997	0.000575547	0.040798	0.040798
47701	AACCGCTAGATGAAGAGCAA	-3.0975	0.000578019	0.0408491	0.0408491
26376	TATCGGGCGGAATGGGTGTG	-3.0908	0.000584775	0.0412016	0.0410587
31484	GACCCGCGTATGAAGCGTGA	-3.08883	0.000586775	0.041218	0.0410587
46483	TTCCAGCGGAGTATAAATGC	-3.08822	0.000587396	0.0411377	0.0410587
1542	TGCTGGCGGATGACGCAGGC	-3.0876	0.000588027	0.0410587	0.0410587
32076	CACAGGCCGAAGCAGTAAAA	-3.07726	0.000598651	0.0416757	0.0415043
19447	TCCACGCCACTGAGGTATGC	-3.07554	0.000600435	0.0416755	0.0415043
6112	AAAATCCCGTAAAAAAAGCC	-3.07468	0.000601329	0.0416137	0.0415043
3055	TGATCCTGATGCAGCTGGAT	-3.07296	0.000603121	0.0416142	0.0415043
22138	TCATCACTGTTGAAAACAGC	-3.07278	0.000603309	0.0415043	0.0415043
32896	TGATGACGATGTTGAGTTTC	-3.06974	0.000606488	0.0416004	0.0415243
19387	TATACCCGGGAGTGATTTCC	-3.0691	0.00060716	0.0415243	0.0415243
33260	ATTGGCGATGAAAAGATGTT	-3.06395	0.000612587	0.041773	0.041773
44440	CGCTCTGGTGGTGCAATGCC	-3.06207	0.000614579	0.0417866	0.0417866
3879	CAAACACGGAGTAGCCGTTA	-3.05585	0.000621214	0.0421149	0.0420436
12613	CATTGCCTGCTTAAGCAGAA	-3.05373	0.00062349	0.0421468	0.0420436
13395	TTCAAACTCTGCGCTGAACT	-3.05289	0.000624394	0.0420859	0.0420436
14906	AAACGCCGGGAGCTGTGTGG	-3.0518	0.000625569	0.0420436	0.0420436
23340	CAATGGGTGACGATGTGATT	-3.0481	0.000629573	0.0421911	0.0421696
28326	CTTACGGCTGACGAATACCT	-3.04673	0.000631061	0.0421696	0.0421696
3693	CCATCGCTGACTGCGTATCC	-3.03948	0.000638992	0.0425776	0.0425776
35539	TGAAGGTGACGCTCTTAAAA	-3.03592	0.00064292	0.0427173	0.0427173
34435	ATTTCTCGCTGTAGGGGTAC	-3.02792	0.000651829	0.0431861	0.0431861
39596	CGCACAGATGGTTAACTTTG	-3.02087	0.000659773	0.0435887	0.0435887
745	CCCGGCGCGGACAAAATGCC	-3.01819	0.000662817	0.0436661	0.0436661
5364	AGCAGTGGCTGAAACAGTTG	-3.01452	0.000667006	0.0438182	0.0438182
16918	ACATCGCCCGGTACATGGCG	-2.98927	0.000696494	0.0456269	0.0456269
1503	AACACGCTGGAGGGGTCATC	-2.97586	0.000712639	0.0465538	0.0465538
8552	CGGAGTTCAGTATGTTTCAT	-2.97042	0.000719286	0.0468568	0.0468568
27003	TTGCCGCCAAATAAATTGCG	-2.96276	0.000728743	0.0473406	0.0473406
9688	TGACTCTCCGGATTAACTGG	-2.95769	0.000735066	0.0476187	0.0476187
8330	TAAACGCGCCGGGAATACGA	-2.95424	0.000739397	0.0477666	0.0477666
42377	TGCTGCGCAGAACTGATGAG	-2.95042	0.00074422	0.0479453	0.0479453
9994	TTCAGCATGAGAAATTGCCT	-2.94733	0.000748142	0.0480652	0.0480652
27573	ACCTGTAACAGAGCATTAGC	-2.94236	0.000754491	0.04834	0.0482748
23205	TAATTCCTGAAGATATTAAA	-2.94154	0.000755543	0.0482748	0.0482748
18818	ATACGGCGGAATATCTGCCG	-2.93545	0.000763401	0.0486435	0.0486435
36643	CATCGGCCGAACAACGGTGA	-2.93007	0.000770405	0.048956	0.048956
15132	CCCATGCTGCAAGGGTGGCT	-2.92794	0.000773194	0.0489998	0.0489998
21448	CACTGGCACTGTGGGTGTGC	-2.92624	0.000775427	0.0490081	0.0490081
871	GATGGCCCGCTGAAAGGGCA	-2.92112	0.000782187	0.0493018	0.0493018
11169	GATGCAGAGGAGAAACGCGC	-2.91876	0.000785322	0.0493659	0.0493659
5361	AGTGGCTGAAACAGTTGTTG	-2.91573	0.000789363	0.0494866	0.0494866
12846	ATCAGCCGGTAAAGATTCCC	-2.90559	0.000803027	0.0502082	0.0502082
23147	TTCGACAGAAGAGTTAGTTG	-2.90006	0.00081057	0.0505443	0.0504309
20309	TGGCCGCGGTGGAGGCAGAC	-2.89981	0.000810913	0.0504309	0.0504309
38175	CGCTGATGGAAGCGTTTATG	-2.88914	0.000825658	0.0512113	0.0512113
25333	TAAATGCTCGGAAGGTATGA	-2.88635	0.000829554	0.0513165	0.0512836
25420	TAAAAGCGATGATAATGAAC	-2.88468	0.000831894	0.0513251	0.0512836
37703	CGTTGAAGAATTTAGCCCTT	-2.88272	0.000834648	0.0513591	0.0512836
5463	CGCAACCGCTGCGGTGATCT	-2.88203	0.00083562	0.0512836	0.0512836
7642	TCATCGGCGCGGGCAATGGC	-2.87488	0.000845749	0.051769	0.051769
35533	TGACGCTCTTAAAAATTAAG	-2.87239	0.000849303	0.0518505	0.0517796
33794	TTCACCAGATTAATAATTTC	-2.87165	0.000850362	0.0517796	0.0517796
46808	ACAAACCCTAAACAATGAGT	-2.86654	0.000857707	0.0520908	0.0519559
23636	ACAAGGCGATTTAGAAATGT	-2.86613	0.000858299	0.0519914	0.0519559
19957	CATCAGTTCAAGACGACGCA	-2.86342	0.00086222	0.0520936	0.0519559
2607	TCTCCGGATAAGGCACGGGC	-2.86225	0.000863918	0.0520613	0.0519559
35237	CCCTATTCTCTCGCTGAATC	-2.86136	0.000865212	0.0520049	0.0519559
7459	TATGCAGCTTCACCAGTGCC	-2.86039	0.000866624	0.0519559	0.0519559
31284	TACTCCGTTACAAAGCGAGG	-2.85582	0.000873305	0.0522222	0.0522222
40221	CAGGCTCTGGCGAAGATCGC	-2.85263	0.000877997	0.0523685	0.0523685
35926	TCTTTCCAGCATAAGCGGCT	-2.84783	0.000885101	0.0526575	0.0526575
28327	ACTTACGGCTGACGAATACC	-2.84232	0.00089332	0.0530113	0.0530113
8702	GTATCGCTGTCCAGCTCTTC	-2.83551	0.000903576	0.0534838	0.0534074
28508	TCACCACAAAAGAAATTGCG	-2.83485	0.000904575	0.0534074	0.0534074
20521	GTCTGCCGCGGCAGAGGCGC	-2.82772	0.00091544	0.0539123	0.0539123
27002	TGCCGCCAAATAAATTGCGG	-2.82175	0.000924629	0.0543163	0.0543163
21085	TTTTCGCCGTGGAAAGCCCT	-2.81676	0.000932374	0.0546337	0.054608
12570	GAACGGGTGAAGCTGCGCCA	-2.81554	0.000934277	0.054608	0.054608
15113	TCCGGCGGTAAAGAATGATC	-2.813	0.00093825	0.0547031	0.0547031
15566	GATCACACTCAGCAACTGCG	-2.80796	0.000946179	0.0550278	0.0548636
47779	GATTCGTGTAAAAAATATGC	-2.80723	0.000947332	0.0549579	0.0548636
3902	GATATACCGCAGCAGTGACT	-2.80677	0.00094806	0.0548636	0.0548636
36403	TTATCTATCAGAAAAAGGCC	-2.80285	0.000954281	0.0550869	0.0550754
11178	TCCACGCCGGATGCAGAGGA	-2.8004	0.000958188	0.0551759	0.0550754
18312	TGCCGCCGCTGGTAATGGTG	-2.79765	0.000962591	0.0552929	0.0550754
25429	GAACCGTTTTAAAAGCGATG	-2.79541	0.000966191	0.0553633	0.0550754
17307	CGCCGTCAAAGTGCGCCCCG	-2.79483	0.000967125	0.055281	0.0550754
41776	TATGTACCGAGGAAGAATGT	-2.7939	0.000968625	0.0552314	0.0550754
5044	TGCCGCTGTAAATCAGCGTG	-2.7935	0.000969271	0.0551334	0.0550754
38053	ATAACCCTGAAAGATTATGC	-2.79267	0.000970612	0.0550754	0.0550754
30262	GAACTGCTGGATGAACGGGA	-2.79035	0.000974369	0.0551544	0.0551544
34182	GCCTGAAGAAATGTTTCCTG	-2.7884	0.000977538	0.0551997	0.0551995
31467	TGAAGGCCTGCATTATGTCG	-2.78695	0.0009799	0.0551995	0.0551995
3267	GTTCACCGTTAAAGGCGTGC	-2.77954	0.000992054	0.0557495	0.0557495
46346	TTTCACCCTCAGAGAGAGGC	-2.77012	0.0010077	0.0564928	0.0564928
39031	TGCATCCCTCAAAACGAGGG	-2.76385	0.00101825	0.0569469	0.0566811
41836	TCAAGCCCTGTATCAGGACA	-2.76279	0.00102004	0.0569107	0.0566811
34188	GGTTAAGCCTGAAGAAATGT	-2.76243	0.00102065	0.0568088	0.0566811
32625	TTAATCCGTGGACGAAAGAA	-2.76235	0.00102078	0.0566811	0.0566811
33266	ACTTTTATTGGCGATGAAAA	-2.75916	0.0010262	0.0568464	0.0568418
42030	TCTCCGGTGTGAAAGAACAC	-2.75674	0.00103032	0.0569396	0.0568418
10838	CGCCGAAGGAGTCCTTCACC	-2.75635	0.00103099	0.0568418	0.0568418
10841	TCCCGCCGAAGGAGTCCTTC	-2.74183	0.00105608	0.0580876	0.0580876
19480	CGGACGCTGCCGGATTAATC	-2.7398	0.00105963	0.0581458	0.0581332
39051	AAAATCCCCTAAAACGAGGG	-2.73851	0.00106189	0.0581332	0.0581332
15289	AGTGAGGAGAAATAGGTGTT	-2.73303	0.00107155	0.0585247	0.0585247
6110	AATCCCGTAAAAAAAGCCGC	-2.73025	0.00107649	0.0586567	0.0585287
5213	TGACCGCTGTACACTGCAGC	-2.73016	0.00107665	0.0585287	0.0585287
45988	TCTCCGCTCTGGTTATCTGC	-2.72689	0.00108247	0.0587087	0.0587087
12786	TCACCACGGTGAACAATCCC	-2.72548	0.001085	0.058709	0.058709
46345	ATTTCACCCTCAGAGAGAGG	-2.7239	0.00108783	0.058726	0.058726
6229	TTTCTCCGTGGTGAAGGGAT	-2.71864	0.00109731	0.0591009	0.0591009
21572	CTCAGACTGTGAGCATGAGC	-2.71657	0.00110106	0.0591663	0.0591663
43132	TACGGTCAGAAAATACGTTG	-2.70197	0.00112785	0.0604668	0.0604102
2667	CATCAGGTCATGCAGTGCCG	-2.7001	0.00113133	0.0605139	0.0604102
12612	ATTGCCTGCTTAAGCAGAAT	-2.69953	0.00113239	0.0604321	0.0604102
6256	CAGTCCCGGAATTTGTGAGA	-2.69836	0.00113457	0.0604102	0.0604102
20305	CGCGGTGGAGGCAGACGTGG	-2.69092	0.00114853	0.0610141	0.0609272
42665	TTACTGGATTAAACAAGCCC	-2.68991	0.00115043	0.0609765	0.0609272
41780	TACCGAGGAAGAATGTCGCT	-2.68902	0.00115212	0.0609272	0.0609272
26470	CATTTAATAGAAAAAGTGCT	-2.6875	0.001155	0.0609413	0.0609413
13078	TCCACCTCCGGAGAACAGGC	-2.6772	0.00117468	0.06184	0.06184
9769	AATGCGCTGCAGGGCTGACA	-2.67464	0.00117962	0.0619601	0.0619601
22403	AGCATCCTGAAGCGGCGCAA	-2.67298	0.00118283	0.0619893	0.0619893
34503	CGTCCGAGAATAACGAGTGG	-2.66767	0.00119316	0.0623906	0.0622724
40580	TTACTGAGCTAATAACAGGC	-2.66746	0.00119358	0.0622724	0.0622724
14073	CAAAGTTGCCGACGTTATTG	-2.66594	0.00119655	0.0622882	0.0622882
25170	GGTAACCTGACAAAGGTTAA	-2.66346	0.00120142	0.0624023	0.0623513
15583	CCTTCGCTGATGGCATCGAT	-2.6626	0.00120311	0.0623513	0.0623513
23956	TATCACCTCTAAAATATATC	-2.65957	0.00120909	0.0625222	0.0625222
1856	CGGGCGCTGAATAATGCTCT	-2.65437	0.00121941	0.0629165	0.0629165
37417	GTTGACCCTGAGCAGGCTGT	-2.65274	0.00122266	0.062945	0.062945
20272	TGACGCTGCAGCATTCGTTT	-2.65124	0.00122566	0.0629605	0.0629605
6802	CTCCAGCTCGGAATTAGAGC	-2.64764	0.00123289	0.0631926	0.0631506
217	TACTCGCACCGAAAATGTCA	-2.64665	0.00123488	0.063156	0.0631506
29015	AAGAAGCCTTGAAACAGTTC	-2.64536	0.00123749	0.0631506	0.0631506
41038	GACTGGCTCTGGAGTGGAAA	-2.64038	0.00124758	0.0635269	0.0635269
10302	CGGATCGCTGAAAAACAGGC	-2.63544	0.00125767	0.0639011	0.0638714
45463	GCTTCGCTGCTAAAAAAGCC	-2.63439	0.00125983	0.0638714	0.0638714
46190	TAAAGCTGAAAATGATGCTC	-2.62887	0.00127121	0.0643086	0.0643086
884	CCATCGCATTCATGATGGCC	-2.62708	0.00127492	0.0643567	0.0643567
20150	CTGCGCCGGAGGACGCTTCC	-2.62373	0.00128189	0.0645689	0.0645689
11177	CCACGCCGGATGCAGAGGAG	-2.6189	0.001292	0.064938	0.064938
744	CCGGCGCGGACAAAATGCCG	-2.61735	0.00129526	0.0649618	0.0649618
38120	AAAGCGCGATCAACAAGGCC	-2.61441	0.00130147	0.065133	0.065133
11170	GGATGCAGAGGAGAAACGCG	-2.60753	0.00131609	0.065724	0.0655573
13463	CGACTGCTCCGCACGGGTGC	-2.60736	0.00131646	0.0656017	0.0655573
32902	TGCGTTTGATGACGATGTTG	-2.6044	0.0013228	0.0657771	0.0655573
35314	CGTCGCGCAGAGAAACAGGC	-2.60307	0.00132566	0.065779	0.0655573
38479	CAGCAGGTGGAAGAGGGACT	-2.60306	0.00132568	0.0656404	0.0655573
23924	GCAACCTATCAAAATGGAGA	-2.60082	0.00133051	0.0657398	0.0655573
26180	CCTGACCCAGCAAAAGGTAC	-2.59915	0.00133411	0.0657787	0.0655573
20739	GTTGCACTGCTGAGCTGCAC	-2.59883	0.00133481	0.065674	0.0655573
10300	GATCGCTGAAAAACAGGCTG	-2.59768	0.0013373	0.0656581	0.0655573
40850	AGAAAGCTGGAAGTGTGTGT	-2.59733	0.00133806	0.0655573	0.0655573
31167	CATCTTCTGTTGAGTTAAGA	-2.59412	0.00134504	0.0657612	0.0655982
30703	AGGAACGATGAACATGAAAA	-2.59338	0.00134665	0.0657024	0.0655982
34310	AGCATCCTCAGGATGTGATG	-2.59307	0.00134733	0.0655982	0.0655982
6258	ACCAGTCCCGGAATTTGTGA	-2.58506	0.00136492	0.0663162	0.0663162
42905	CATCGGGCAGGAAGCAGTAG	-2.58231	0.00137101	0.0664735	0.0664735
20056	CGCGACCTGAGCAGCTGATG	-2.57309	0.0013916	0.067332	0.067332
27999	TTTATGCGCGCACGAAAAGC	-2.57051	0.00139741	0.0674732	0.0674732
29138	TATTCGAATTGAAGAACTGA	-2.56811	0.00140284	0.0675953	0.0675953
23925	TGCAACCTATCAAAATGGAG	-2.56503	0.00140983	0.0677922	0.0677194
42328	TAACTGCGGTCAGAAGCTGC	-2.56442	0.00141122	0.0677194	0.0677194
10223	TGGGTACTGTAAAAGCGGTG	-2.56205	0.00141663	0.0678393	0.0678393
797	CATCCGCCCATTCAACGGCG	-2.55946	0.00142256	0.0679837	0.0679837
7814	CTGCCGCACCTCATCAGTCC	-2.55076	0.00144265	0.0688028	0.0688028
16220	CACCTGCAGAATACGCCCGC	-2.53844	0.00147154	0.0700374	0.0699892
31691	TATCGCGACGAAAGTATGCG	-2.5376	0.00147353	0.0699892	0.0699892
26149	ATATTGGACTCAAGAATGCT	-2.53461	0.00148063	0.0701835	0.0701835
12088	AGACAGCTGGCGACGTTGCG	-2.52959	0.00149262	0.0706084	0.070598
37045	TAAGCGCTCAATAAACCTGT	-2.52829	0.00149574	0.0706127	0.070598
16347	CCATGCCGTAGCGCGGATGG	-2.52716	0.00149846	0.070598	0.070598
35520	AATTAAGCCCTGAAGAAGGG	-2.52509	0.00150344	0.0706902	0.0706902
14970	CGGACGTGCTGACGTCCCGC	-2.5234	0.00150753	0.0707396	0.0707396
47041	TTTAGCGTGGAAAGATTTGT	-2.52099	0.00151337	0.070871	0.070871
16179	CCTGCTGGCTGCCGAACTGC	-2.51734	0.00152225	0.0711442	0.0711442
1005	AACCAGATAAGGGTGTTGCG	-2.51602	0.00152548	0.0711523	0.0711523
11107	CCCCGCCTTAACCAGTGCGC	-2.50946	0.0015416	0.0717606	0.0717606
37072	TTACCGCAGCAAAAATAAAG	-2.50591	0.00155038	0.0720259	0.0720259
6208	GCTCTCACGGAAAAAGAGAC	-2.50451	0.00155386	0.072044	0.072044
29136	TTCGAATTGAAGAACTGAAA	-2.50031	0.00156434	0.0723858	0.0722852
8650	CAACTGCCGGAAAATCCGCC	-2.49994	0.00156526	0.0722852	0.0722852
5089	CGTCATCCGGAAGATGGCTG	-2.496	0.00157516	0.0725983	0.0725983
7011	TTAATGCCTTCGCGCTGTGC	-2.4877	0.00159618	0.0734222	0.0733863
8444	TAAACGCCGTGGTCAGCGGC	-2.48605	0.00160039	0.073471	0.0733863
29806	CGCTTGTGAAAATGCTGAAT	-2.48554	0.00160169	0.0733863	0.0733863
20758	CGTTTCAGACGTGCTGTTGG	-2.48228	0.00161005	0.0736245	0.0736245
5865	CTTACGGCTGGAGGTGTCCA	-2.47927	0.0016178	0.073834	0.0737909
37731	CATTGCTTGCAAAAATTCTC	-2.47841	0.00162002	0.0737909	0.0737909
30068	CGAAGTCCGTGAAGACGGAA	-2.47617	0.00162581	0.0739106	0.0739106
26920	ATATTCCTGCAGTAGAAAAA	-2.46911	0.0016442	0.0746012	0.0746012
8753	TCCGGCACCTGAGCAGGCAG	-2.46559	0.00165344	0.0748747	0.0747844
36257	AATTATCAGGAGTAATTATG	-2.46513	0.00165465	0.0747844	0.0747844
16212	GAATACGCCCGCGCAGATGA	-2.46255	0.00166146	0.0749468	0.0749468
17197	AACAGTCGCTGGCGCAGCGT	-2.45513	0.00168118	0.0756899	0.0756899
30831	GTTTCCGGATAAAAACGTCG	-2.45356	0.00168538	0.0757327	0.0757327
16371	CATCCGCCGCACCAAGACGT	-2.44922	0.00169704	0.07611	0.07611
45161	CAAATCCCCTTATTGGGGGT	-2.44438	0.00171013	0.0765497	0.0765497
46093	AACTGAAGCTGGCGAACGCG	-2.43948	0.00172347	0.0769993	0.0769993
6230	CTTTCTCCGTGGTGAAGGGA	-2.43755	0.00172875	0.0770876	0.0770876
4460	ATCAGCGGCTCATTAAAGGC	-2.42987	0.00174992	0.0778824	0.0778824
20273	GTGACGCTGCAGCATTCGTT	-2.41853	0.0017816	0.0791414	0.0790909
11045	GCCCGGCTCTGGACAGGACC	-2.41773	0.00178385	0.0790909	0.0790909
11828	AATCCGCCTGCAGGATTTTC	-2.41337	0.00179619	0.0794866	0.0794866
5363	GCAGTGGCTGAAACAGTTGT	-2.41191	0.00180033	0.0795193	0.0795193
39052	AAATCCCCTAAAACGAGGGA	-2.40918	0.00180811	0.0797119	0.0797119
903	TCACGGATGTAGTCGCTGCC	-2.40063	0.00183267	0.0806421	0.0806287
8488	CTCTTTCGGAAGACGTTCAC	-2.39954	0.00183582	0.0806287	0.0806287
19701	AGCTGAATGGTGCAGTTCTG	-2.39551	0.00184752	0.08099	0.0808368
37709	AGTTAGCGTTGAAGAATTTA	-2.39472	0.00184982	0.0809387	0.0808368
11626	TTCAAGCGCAAGACGGGCCT	-2.39433	0.00185096	0.0808368	0.0808368
46210	TGCGTGATGATGTTGCCGCT	-2.39004	0.00186351	0.0812328	0.0812328
15872	GTCACCCTTTGAGGTGGTTT	-2.38747	0.00187106	0.0814099	0.0813598
18585	TCTGGCGATCAAAAGGATGG	-2.38604	0.00187528	0.0814414	0.0813598
3648	ACATCGCCTTCACAATGGCG	-2.38445	0.00187998	0.0814937	0.0813598
24918	TTCGCAGTAGATGAGGTACA	-2.3828	0.00188486	0.0815539	0.0813598
35628	ATCTGCGGTGATAAATTATC	-2.38219	0.00188667	0.081481	0.0813598
36378	TCAGCGCCTCTGAACAAGGT	-2.38196	0.00188735	0.0813598	0.0813598
20111	GTCCGGCGGACGTGCTGGCG	-2.37714	0.00190171	0.0818274	0.0818274
34309	GCATCCTCAGGATGTGATGG	-2.37444	0.0019098	0.082024	0.0819594
6333	AATTCAGAGGTGGAGCCGCC	-2.37377	0.00191181	0.0819594	0.0819594
31521	GGTGACGCGAAAAAATGCCT	-2.37126	0.00191936	0.0821322	0.0820359
25502	CAGTCCGTTGATTCAGAGCT	-2.37059	0.00192138	0.0820681	0.0820359
21288	CTGCCCCTGCATCAGGACGT	-2.36956	0.00192449	0.0820506	0.0820359
39033	CATCCCTCAAAACGAGGGAA	-2.36741	0.001931	0.0821778	0.0820359
32032	GCCGCAGAGCAGAAGGTGGC	-2.3666	0.00193345	0.0821324	0.0820359
32998	AGACGACATGGAAAAAGGCC	-2.36579	0.00193591	0.0820873	0.0820359
26704	CCTTAGGTGAAAGCATTGAC	-2.36458	0.00193959	0.0820941	0.0820359
10816	CCCCCCCTGTTGCAGCAGGA	-2.36362	0.00194251	0.0820688	0.0820359
25790	TTATTCGATGAACCAGAGGT	-2.36188	0.00194782	0.0821443	0.0820359
29726	CATCGGGTTGAGTATTATCT	-2.36157	0.00194877	0.0820359	0.0820359
19365	CTTACGGTAATCCATTGTAC	-2.35763	0.00196084	0.0823955	0.0823955
39273	CGCCGCAGAGTGGATGTTTG	-2.35648	0.00196438	0.0823956	0.0823956
30009	TTATCAAGCACTGCACTGGT	-2.3414	0.0020113	0.0842122	0.0841206
21860	CCAATACTGAAAGAATGGGC	-2.34041	0.00201442	0.0841915	0.0841206
34466	TCAAACTGTAGGGGTTGTAA	-2.33887	0.00201927	0.0842435	0.0841206
9877	CATCGCCACCAGAAACGCGC	-2.33866	0.00201993	0.0841206	0.0841206
35493	CAAAGCAGAAGGCTTTGGGG	-2.33635	0.00202724	0.0842744	0.0842309
39997	TGTATCCGGATGCGGAGTCT	-2.33554	0.00202981	0.0842309	0.0842309
14822	TAAATCCCCGTAAAGGCAGA	-2.33165	0.00204217	0.0845937	0.0845733
43216	TGAAAGAGATGCGCTATTAC	-2.32989	0.00204779	0.0846761	0.0845733
21340	CACCCGATGGATACGCGACA	-2.32867	0.0020517	0.0846873	0.0845733
42071	CGCAGGAAAAGGAGGACGTG	-2.3284	0.00205256	0.0845733	0.0845733
35208	AATCACGAGTAGAAAGCGCA	-2.32653	0.00205856	0.0846709	0.0846709
1633	TTCACCGGATGACGAAAACC	-2.32196	0.00207329	0.0851264	0.0847506
3085	TGACTGAGCCGGAAAAAAGA	-2.32185	0.00207364	0.0849914	0.0847506
3779	CGCTGCGGCGTAATACGCGG	-2.31813	0.0020857	0.0853357	0.0847506
16288	TATGCCGGTTTAAACGTTCC	-2.31693	0.0020896	0.0853457	0.0847506
9754	TGACAGTTCAGAAAGCGTGA	-2.31606	0.00209244	0.085312	0.0847506
20315	CTTTCGTGGCCGCGGTGGAG	-2.31558	0.002094	0.0852268	0.0847506
29280	TATGGAGATGATAAATGCAC	-2.3144	0.00209786	0.0852349	0.0847506
18806	ATCTGCCGAATGCCGTGTGG	-2.31214	0.00210525	0.0853866	0.0847506
41578	TATCCTCGCATGGTGGAAGC	-2.31193	0.00210594	0.0852663	0.0847506
44365	ATATCGCGCTGTGACGATGC	-2.31165	0.00210686	0.0851556	0.0847506
29053	TTGACACTTCAGGAGTGGAA	-2.3111	0.00210866	0.0850811	0.0847506
20027	CGCCGGCTGATTTCTTCGCG	-2.31045	0.0021108	0.0850201	0.0847506
15485	TCCTCACGCTCCATAAATGA	-2.31028	0.00211136	0.084896	0.0847506
47422	ATATTTCTTTAAAAATGGCA	-2.30989	0.00211264	0.0848013	0.0847506
8337	TGCTGAATAAACGCGCCGGG	-2.30917	0.00211501	0.0847506	0.0847506
48181	GACCCAGGCTGAGAAATTCC	-2.30021	0.00214469	0.0857925	0.0856122
46188	GCTAAAGCTGAAAATGATGC	-2.29963	0.00214662	0.0857228	0.0856122
43301	GAACCTGATGAACAAACTGG	-2.29936	0.00214752	0.0856122	0.0856122
33244	TGTTTCGTGAAGCCGTCGAC	-2.29689	0.00215578	0.0857947	0.0857947
13754	CGCATCCAGAAAACGGGCGT	-2.29424	0.00216467	0.0860019	0.0860019
7355	TTTTCCCGGCTGAGAGGGGT	-2.28875	0.0021832	0.0865904	0.0864944
21585	CCCTGTTGAACCGCTCAGAC	-2.28837	0.00218449	0.0864944	0.0864944
43416	ACATTCCCCTGGTTCAGAGC	-2.28382	0.00219996	0.0869594	0.0869594
45521	CGTTCCTCGATATGCTGGCG	-2.28158	0.00220761	0.0871142	0.0871142
5261	TCGGTGCTGTTAACAAGTTC	-2.28013	0.00221258	0.0871627	0.0871627
21446	CTGGCACTGTGGGTGTGCGA	-2.27615	0.00222627	0.087554	0.0874594
39978	TATTGCCGGAAGCGAGGCCT	-2.27576	0.00222761	0.0874594	0.0874594
5768	CCCTGCGGCTGGTAATGGGT	-2.27407	0.00223345	0.0875412	0.0875412
37101	TGAATTATGAAGAATGGTTT	-2.27218	0.00223999	0.0876505	0.0876505
27243	TGAAACGCTTCTTCAGAAGC	-2.27025	0.0022467	0.0877654	0.0877041
23510	ACTTGCACAAAAGAAATTAC	-2.26962	0.00224889	0.0877041	0.0877041
37158	TCTTCATCGAATTAGGGGAA	-2.26818	0.0022539	0.087753	0.087753
10097	ACTTTCCCGCAGAAACAGGC	-2.26295	0.00227221	0.0883182	0.0882005
7801	TCAGTCCGGACAAACAGGGA	-2.26187	0.002276	0.0883186	0.0882005
18309	CGCCGCTGGTAATGGTGGGG	-2.26166	0.00227674	0.0882005	0.0882005
42360	TTCACGTGTGTGAGCACTGC	-2.25921	0.00228538	0.0883882	0.0883882
8215	ACCCAGCTTGATTACGGGCA	-2.25725	0.00229231	0.0885095	0.0885095
14696	CCGTCGCCGCAGTAAATTGC	-2.25388	0.00230427	0.0888243	0.0888243
7689	CACCGGATGTAATGGTGGCT	-2.25166	0.00231218	0.0889821	0.0889821
6801	TCCAGCTCGGAATTAGAGCC	-2.24868	0.00232284	0.0892449	0.0892449
38455	TGTGGGCGTTGATAAGTCGC	-2.24085	0.00235105	0.0901803	0.0901803
38171	TAAACGCTGATGGAAGCGTT	-2.23872	0.00235878	0.0903282	0.0903282
38472	CGCAGATCAGCAGGTGGAAG	-2.23408	0.00237569	0.0908268	0.0908268
10456	CCACATCCGGGGAAGCGGGG	-2.2325	0.00238148	0.0908989	0.0908691
41681	GCCTGCAAAGATGAGGAGGG	-2.23106	0.00238676	0.0909517	0.0908691
31553	GCTTACATGGCCCAGGTGCA	-2.23017	0.00239003	0.0909278	0.0908691
22684	AACACTATGAACAATTGAGT	-2.22953	0.00239239	0.0908691	0.0908691
20274	TGTGACGCTGCAGCATTCGT	-2.22829	0.00239695	0.0908946	0.0908946
21686	TTAACTGTGGATAAACTTCC	-2.22073	0.00242497	0.0918078	0.0918078
32031	CCGCAGAGCAGAAGGTGGCA	-2.21512	0.00244596	0.0924521	0.0923763
29993	TGGTGACCTGGAAGAGTTTC	-2.2146	0.00244791	0.0923763	0.0923763
32069	CGAAGCAGTAAAAGCTCTTG	-2.21337	0.00245253	0.0924013	0.0923982
41841	CCCTGTATCAGGACATGGTA	-2.21234	0.00245641	0.0923982	0.0923982
44366	TATCGCGCTGTGACGATGCT	-2.21008	0.00246495	0.0925698	0.0925698
34339	TATGGAAGAAGAATTTGAAG	-2.20783	0.00247347	0.0927405	0.0927405
30141	TCAACGAGCAGCGTGAGTAT	-2.20146	0.00249774	0.0935002	0.0935002
10846	GATCATCCCGCCGAAGGAGT	-2.19722	0.00251401	0.0939585	0.0939585
38057	CCCTGAAAGATTATGCAATG	-2.19299	0.00253034	0.0944175	0.0942725
34342	ATATATGGAAGAAGAATTTG	-2.19295	0.0025305	0.0942725	0.0942725
37809	CAGACAAGATGGGGATGGGG	-2.19018	0.00254124	0.0945218	0.0945218
12260	TTTTCGCATCAATGGCGGCC	-2.18783	0.00255039	0.0947111	0.0947111
872	TGATGGCCCGCTGAAAGGGC	-2.18585	0.00255812	0.0948472	0.0948472
992	TGTTGCGCTGCTTATGCTCT	-2.17856	0.00258677	0.0957572	0.0957572
43012	ACCTGCGAAATAGCAGAAGT	-2.17673	0.00259401	0.0958729	0.0958729
35534	GTGACGCTCTTAAAAATTAA	-2.1745	0.00260286	0.0960476	0.0959046
41460	ATTTCGGGCGAGGGAATTAC	-2.17444	0.00260309	0.0959046	0.0959046
39387	CCACCGCGACATGTGTGTGC	-2.17088	0.00261727	0.0962748	0.0962655
3846	CCGTCTGCAGGTTCAGTGAG	-2.16991	0.00262114	0.0962655	0.0962655
15114	CTCCGGCGGTAAAGAATGAT	-2.16522	0.00263995	0.0968038	0.0968038
14140	CAGAATCGCTGATTCTGTCT	-2.16059	0.00265864	0.097336	0.097336
45474	AAAAAAGCCGGAGTAGAAGA	-2.15917	0.00266439	0.0973938	0.0973938
18516	TTTCACGCTGGCGCGGAAAA	-2.15545	0.00267952	0.0977936	0.0976429
21725	GTTTTCGATAAATAAGCAAT	-2.15501	0.00268132	0.0977062	0.0976429
27508	CTGTCGCACTCCAGAGAAGC	-2.15441	0.00268377	0.0976429	0.0976429
6459	TTCTGCATGATGATGCGACG	-2.15225	0.0026926	0.0978116	0.0978116
8216	TACCCAGCTTGATTACGGGC	-2.14945	0.00270409	0.0980762	0.0980762
46182	GCTGATGCTAAAGCTGAAAA	-2.14473	0.00272356	0.098629	0.0984865
5078	AGATGGCTGTAGGGGTTGCC	-2.14466	0.00272385	0.0984865	0.0984865
42378	GCTGCGCAGAACTGATGAGC	-2.13956	0.00274503	0.0990987	0.0990987
15531	CCTTCGCTTCGCGCGGGGTA	-2.1333	0.00277123	0.0998899	0.0997464
42493	CATTCGCTAATCAGTGGTGG	-2.13323	0.00277152	0.0997464	0.0997464
3694	TCCATCGCTGACTGCGTATC	-2.12856	0.00279122	0.1003	0.1003
43276	TTGGCGATCTGCACGGATGC	-2.12579	0.00280296	0.100567	0.100567
40136	GACTGCGAGAATTAACCGTG	-2.12194	0.00281935	0.101	0.101
9979	TGCCTCCGTGGGCCAGGTGG	-2.11039	0.00286905	0.102623	0.102428
38187	CGTTTATGCGGAAGAGGTAA	-2.10992	0.00287109	0.102539	0.102428
11309	CGGAACGCTGCAACTGAGCA	-2.10962	0.00287239	0.102428	0.102428
42700	CCTTCATCAGAGAAAGAGAC	-2.10702	0.0028837	0.102674	0.102674
31880	CCCCGCTCCGGAAAGAAGTG	-2.10418	0.0028961	0.102959	0.102959
24353	GCACCGAGAAGGACGTTTGT	-2.10286	0.00290188	0.103007	0.103007
35532	GACGCTCTTAAAAATTAAGC	-2.09819	0.00292241	0.103578	0.103578
15680	CGTGACACCGGATATGTTGG	-2.09643	0.00293018	0.103696	0.103583
17211	TACTCACGCAGCGGAACAGT	-2.09615	0.00293141	0.103583	0.103583
23534	CATTGGTATAAAAAAGTTAG	-2.09501	0.00293646	0.103604	0.103604
28878	TGAAGAGGATCAGAAATGGG	-2.09219	0.00294897	0.103888	0.103733
1702	CACCCAGGTGGTGAACGGGC	-2.09201	0.00294977	0.10376	0.103733
21859	CAATACTGAAAGAATGGGCA	-2.09069	0.00295565	0.10381	0.103733
45777	ATTGCAGCAGATTAAGGAGC	-2.08862	0.00296488	0.103977	0.103733
48125	TTAATTGATGTATATGCTCT	-2.08852	0.00296533	0.103837	0.103733
36374	CGCCTCTGAACAAGGTCACC	-2.08696	0.00297231	0.103925	0.103733
24796	TGAATGCCCGGCGAACTGGA	-2.08657	0.00297405	0.103831	0.103733
45394	ATCTCGCTTATATAACGAGC	-2.0862	0.00297571	0.103733	0.103733
18505	CGCGGAAAAGCCGCGCTCGC	-2.08248	0.00299243	0.10416	0.10416
7354	TTTCCCGGCTGAGAGGGGTG	-2.0803	0.00300226	0.104347	0.104262
25605	TATCCGTCCGGATATTGAGA	-2.07838	0.00301095	0.104493	0.104262
33793	TCACCAGATTAATAATTTCT	-2.07784	0.00301339	0.104423	0.104262
14324	GGGTGGCTGTGGACCAGCGC	-2.07732	0.00301575	0.104349	0.104262
37184	CATAGCTGATAACAATTGAG	-2.07656	0.0030192	0.104314	0.104262
40219	CACAGGCTCTGGCGAAGATC	-2.07573	0.00302297	0.10429	0.104262
14139	AGAATCGCTGATTCTGTCTG	-2.07492	0.00302666	0.104262	0.104262
21110	TTTTCCGCAAAATACGGTAA	-2.07306	0.00303513	0.1044	0.104341
22112	GCCAGCCGGAATATCTGGCG	-2.07246	0.00303787	0.104341	0.104341
38473	GCAGATCAGCAGGTGGAAGA	-2.06712	0.00306234	0.105026	0.105026
33792	CACCAGATTAATAATTTCTG	-2.06244	0.00308394	0.105612	0.105552
17948	CTTGCCTTTGAAAAAATCCA	-2.06155	0.00308806	0.105598	0.105552
15730	TCAAATCCCTCCGGCGGAGT	-2.06086	0.00309126	0.105552	0.105552
43496	TCACTGGCTGCTTAATGGCG	-2.05984	0.00309599	0.10556	0.10556
16261	ATACCGCTGTATTGCCGCGT	-2.05886	0.00310055	0.10556	0.10556
46096	TGAAGCTGGCGAACGCGGCA	-2.05479	0.00311953	0.106052	0.105623
22058	ATGAGGCGGAATATATGCGT	-2.05333	0.00312636	0.10613	0.105623
20275	TTGTGACGCTGCAGCATTCG	-2.05199	0.00313265	0.106188	0.105623
42704	CATCAGAGAAAGAGACCGCG	-2.05195	0.00313284	0.106041	0.105623
45465	TTCGCTGCTAAAAAAGCCGG	-2.0519	0.00313307	0.105895	0.105623
8521	CATCCTCAGTTGATGCTGCA	-2.05175	0.00313378	0.105765	0.105623
12611	TTGCCTGCTTAAGCAGAATT	-2.0516	0.00313448	0.105636	0.105623
38190	TTATGCGGAAGAGGTAAAGC	-2.05072	0.00313862	0.105623	0.105623
24916	CGCAGTAGATGAGGTACACC	-2.04951	0.00314431	0.105662	0.105662
18328	GAAAAGGCCGGAGGATTGCC	-2.04431	0.00316889	0.106335	0.105915
32030	CGCAGAGCAGAAGGTGGCAG	-2.04338	0.0031733	0.10633	0.105915
25563	TTTAACTCGTGAGGTGTTTT	-2.04304	0.00317492	0.106232	0.105915
43134	CGGTCAGAAAATACGTTGAT	-2.04274	0.00317634	0.106127	0.105915
29055	ACTTGACACTTCAGGAGTGG	-2.0422	0.00317891	0.106061	0.105915
2388	ACCTGCTCTTCAGCAGTCAG	-2.04166	0.00318148	0.105995	0.105915
2899	CCACCGCCGTGATAACCGGC	-2.04121	0.00318362	0.105915	0.105915
36741	TTAATCGGGAAAGGAATGTC	-2.03929	0.00319278	0.106068	0.106068
24695	ACTTGAGTGAAGTGATTACT	-2.03646	0.00320632	0.106367	0.106367
18489	TCGCCGCCTTTACAATGTCC	-2.03415	0.00321741	0.106583	0.106556
42914	GGAAGCAGTAGACGAAATCG	-2.03337	0.00322117	0.106556	0.106556
27579	TTAGTGACCTGTAACAGAGC	-2.031	0.00323259	0.106782	0.106778
2285	TCAGTGTGAAGCGGTTATAA	-2.02762	0.00324895	0.107171	0.106778
26781	TGTAGGTCAAAAAGAAGAAG	-2.02683	0.00325279	0.107146	0.106778
26294	TTTTTCTCTGAAAATAATAG	-2.02669	0.00325347	0.107017	0.106778
42252	CGTGCGAGGAAAACAAGGTG	-2.02594	0.00325711	0.106986	0.106778
30323	TGACGACTGGGGATTTGACG	-2.02539	0.00325978	0.106923	0.106778
26199	TACTCCTCCTAAAGAACAAC	-2.02536	0.00325993	0.106778	0.106778
14222	CGCAGGGGAAATATCTTTCC	-2.02293	0.00327177	0.107016	0.106826
28778	CAAGGACGGGTAAAGAGTTT	-2.02284	0.00327221	0.10688	0.106826
8070	GATATCGCGGATGAAGCAAC	-2.02224	0.00327514	0.106826	0.106826
45222	ATTCTCGCGGCAAAGGAACA	-2.02042	0.00328405	0.106967	0.106892
6113	AAAAATCCCGTAAAAAAAGC	-2.01968	0.00328767	0.106936	0.106892
13750	TCCAGAAAACGGGCGTAAAC	-2.01902	0.00329091	0.106892	0.106892
7175	TCCACAGAGAAACAATGGCC	-2.0159	0.00330625	0.107241	0.107241
25430	CGAACCGTTTTAAAAGCGAT	-2.01327	0.00331924	0.107513	0.107373
32333	TAAAGCCATGATTCAGTGTG	-2.01321	0.00331953	0.107373	0.107373
30348	GTGAAGCGGCAGAGCAGGCA	-2.00278	0.00337148	0.108902	0.108583
40381	TCAGGCCGCGGCTAAAATGG	-2.00224	0.00337419	0.108839	0.108583
4735	GGGCGATAATGCCGTTGTAA	-2.00182	0.0033763	0.108757	0.108583
4115	GAAGCGCGCTTTTGAAGGTA	-2.00176	0.0033766	0.108616	0.108583
38705	TACTCAACTTCGGCAGAGGT	-2.00104	0.00338021	0.108583	0.108583
34434	TTTCTCGCTGTAGGGGTACA	-1.99752	0.00339795	0.109002	0.10896
35614	ATTATCTCTGGCGGTGTTGA	-1.99686	0.00340129	0.10896	0.10896
47888	GCAGCGTTGGTGAAGCACGA	-1.99178	0.00342705	0.109634	0.109615
26200	TTACTCCTCCTAAAGAACAA	-1.99022	0.003435	0.109738	0.109615
9936	TTAACGGCTTCATTCATGGA	-1.98989	0.00343668	0.109642	0.109615
29052	TGACACTTCAGGAGTGGAAC	-1.98902	0.00344112	0.109633	0.109615
29013	GAAGCCTTGAAACAGTTCGT	-1.98755	0.00344864	0.109723	0.109615
12405	TTCCCGCGAAGCTGGTCTTC	-1.98591	0.00345704	0.10984	0.109615
44425	TAAGCCGCTGTATGACGCTC	-1.98565	0.00345838	0.109733	0.109615
39462	CAAACTCCGCGATAAGTGGA	-1.98546	0.00345935	0.109615	0.109615
3778	GCTGCGGCGTAATACGCGGC	-1.97823	0.00349664	0.110646	0.110473
22404	CAGCATCCTGAAGCGGCGCA	-1.97758	0.00350001	0.110603	0.110473
32034	AAGCCGCAGAGCAGAAGGTG	-1.97746	0.00350063	0.110473	0.110473
18777	TGAACGTCAGGATCACGTTT	-1.97644	0.00350593	0.11049	0.11049
36645	TTCATCGGCCGAACAACGGT	-1.97251	0.00352639	0.110986	0.110908
36430	TGAGGCCGGAGATATTTTAA	-1.97207	0.00352869	0.110908	0.110908
36346	GATAGCTGAAGAGATGGCAT	-1.96689	0.00355585	0.111611	0.111521
33229	TCGACGCTTATAAAAAATGG	-1.96653	0.00355774	0.111521	0.111521
30905	CACCTCAGCAGGAAAACGCC	-1.96501	0.00356575	0.111622	0.111622
30545	ACACAGCAATAAAAATGCGC	-1.95892	0.003598	0.11248	0.112473
27173	CGTTGGTATAAACAGTGCAC	-1.95783	0.0036038	0.112511	0.112473
7005	CCTTCGCGCTGTGCGTCCGC	-1.95715	0.00360742	0.112473	0.112473
47705	GCTAGATGAAGAGCAAGCGC	-1.95587	0.00361425	0.112536	0.112536
40870	TTACCGCAGCATTAAAGCAG	-1.95179	0.00363609	0.113065	0.113065
36632	CAACGGTGAAGGTAGAAGCC	-1.95051	0.00364297	0.113128	0.113126
8517	CTCAGTTGATGCTGCAGCGC	-1.94962	0.00364775	0.113126	0.113126
25585	CATTCGGTGAGAACTTAGGT	-1.94832	0.00365476	0.113192	0.113192
6696	ACACCGCTGGCGTTCAGCGC	-1.94463	0.0036747	0.113659	0.113659
36853	CCTCGCAGATGACGAATCAT	-1.93749	0.00371357	0.114709	0.114709
15134	CCCCCATGCTGCAAGGGTGG	-1.93398	0.00373282	0.115151	0.115151
18286	GTCAGGCGCTTCAGGAACAC	-1.93202	0.0037436	0.115331	0.115331
5789	GTATGAGCCGGGTCACTGTT	-1.92724	0.00377002	0.115992	0.115748
36952	AATCGATGGAAAAACTTTTC	-1.92638	0.00377479	0.115986	0.115748
42412	GATGCACGAGGAAGAAGATG	-1.92621	0.00377573	0.115862	0.115748
14715	AATATGGTGCAGCAGCTCGC	-1.92523	0.00378118	0.115877	0.115748
40057	ACCTGTATCAGAACATGCGG	-1.92464	0.00378446	0.115825	0.115748
37423	ATTCTCGTTGACCCTGAGCA	-1.9236	0.00379025	0.11585	0.115748
8518	CCTCAGTTGATGCTGCAGCG	-1.92331	0.00379186	0.115748	0.115748
14082	GGAAGCCGCCAAAGTTGCCG	-1.92185	0.00380001	0.115845	0.115845
34946	AAATATCCTCAATAGGGAAT	-1.92077	0.00380604	0.115877	0.115877
36049	AATCGGAAGCAGAACGCGCC	-1.91686	0.00382796	0.116393	0.116393
41039	ACTGGCTCTGGAGTGGAAAG	-1.9159	0.00383336	0.116405	0.116405
14133	GCTGATTCTGTCTGTGTCAT	-1.91353	0.00384672	0.116659	0.116659
47152	AAACTCCTGCTTTAGCAAGA	-1.91185	0.00385622	0.116795	0.116795
39269	TGACCGCCGCAGAGTGGATG	-1.90773	0.00387959	0.117351	0.117351
46408	TTAATGAGCAGTGCAGATAG	-1.90555	0.00389201	0.117574	0.117574
45221	CATTCTCGCGGCAAAGGAAC	-1.90257	0.00390904	0.117935	0.117935
35315	ACGTCGCGCAGAGAAACAGG	-1.90088	0.00391873	0.118075	0.118075
27403	CGACGCAGCTGACTTCTTTT	-1.89918	0.0039285	0.118217	0.118217
5377	CGTCAGCCTGCGAAGCAGTG	-1.89216	0.00396907	0.119284	0.119182
20560	GGATGCCGTTGACGCACTCC	-1.89186	0.00397081	0.119182	0.119182
22777	AAACCGACTTTAGAAATATC	-1.88967	0.00398355	0.119411	0.119283
6524	TAAGCACGGCAGAAACTGCC	-1.88924	0.00398606	0.119333	0.119283
39612	TTTGACCGTGAGCAGATGCG	-1.88704	0.0039989	0.119564	0.119283
15810	TGTTTGCAGACGTAATGGTG	-1.88697	0.00399931	0.119423	0.119283
5259	GGTGCTGTTAACAAGTTCAT	-1.88599	0.00400504	0.119441	0.119283
11095	CAGTGCGCTGAGTGACTCGC	-1.88545	0.0040082	0.119383	0.119283
4683	CGTCCGGCTGACCAGCGTGC	-1.88515	0.00400996	0.119283	0.119283
14625	CTGTGCCGCTGACAACGGCA	-1.87818	0.00405098	0.12035	0.12015
13755	CCGCATCCAGAAAACGGGCG	-1.87658	0.00406045	0.120477	0.12015
768	TCCGGCCTGAACAGTGAGCG	-1.8754	0.00406745	0.120532	0.12015
20092	GGCGCGTGCTGAGTCAGTTG	-1.87274	0.00408327	0.120847	0.12015
26919	TATTCCTGCAGTAGAAAAAA	-1.87246	0.00408493	0.120743	0.12015
317	CATTTTATGACGGCGGCAGA	-1.8722	0.00408648	0.120636	0.12015
17238	CATACGTGCCGTCGTCGTTC	-1.87194	0.00408803	0.120529	0.12015
26148	TATTGGACTCAAGAATGCTG	-1.87178	0.00408899	0.120405	0.12015
5630	TCCAGCGCAGTGTCACTGCG	-1.8707	0.00409543	0.120443	0.12015
13815	GCCAGCGGCTGATCACCTCC	-1.87049	0.00409668	0.120328	0.12015
1401	TGAAAACGCATAAAATGCGG	-1.87038	0.00409734	0.120196	0.12015
21724	TTTTCGATAAATAAGCAATA	-1.86978	0.00410093	0.12015	0.12015
43568	TGCCCATAAAGCAGATGAAC	-1.86804	0.00411134	0.120304	0.120304
38620	CGAGCGTTCTGAACAAATCC	-1.86161	0.00415003	0.121284	0.121284
26921	TATATTCCTGCAGTAGAAAA	-1.85714	0.00417712	0.121922	0.121758
45372	GACTTCGCCGGACTAAGTAG	-1.85702	0.00417785	0.121791	0.121758
47869	AGCATTCAGAGCAATTGAGG	-1.85635	0.00418192	0.121758	0.121758
46810	AAACCCTAAACAATGAGTTG	-1.85162	0.00421079	0.122445	0.122445
20168	CCTTTGCTGATGCCGCTTCT	-1.84859	0.00422937	0.122833	0.122649
39074	AAACATCCCTCAAATTGGGG	-1.84793	0.00423343	0.122798	0.122649
27951	CCTACCTTTCACGAGTTGCG	-1.84758	0.00423558	0.122707	0.122649
31485	TGACCCGCGTATGAAGCGTG	-1.84691	0.00423971	0.122675	0.122649
41124	ATTTGCTCTGGCTAATGGAG	-1.8462	0.00424408	0.122649	0.122649
37560	CCTTTACCAAAGGTGATGCG	-1.84506	0.00425111	0.1227	0.122677
10455	CACATCCGGGGAAGCGGGGA	-1.84434	0.00425556	0.122677	0.122677
40811	CTCTCGTCAGGTTGAATGGC	-1.84339	0.00426144	0.122694	0.122694
25877	TATCTGCTTCGAATGAGCTC	-1.83249	0.00432936	0.124496	0.12433
24166	TTCCTGCATACGACGTGTCT	-1.83216	0.00433143	0.124402	0.12433
5351	ACAGTTGTTGATTGAGTCTC	-1.83171	0.00433425	0.12433	0.12433
33371	AATTACGTGACGGATGGAAA	-1.82613	0.00436943	0.125185	0.125185
3360	TGTTCGGGTTGCTGATGCGC	-1.82347	0.00438629	0.125514	0.125426
47150	GAAAACTCCTGCTTTAGCAA	-1.82311	0.00438858	0.125426	0.125426
43571	CCATAAAGCAGATGAACTTC	-1.8168	0.00442882	0.126421	0.126346
20131	CTGAGCTGACGATGCAGCCT	-1.81554	0.0044369	0.126497	0.126346
37046	ATAAGCGCTCAATAAACCTG	-1.81552	0.00443702	0.126346	0.126346
20154	GCTTCTGCGCCGGAGGACGC	-1.81304	0.00445296	0.126645	0.126645
42950	CCATCGCTGGACTATCGAAG	-1.81057	0.00446888	0.126943	0.126943
47176	CCCTGTATTGCTGAAATGTG	-1.8038	0.00451277	0.128034	0.128034
39369	TGAACGTGACGGACGTAACC	-1.80044	0.0045347	0.1285	0.1285
46973	TTAGCGCGTACACGTATTGC	-1.79612	0.00456303	0.129146	0.128985
30354	CACTGCGTGAAGCGGCAGAG	-1.79588	0.00456461	0.129034	0.128985
18369	TATCCGCATTTTTAGCGGTC	-1.7953	0.00456843	0.128985	0.128985
21760	CGGACAATGAGTGACTGTGG	-1.79276	0.00458518	0.129302	0.129148
3523	ACGTGAATGAACGAGGCGCG	-1.79257	0.00458644	0.129181	0.129148
1425	TCCCCGCAATGCGGGCAGGC	-1.79191	0.0045908	0.129148	0.129148
42961	CTATCGAAGAGTGCAAGGCG	-1.79088	0.00459761	0.129184	0.129184
44435	TATGACGCTCTGGTGGTGCA	-1.79004	0.00460318	0.129184	0.129184
2856	CGTCCGGCCCCAGAAGGGTG	-1.78895	0.00461041	0.129232	0.129232
36694	AGAGCCACTGATGAGGGGAA	-1.78647	0.0046269	0.129538	0.129538
10453	CATCCGGGGAAGCGGGGATA	-1.78304	0.00464979	0.130023	0.130023
48362	AGTTGATGCAGATCAATTAA	-1.78118	0.00466224	0.130215	0.130215
24917	TCGCAGTAGATGAGGTACAC	-1.77412	0.00470979	0.131386	0.13131
4807	CCATCCCGCCGGGCGTGTCC	-1.77369	0.0047127	0.13131	0.13131
42702	TTCATCAGAGAAAGAGACCG	-1.77238	0.00472158	0.1314	0.13138
27300	TAACACTTATGAAAAATGGC	-1.77114	0.00472999	0.131478	0.13138
12605	GCTTAAGCAGAATTTCTGTC	-1.77048	0.00473447	0.131446	0.13138
19548	CCCAACGATGAATCCGTCAG	-1.77	0.00473774	0.13138	0.13138
24795	GAATGCCCGGCGAACTGGAG	-1.76412	0.00477788	0.132336	0.132336
20558	ATGCCGTTGACGCACTCCCC	-1.76316	0.00478446	0.132361	0.132361
19706	CTTTCAGCTGAATGGTGCAG	-1.76137	0.00479676	0.132544	0.132411
6195	AAGAGACGCAGAAACAGCGG	-1.76124	0.00479765	0.132411	0.132411
40789	TATGGGCCTGCTTAGGTGAC	-1.76025	0.00480446	0.132443	0.132443
3580	ATCACGCTGTAAAACACATT	-1.75849	0.0048166	0.13262	0.13262
19476	CGCTGCCGGATTAATCTGTA	-1.75374	0.00484948	0.133368	0.133258
7087	TGCTGACTGAATCATGGTGA	-1.75253	0.00485789	0.133442	0.133258
32165	GATCGCCCTGGATAAAACAT	-1.75149	0.00486513	0.133484	0.133258
1549	CAGCTCCTGCTGGCGGATGA	-1.74958	0.00487845	0.133692	0.133258
22503	CAGGTGCAGTTGATGTATCA	-1.74846	0.00488627	0.133749	0.133258
25075	TTCATCAGGTGAAAAATGTC	-1.74793	0.00488998	0.133694	0.133258
45343	TTATCGCCTGGTTCATTCGT	-1.74781	0.00489082	0.13356	0.133258
25866	AATGAGCTCTGGACATGCAA	-1.74712	0.00489565	0.133536	0.133258
31049	CCTTTCACAAAAGCTGGAAA	-1.74677	0.0048981	0.133447	0.133258
38002	TCTGGCGGTGATAATGGTTG	-1.74657	0.0048995	0.133329	0.133258
39098	GCTATCCCTCAAAACAGGGG	-1.74564	0.00490602	0.133351	0.133258
44299	AGTTGTCGAGAAAGAGTGCG	-1.74531	0.00490834	0.133258	0.133258
23298	TATTTGATGAAGCCAGGAGA	-1.74319	0.00492324	0.133508	0.133394
35585	CACTGGCGGTGATACTGAGC	-1.74276	0.00492626	0.133434	0.133394
15986	CACCGAGGCCAGATACTGCG	-1.74214	0.00493063	0.133398	0.133394
15870	CACCCTTTGAGGTGGTTTCC	-1.74097	0.00493888	0.133466	0.133394
3082	CTGAGCCGGAAAAAAGACCC	-1.74006	0.00494531	0.133485	0.133394
20139	GACGCTTCCTGAGCTGACGA	-1.73973	0.00494764	0.133394	0.133394
43200	TTCATCGCGGATGGAGTGAA	-1.73768	0.00496215	0.133631	0.133631
3904	GCGATATACCGCAGCAGTGA	-1.73491	0.00498182	0.134005	0.133886
42542	ACTCGAACGACGAAGTAAAG	-1.73463	0.00498381	0.133905	0.133886
7475	GCGTGAAGTGCATCAGTATG	-1.73392	0.00498887	0.133886	0.133886
46069	CCCAGCGCGACAAAAATGCC	-1.73073	0.00501163	0.134342	0.134342
32503	TTTGAGCAGGACAATGAATC	-1.72954	0.00502015	0.134416	0.134392
37683	CAATCGCCAGAGAAATCTAC	-1.72862	0.00502674	0.134438	0.134392
37816	TCTGTCGCAGACAAGATGGG	-1.72806	0.00503075	0.134392	0.134392
35634	ATAACCATCTGCGGTGATAA	-1.72681	0.00503973	0.134477	0.134477
6193	GAGACGCAGAAACAGCGGAT	-1.72398	0.0050601	0.134867	0.134867
42410	TCGATGCACGAGGAAGAAGA	-1.72141	0.00507867	0.135207	0.135101
18174	CCAGAAACTGGCTCAGTTTG	-1.72116	0.00508048	0.135101	0.135101
4090	ACCACGCGGCGAACGATGGC	-1.71979	0.0050904	0.135211	0.135211
25272	ACTTTTTTGCAGAAAGAACA	-1.71818	0.00510209	0.135367	0.135367
20402	CGGCACTTGATGATGCGTTC	-1.7148	0.0051267	0.135865	0.135644
31957	AACAGGGGGATGATGCGTGG	-1.71444	0.00512932	0.135781	0.135644
31165	TCTTCTGTTGAGTTAAGAAC	-1.71435	0.00512998	0.135644	0.135644
31786	CTAAAGCACTGGCCTGGGGA	-1.71237	0.00514445	0.135873	0.135774
7768	TCAACGCGCACGCCCTGTCC	-1.71166	0.00514965	0.135856	0.135774
22333	CGGATCCGGAACAGTTTTTC	-1.71129	0.00515236	0.135774	0.135774
20091	GCGCGTGCTGAGTCAGTTGC	-1.70965	0.0051644	0.135938	0.135898
18880	ACCACGCTGATGCCCAGCGC	-1.70831	0.00517425	0.136043	0.135898
46890	CCCGGATTAACTATGTCCAC	-1.70827	0.00517454	0.135898	0.135898
16512	AGAAATCGCTGAGCACATCC	-1.70382	0.00520737	0.136606	0.136525
8838	CATACTGGTGATCAAATCTG	-1.70264	0.00521611	0.136682	0.136525
38446	AGCGGAAGCTGTGGGCGTTG	-1.70215	0.00521974	0.136623	0.136525
37052	GGAAAGATAAGCGCTCAATA	-1.70123	0.00522657	0.136649	0.136525
43209	GATGGAGTGAAAGAGATGCG	-1.70059	0.00523132	0.13662	0.136525
40688	AAACGCTATTCACGCAGTAC	-1.69972	0.00523778	0.136636	0.136525
39443	GTAACGTGCTGAGCCCGGCC	-1.69936	0.00524046	0.136553	0.136525
12566	GGGTGAAGCTGCGCCAGTTC	-1.69657	0.00526126	0.136942	0.136525
1701	ACCCAGGTGGTGAACGGGCT	-1.69596	0.00526581	0.136907	0.136525
2988	CATTGCCACGGGTAAAGTTG	-1.69424	0.00527868	0.137089	0.136525
14630	CCCGGCTGTGCCGCTGACAA	-1.69412	0.00527958	0.13696	0.136525
9237	TTAAACCACGCCAGCAGCGC	-1.69401	0.0052804	0.136829	0.136525
35528	CTCTTAAAAATTAAGCCCTG	-1.69228	0.00529338	0.137013	0.136525
16223	CGGCACCTGCAGAATACGCC	-1.69164	0.00529818	0.136985	0.136525
866	CCCGCTGAAAGGGCAGTGTT	-1.69163	0.00529826	0.136836	0.136525
24253	CTCATGCAAAAAATATGTAA	-1.69136	0.00530029	0.136737	0.136525
30224	CAAACGCCGCGACCAGGAGA	-1.69107	0.00530247	0.136642	0.136525
12210	TCCGCCTGCTGCGCCAGCGC	-1.6898	0.00531202	0.136737	0.136525
28624	TGATCGCTACGAAAAAATCC	-1.68976	0.00531232	0.136594	0.136525
43824	ATCGATACCGGCGCAGTGTT	-1.68934	0.00531549	0.136525	0.136525
413	GTTCCTGGCTGGAGATCTGC	-1.68767	0.00532809	0.136698	0.136698
6042	CGTTCCGGCAAACGCGGTCC	-1.68689	0.00533398	0.136698	0.136698
14542	CATCCTCACGATGAAAGTCC	-1.68504	0.00534798	0.136907	0.136907
39615	GACCGTGAGCAGATGCGTCG	-1.68382	0.00535723	0.136993	0.136946
3491	CTCACGGGGTATCCATGTCC	-1.68329	0.00536125	0.136946	0.136946
47778	TGATTCGTGTAAAAAATATG	-1.68043	0.005383	0.137351	0.137115
33467	TATGTATAAATAAGGAGCAC	-1.68014	0.00538521	0.137257	0.137115
13476	GCACCACGCTGGCCGACTGC	-1.6801	0.00538552	0.137115	0.137115
46164	AAATACACGAAGGAGTTAGC	-1.67736	0.00540644	0.137498	0.137498
9462	CCTTTCACCACCGAGGTGCT	-1.67309	0.00543919	0.13818	0.13818
31041	AAAAGCTGGAAATGATGGTG	-1.67078	0.00545699	0.138481	0.138481
48334	TGTATTGTCTGAAGTTGTTT	-1.66864	0.00547351	0.13875	0.13875
41777	ATGTACCGAGGAAGAATGTC	-1.66578	0.00549567	0.13916	0.13916
24922	AGTTTTCGCAGTAGATGAGG	-1.66264	0.00552009	0.139627	0.139519
41494	CATCAGAGCTGATGAACCGA	-1.66169	0.0055275	0.139663	0.139519
10729	CATGGCGGCTTTATACTGCC	-1.66165	0.00552781	0.139519	0.139519
12652	CCCGCCAATGGCGCTGCCGA	-1.65988	0.00554164	0.139717	0.139717
2279	TGAAGCGGTTATAAATCTGC	-1.65836	0.00555353	0.139866	0.139851
35431	GATTAGCTGCCAATGTGCCA	-1.65767	0.00555894	0.139851	0.139851
38145	TGCAGGCCGAAAGATTTTTT	-1.65363	0.0055907	0.140499	0.140499
1697	AGGTGGTGAACGGGCTGTAC	-1.65222	0.00560182	0.140626	0.140626
14918	CAGTTTCTGACGAAACGCCG	-1.648	0.00563523	0.141313	0.140989
47040	ATTTAGCGTGGAAAGATTTG	-1.64687	0.0056442	0.141386	0.140989
12785	CACCACGGTGAACAATCCCC	-1.64647	0.00564738	0.141314	0.140989
9316	GATACTGCTGACCCAGCCAC	-1.64632	0.00564857	0.141192	0.140989
6209	AGCTCTCACGGAAAAAGAGA	-1.64583	0.00565247	0.141138	0.140989
6257	CCAGTCCCGGAATTTGTGAG	-1.64582	0.00565255	0.140989	0.140989
24863	TTTTTCGTGAGCAATGGGTA	-1.6447	0.00566147	0.141061	0.141061
22510	TCAATATCAGGTGCAGTTGA	-1.63796	0.00571541	0.142253	0.142016
46809	CAAACCCTAAACAATGAGTT	-1.63716	0.00572184	0.142261	0.142016
14545	AGTCATCCTCACGATGAAAG	-1.63688	0.0057241	0.142166	0.142016
45451	CGCTTATCAAACGCTTCGCT	-1.63667	0.00572579	0.142056	0.142016
33005	AACTGGCAGACGACATGGAA	-1.63593	0.00573175	0.142053	0.142016
24521	CAAACTCGGAAGATTTTTTC	-1.63536	0.00573634	0.142016	0.142016
20427	GCCGTTGCCGAGGAAGCTGC	-1.63405	0.00574691	0.142127	0.142127
25340	TGCTTAATAAATGCTCGGAA	-1.63307	0.00575483	0.142172	0.142172
30741	TTTAAGCCTGGCAATCGGCA	-1.63229	0.00576114	0.142177	0.142177
23342	TCCAATGGGTGACGATGTGA	-1.63028	0.00577743	0.142429	0.142288
17637	ACGGTGCTGCCGGTGCGGCA	-1.62985	0.00578092	0.142364	0.142288
40220	ACAGGCTCTGGCGAAGATCG	-1.62867	0.00579051	0.14245	0.142288
20740	GGTTGCACTGCTGAGCTGCA	-1.62852	0.00579173	0.14233	0.142288
21545	TTATTCGTCGATTTGGTGCC	-1.62798	0.00579612	0.142288	0.142288
45781	CAGCAGATTAAGGAGCGTGG	-1.62595	0.00581266	0.142544	0.142544
20242	CGCCGCACCGGCACTGGTGG	-1.62366	0.00583137	0.142852	0.142852
20110	TCCGGCGGACGTGCTGGCGG	-1.6206	0.00585645	0.143316	0.143274
42031	CTCCGGTGTGAAAGAACACC	-1.62006	0.00586088	0.143274	0.143274
31549	ACATGGCCCAGGTGCAGTAC	-1.61795	0.00587825	0.143548	0.143548
3149	AACCTCGCGGGAAAAGGCAC	-1.61675	0.00588814	0.14364	0.14364
43552	TTCTGGCTAAAGCTCTTGCC	-1.61555	0.00589805	0.143731	0.143731
36402	TATCTATCAGAAAAAGGCCA	-1.61439	0.00590765	0.143814	0.143809
4358	TGCTGCAGCCGCCCAGGCGG	-1.61367	0.00591361	0.143809	0.143809
3197	GTCAATGCAGCAGCAGTCAT	-1.61291	0.00591991	0.143813	0.143813
8214	CCCAGCTTGATTACGGGCAA	-1.60833	0.00595799	0.144587	0.144587
21888	GTTAACGGTGATGGTGTGTC	-1.60718	0.00596758	0.14467	0.1446
26012	AGTAGTGATGAAAACTTTTC	-1.60678	0.00597092	0.1446	0.1446
21459	CGTACCGGATGCACTGGCAC	-1.60348	0.00599855	0.145119	0.145112
870	ATGGCCCGCTGAAAGGGCAG	-1.60232	0.00600829	0.145204	0.145112
27500	CTCCAGAGAAGCACAAAGCC	-1.60203	0.00601073	0.145112	0.145112
5087	TCATCCGGAAGATGGCTGTA	-1.60061	0.00602267	0.14525	0.14525
5665	CAGCCAGCGGTGCCGGTGCC	-1.59831	0.00604206	0.145567	0.145567
45280	TTCGCGGCAGATATAATGGC	-1.59633	0.0060588	0.14582	0.14582
31219	ACAGCGGCTGGCTGAGGAGA	-1.59327	0.00608475	0.146293	0.146277
31043	ACAAAAGCTGGAAATGATGG	-1.59261	0.00609036	0.146277	0.146277
47585	TTGGTTGCGTAACAAAGTGC	-1.58993	0.00611318	0.146674	0.146552
29054	CTTGACACTTCAGGAGTGGA	-1.58852	0.00612522	0.146812	0.146552
27535	TCTTGCGCTAATTTTTTGTC	-1.58841	0.00612616	0.146684	0.146552
7460	GTATGCAGCTTCACCAGTGC	-1.58832	0.00612693	0.146552	0.146552
42074	AGGAAAAGGAGGACGTGTGG	-1.58684	0.00613959	0.146704	0.146704
7402	TATCCGGCTGCGCTGATCCC	-1.58293	0.00617316	0.147355	0.147355
11690	TATCGCTCTGCTGCTGCGCA	-1.58175	0.00618332	0.147447	0.147447
20405	GACCGGCACTTGATGATGCG	-1.57743	0.00622064	0.148186	0.148186
38590	TCTCACCAATAAAAAACGCC	-1.57669	0.00622706	0.148187	0.148187
6300	ACCTCACCGGAAACAATCGG	-1.57555	0.00623695	0.148271	0.148271
14171	ACTCCGCTGGCGCACATCGC	-1.57022	0.00628339	0.149223	0.149223
14543	TCATCCTCACGATGAAAGTC	-1.56528	0.0063267	0.150099	0.149831
8516	TCAGTTGATGCTGCAGCGCA	-1.56519	0.00632749	0.149965	0.149831
47438	GGCAACCTGAGCCATTGGTA	-1.5651	0.00632828	0.149831	0.149831
17205	CGCAGCGGAACAGTCGCTGG	-1.56307	0.00634616	0.150102	0.150102
663	CGCGGCTGCTTTGTTCATGG	-1.55715	0.00639855	0.151188	0.151188
42064	CCACTACCGCAGGAAAAGGA	-1.55392	0.0064273	0.151714	0.151674
1631	CACCGGATGACGAAAACCAG	-1.55278	0.00643747	0.1518	0.151674
18800	CGAATGCCGTGTGGACGTAA	-1.55265	0.00643864	0.151674	0.151674
35313	GTCGCGCAGAGAAACAGGCT	-1.55052	0.00645769	0.15197	0.15197
37829	CTTATCCCAGGAATCTGTCG	-1.54744	0.00648532	0.152466	0.152466
9687	GACTCTCCGGATTAACTGGC	-1.54645	0.00649422	0.152522	0.152472
38260	ATTCCAGCCCTGAAAAAGGG	-1.54596	0.00649863	0.152472	0.152472
8519	TCCTCAGTTGATGCTGCAGC	-1.53802	0.00657049	0.154003	0.154003
12867	CCGCCGGTGGCATAGCCGCG	-1.53692	0.0065805	0.154082	0.154082
20058	GCCGCGACCTGAGCAGCTGA	-1.53536	0.00659471	0.15426	0.154106
216	ACTCGCACCGAAAATGTCAG	-1.53536	0.00659471	0.154106	0.154106
18798	AATGCCGTGTGGACGTAAGC	-1.53385	0.0066085	0.154273	0.154142
43495	ATCACTGGCTGCTTAATGGC	-1.53349	0.00661179	0.154196	0.154142
16173	GGCTGCCGAACTGCTCCGAG	-1.53297	0.00661655	0.154153	0.154142
40439	CGAACGGTGTATTACCGGTT	-1.5323	0.00662268	0.154142	0.154142
4296	CCTGCTGGGCAAAAATTTCC	-1.52896	0.00665333	0.1547	0.154653
31598	GATTTCATGAAGTTCCGGCT	-1.52846	0.00665793	0.154653	0.154653
32078	GACACAGGCCGAAGCAGTAA	-1.52529	0.00668715	0.155177	0.154933
2669	GTCATCAGGTCATGCAGTGC	-1.52489	0.00669085	0.155109	0.154933
37369	CTTGGGGGTGATGAGTTTAC	-1.52431	0.00669621	0.155079	0.154933
36723	TCATTAAGCAGTGGAGAGCG	-1.52317	0.00670676	0.155169	0.154933
26454	TGCTCCCGGATTCAGTGATT	-1.52312	0.00670722	0.155026	0.154933
12870	TAACCGCCGGTGGCATAGCC	-1.5225	0.00671296	0.155005	0.154933
28623	GATCGCTACGAAAAAATCCT	-1.52212	0.00671648	0.154933	0.154933
3635	AATGGCGCTCTGCAGCTGCG	-1.52068	0.00672985	0.155088	0.155088
38264	CAGCCCTGAAAAAGGGCATC	-1.51824	0.00675254	0.155457	0.155403
26917	TTCCTGCAGTAGAAAAAAAT	-1.51778	0.00675683	0.155403	0.155403
42447	CGAAGACGATGTAAAAACGA	-1.51674	0.00676653	0.155473	0.15547
39673	CGCAGGTACAGCAGGTAGCG	-1.51604	0.00677307	0.15547	0.15547
40964	CGAATTTGCGGAGCTATTAG	-1.51395	0.00679261	0.155765	0.155765
16289	GTATGCCGGTTTAAACGTTC	-1.51321	0.00679955	0.155771	0.155771
11096	CCAGTGCGCTGAGTGACTCG	-1.51224	0.00680864	0.155826	0.155826
31042	CAAAAGCTGGAAATGATGGT	-1.51101	0.00682019	0.155937	0.155937
23634	AAGGCGATTTAGAAATGTAT	-1.50987	0.00683092	0.15603	0.15603
28885	GGCCTTTTGAAGAGGATCAG	-1.50738	0.00685439	0.156412	0.156412
32396	AACTCGCGAAGGCAGAGAAA	-1.50449	0.00688171	0.156883	0.156883
11108	CCCCCGCCTTAACCAGTGCG	-1.50282	0.00689755	0.15709	0.156963
868	GGCCCGCTGAAAGGGCAGTG	-1.50255	0.00690011	0.156995	0.156963
29538	TTATGTAGATGAAGGTATAG	-1.50199	0.00690543	0.156963	0.156963
45319	TAATCGACGCAACGATGTGC	-1.50017	0.00692275	0.157203	0.157203
45223	TTCTCGCGGCAAAGGAACAA	-1.49913	0.00693265	0.157275	0.157275
42954	CGCTGGACTATCGAAGAGTG	-1.4982	0.00694153	0.157323	0.157323
40696	TTCACGCAGTACAGCAAATC	-1.49278	0.00699344	0.158346	0.158075
23439	CTAATACGCTAAAAGATTAC	-1.4917	0.00700382	0.158427	0.158075
43894	CGAAAGCGTAGCTAAATTTC	-1.49079	0.00701258	0.158472	0.158075
8687	TCTTCGCCCGTGTATTCAGC	-1.49065	0.00701393	0.158349	0.158075
4365	ATTCAAATGCTGCAGCCGCC	-1.49059	0.00701451	0.158209	0.158075
15112	CCGGCGGTAAAGAATGATCC	-1.4905	0.00701537	0.158075	0.158075
16466	CGCATTACAGGTGATGCGCG	-1.48895	0.00703032	0.158259	0.158136
38191	TATGCGGAAGAGGTAAAGCC	-1.4888	0.00703177	0.158139	0.158136
13839	TCAGTTCGCTGCACTGCTCA	-1.4873	0.00704627	0.158313	0.158136
36742	TTTAATCGGGAAAGGAATGT	-1.48686	0.00705052	0.158256	0.158136
20764	AGCAAGCGTTTCAGACGTGC	-1.48671	0.00705197	0.158136	0.158136
29727	ACATCGGGTTGAGTATTATC	-1.48579	0.00706088	0.158184	0.158184
9356	CCGTGCGGGTGATCACTTCC	-1.48352	0.00708291	0.158525	0.158525
44452	GCAATGCCACAAAGAAGAGT	-1.48245	0.00709332	0.158606	0.15858
8464	TATCCGCTCAATATTTTGTT	-1.48187	0.00709896	0.15858	0.15858
34634	CATGCCACACATGAGGAATA	-1.47875	0.0071294	0.159107	0.158992
32997	GACGACATGGAAAAAGGCCT	-1.47858	0.00713106	0.158992	0.158992
35060	TGGACGCCAGAAAATTAAGG	-1.47641	0.0071523	0.159313	0.159313
14540	TCCTCACGATGAAAGTCCGG	-1.47385	0.00717743	0.159721	0.159721
10267	TCAGCCCGGAAAAGTGCATA	-1.46934	0.00722189	0.160557	0.160273
6532	TTTGCCCTTAAGCACGGCAG	-1.46927	0.00722258	0.160419	0.160273
39018	CATCTCAGAATGGTGCATCC	-1.46918	0.00722347	0.160286	0.160273
37706	TAGCGTTGAAGAATTTAGCC	-1.4683	0.00723217	0.160327	0.160273
45445	TTGGTTCGCTTATCAAACGC	-1.46785	0.00723663	0.160273	0.160273
47587	GGTTGCGTAACAAAGTGCGG	-1.46629	0.00725209	0.160464	0.160464
22506	TATCAGGTGCAGTTGATGTA	-1.46551	0.00725984	0.160483	0.160483
19547	CCAACGATGAATCCGTCAGT	-1.46364	0.00727843	0.160741	0.160633
42411	CGATGCACGAGGAAGAAGAT	-1.46275	0.00728729	0.160785	0.160633
40497	ACCTGGTTTTTAAGGAGTGT	-1.46187	0.00729606	0.160826	0.160633
31914	CACCGCTTCAGAAGTTCACA	-1.4616	0.00729876	0.160734	0.160633
29616	GTCTGAGCAAAAAGATTGGG	-1.46127	0.00730205	0.160654	0.160633
2606	CTCCGGATAAGGCACGGGCG	-1.46029	0.00731184	0.160718	0.160633
41541	GATATCTTGCTGAACTGTCA	-1.45999	0.00731484	0.160633	0.160633
39077	CATCCCTCAAATTGGGGGAT	-1.45799	0.00733485	0.160921	0.160884
43497	CACTGGCTGCTTAATGGCGG	-1.45747	0.00734007	0.160884	0.160884
27056	TTTTAGATGGAAAACGTATG	-1.45611	0.00735372	0.161031	0.160982
25346	GCGAAATGCTTAATAAATGC	-1.45565	0.00735834	0.160982	0.160982
28776	AGGACGGGTAAAGAGTTTGG	-1.45285	0.00738652	0.161447	0.161149
1680	TACGCTGTCCAGATGTGAAA	-1.45235	0.00739157	0.161406	0.161149
30743	CATTTAAGCCTGGCAATCGG	-1.45171	0.00739803	0.161396	0.161149
39905	ATGGTGCCGGGAAGAAGCAT	-1.45161	0.00739904	0.161267	0.161149
3320	CTGTGTCCGGAAAAGCCGCG	-1.45146	0.00740055	0.161149	0.161149
12680	CTGACGCGGATGCGCCGCCA	-1.4495	0.00742037	0.16143	0.161342
11888	GTTTCGGCTTTTTCAGCGTC	-1.44795	0.00743608	0.161621	0.161342
40161	GCGATCCCTGAACCAGTAAA	-1.44789	0.00743669	0.161484	0.161342
46187	TGCTAAAGCTGAAAATGATG	-1.44785	0.00743709	0.161342	0.161342
19298	ACCTGCTTACTGATTTGTAA	-1.44601	0.00745578	0.161597	0.161379
15744	CGGAGCCGGAGGATTCAAAT	-1.44579	0.00745802	0.161496	0.161379
35172	TTACAGTGCTGGCTGAATAC	-1.44437	0.00747247	0.161659	0.161379
17196	ACAGTCGCTGGCGCAGCGTC	-1.44419	0.0074743	0.161548	0.161379
38259	CATTCCAGCCCTGAAAAAGG	-1.44387	0.00747756	0.161469	0.161379
23150	CACTTCGACAGAAGAGTTAG	-1.4436	0.00748032	0.161379	0.161379
8006	TGATACGGCTGAGGTTTTCA	-1.44101	0.00750676	0.1618	0.161796
980	TATGCTCTATAAAGTAGGCA	-1.44035	0.00751352	0.161796	0.161796
1428	TCCTCCCCGCAATGCGGGCA	-1.43939	0.00752335	0.161859	0.161859
16917	CATCGCCCGGTACATGGCGA	-1.43797	0.00753791	0.162022	0.162022
6100	AAAAAGCCGCACAGGCGGCC	-1.43641	0.00755394	0.162217	0.162212
29160	TAGCACATGCAGACGTAACC	-1.43576	0.00756063	0.162212	0.162212
13773	TTCCGTTGACGAAGTTCACC	-1.43494	0.00756907	0.162244	0.162244
26179	CTGACCCAGCAAAAGGTACA	-1.43092	0.00761059	0.162984	0.162929
2740	GGTCAGACACGGAAGTGGCC	-1.42991	0.00762105	0.163058	0.162929
3198	CGTCAATGCAGCAGCAGTCA	-1.42887	0.00763184	0.163139	0.162929
34494	ATAACGAGTGGATCCATTTC	-1.428	0.00764087	0.163183	0.162929
17456	GGTCAGACGGAGCAGGAAAC	-1.42784	0.00764254	0.163069	0.162929
38565	GATTGGCGCGACAAGTTGCT	-1.4278	0.00764295	0.162929	0.162929
37233	AGTGGCCTGAAGAGACGTTT	-1.42602	0.00766147	0.163174	0.163174
14228	TATTCACGCAGGGGAAATAT	-1.42527	0.00766928	0.163192	0.163192
42701	CTTCATCAGAGAAAGAGACC	-1.42183	0.00770521	0.163807	0.163675
38924	AGTTACCTGTCAAACGGTGC	-1.42175	0.00770605	0.163675	0.163675
18912	CGTTCCCGGACGAACCTCTG	-1.42093	0.00771463	0.163708	0.163708
47819	AGTTACCCTGATGTTGTAAT	-1.41975	0.007727	0.163822	0.163822
41779	GTACCGAGGAAGAATGTCGC	-1.41706	0.00775527	0.164272	0.164272
23310	CATTCGACTCTTTATTTGAT	-1.41618	0.00776454	0.164319	0.164319
45475	AAAAAGCCGGAGTAGAAGAT	-1.4139	0.00778859	0.164679	0.164552
21861	ACCAATACTGAAAGAATGGG	-1.41372	0.0077905	0.16457	0.164552
41152	ACGGGCAGGTAAAGACGTGC	-1.41313	0.00779673	0.164552	0.164552
32072	GGCCGAAGCAGTAAAAGCTC	-1.40657	0.00786638	0.165872	0.165872
1870	CACACGGTCAGGAACGGGCG	-1.40464	0.00788697	0.166156	0.166101
33026	CCCGTGAAGAGAAAGAGGCA	-1.4032	0.00790237	0.16633	0.166101
40788	CTATGGGCCTGCTTAGGTGA	-1.40307	0.00790376	0.166209	0.166101
272	CCACCGCCTCGCAGAACGGG	-1.40236	0.00791136	0.166219	0.166101
26594	GCCGACATTGAAAATGAAAG	-1.40222	0.00791286	0.166101	0.166101
34436	GATTTCTCGCTGTAGGGGTA	-1.39927	0.00794452	0.166616	0.166616
26201	TTTACTCCTCCTAAAGAACA	-1.39688	0.00797025	0.167005	0.16695
28530	CCTGATGCTCCACTTGAAGA	-1.39617	0.00797791	0.167016	0.16695
1487	CATCCGGCGTCCATTTGAGG	-1.39439	0.00799714	0.167268	0.16695
6227	TCTCCGTGGTGAAGGGATAG	-1.39388	0.00800265	0.167234	0.16695
13909	ATACGTCCCGGAAAAACAGC	-1.39322	0.0080098	0.167233	0.16695
46572	CGCCGCCACAAATTTTGGCT	-1.39264	0.00801608	0.167214	0.16695
38448	CGGAAGCTGTGGGCGTTGAT	-1.39202	0.0080228	0.167205	0.16695
42232	ATATCCGGTGGCTAAGACGT	-1.39195	0.00802356	0.167072	0.16695
10264	GCCCGGAAAAGTGCATATCC	-1.39183	0.00802486	0.16695	0.16695
12681	CCTGACGCGGATGCGCCGCC	-1.39039	0.0080405	0.167126	0.167126
270	ACCGCCTCGCAGAACGGGCA	-1.38931	0.00805224	0.167221	0.167221
23204	AATTCCTGAAGATATTAAAG	-1.3872	0.00807522	0.167549	0.167338
27005	TGTTGCCGCCAAATAAATTG	-1.38604	0.00808788	0.167662	0.167338
42566	CGAAAAAGCGGAAAAAGCAG	-1.38479	0.00810154	0.167797	0.167338
37817	ATCTGTCGCAGACAAGATGG	-1.38381	0.00811227	0.16787	0.167338
23828	TTTTGACCCTGAATTATTTC	-1.38342	0.00811654	0.167809	0.167338
32598	CCTTTCCTGATAAGCAGAAT	-1.38224	0.00812948	0.167928	0.167338
34959	AATTCAGTCCAGTAAATATC	-1.38212	0.00813079	0.167806	0.167338
5260	CGGTGCTGTTAACAAGTTCA	-1.3821	0.00813101	0.167662	0.167338
46885	GTATTCCCGGATTAACTATG	-1.38146	0.00813804	0.167659	0.167338
22645	TCCTGAAGATAATAATCGCC	-1.38055	0.00814804	0.167717	0.167338
27875	TTCTCGGGCATAAGTCGGAC	-1.38046	0.00814902	0.167589	0.167338
47892	CGTTGGTGAAGCACGATAAT	-1.38043	0.00814935	0.167448	0.167338
28300	TTATCAAGCAGCAGAATCAT	-1.38014	0.00815254	0.167366	0.167338
12659	CAACAGCCCCGCCAATGGCG	-1.3794	0.00816069	0.167386	0.167338
34229	TTCAAGCGATGCAATGGATG	-1.3787	0.00816839	0.167397	0.167338
25331	AATGCTCGGAAGGTATGATG	-1.37787	0.00817754	0.167437	0.167338
29432	GATACCGTGCAAAATTATTA	-1.37673	0.00819012	0.167548	0.167338
31	TTAAACCGGAAAATTTTCAT	-1.37662	0.00819134	0.167426	0.167338
35627	TCTGCGGTGATAAATTATCT	-1.37604	0.00819775	0.16741	0.167338
14613	CAACGGCACCTGATACAGCC	-1.37571	0.00820139	0.167338	0.167338
3196	TCAATGCAGCAGCAGTCATC	-1.37426	0.00821744	0.167519	0.167411
16659	GGGCGCTGAAGCTGTAGCGG	-1.37409	0.00821932	0.167411	0.167411
61	TAAGTTATGACGAAGAAGAA	-1.37113	0.00825217	0.167933	0.167933
8764	CCAGCTCTGAATCCGGCACC	-1.37016	0.00826296	0.168006	0.167948
42497	CGCTAATCAGTGGTGGTGCT	-1.36977	0.0082673	0.167948	0.167948
30366	TTAACTCTCAGGCACTGCGT	-1.36762	0.00829127	0.168288	0.168288
23813	ATTTCGCTTGAATTTGAATC	-1.36546	0.00831541	0.168632	0.168622
37068	CGCAGCAAAAATAAAGGGAA	-1.36425	0.00832896	0.16876	0.168622
25865	ATGAGCTCTGGACATGCAAT	-1.36421	0.00832941	0.168622	0.168622
48083	TGTTCGGAGGGAAGAACGCG	-1.36203	0.00835387	0.168971	0.168971
16069	TTCTGCAGCTGGTCTGTGGT	-1.36119	0.00836331	0.169015	0.169015
7176	CTCCACAGAGAAACAATGGC	-1.36022	0.00837423	0.169089	0.169089
24864	TTTTTTCGTGAGCAATGGGT	-1.35918	0.00838595	0.16918	0.169124
5046	GCTGCCGCTGTAAATCAGCG	-1.35878	0.00839046	0.169124	0.169124
11233	CCCCGACGTCGGGTCTGTGG	-1.35787	0.00840073	0.169185	0.169128
2169	GATGCCCCTTTAATGGGGAT	-1.35748	0.00840513	0.169128	0.169128
35094	ACAGCAAGCCTGGCGAACGC	-1.35539	0.00842877	0.169457	0.169261
28935	TGTTCCACGAATCAGCGGTA	-1.35497	0.00843353	0.169407	0.169261
14330	CCACCGGGGTGGCTGTGGAC	-1.35436	0.00844044	0.1694	0.169261
3199	ACGTCAATGCAGCAGCAGTC	-1.35433	0.00844078	0.169261	0.169261
39270	GACCGCCGCAGAGTGGATGT	-1.35301	0.00845576	0.169416	0.169373
47704	CGCTAGATGAAGAGCAAGCG	-1.35256	0.00846087	0.169373	0.169373
31522	GGGTGACGCGAAAAAATGCC	-1.34916	0.00849959	0.170001	0.170001
15723	CCTCCGGCGGAGTCTGCTCC	-1.34843	0.00850792	0.170022	0.170022
6206	TCTCACGGAAAAAGAGACGC	-1.34567	0.00853948	0.170507	0.170197
23509	CTTGCACAAAAGAAATTACC	-1.34558	0.00854051	0.170382	0.170197
20419	CGAGGAAGCTGCACGACCGG	-1.34546	0.00854189	0.170263	0.170197
30729	AATCGGCATGTTAAACGGCG	-1.34487	0.00854865	0.170253	0.170197
44125	ATACCGTGGTGTGGCAAAGC	-1.34448	0.00855312	0.170197	0.170197
6617	TGCCGCCGGACTGCGTGATG	-1.34092	0.00859405	0.170865	0.17077
40342	CGTTGCCGCGCTAACAGGCG	-1.3407	0.00859658	0.17077	0.17077
9278	CGTTCGGGAAGCGGATTTTA	-1.33962	0.00860903	0.170872	0.170872
43418	ATTCCCCTGGTTCAGAGCTG	-1.33511	0.0086612	0.171761	0.171761
25730	TTAAGCGACTTACTCGATGC	-1.33104	0.00870852	0.172553	0.172553
41154	GGGCAGGTAAAGACGTGCAT	-1.3302	0.00871831	0.1726	0.1726
17350	TGCACCGCTGGCGGCGTGAC	-1.32625	0.0087645	0.173367	0.173306
30577	TTCAGCATCAGAAATAGAAG	-1.32588	0.00876884	0.173306	0.173306
26916	TCCTGCAGTAGAAAAAAATA	-1.32492	0.0087801	0.173382	0.173382
8752	CCGGCACCTGAGCAGGCAGG	-1.32427	0.00878773	0.173386	0.173386
39955	AGCTGGTTGATATGGTTTAC	-1.32206	0.00881372	0.173751	0.173751
43922	AAAAGCCCGATGATGAGCGA	-1.32122	0.00882362	0.1738	0.1738
31959	CGAACAGGGGGATGATGCGT	-1.31993	0.00883884	0.173952	0.173952
12432	CAGCCGGACTTCAGGCCTGC	-1.31879	0.00885231	0.174071	0.174071
42693	GTAAACGCCTTCATCAGAGA	-1.31763	0.00886603	0.174194	0.174194
40107	CGTAAGGCCGCAGATGAGCT	-1.31371	0.00891255	0.17496	0.17496
47711	TGAAGAGCAAGCGCATGGAG	-1.31234	0.00892885	0.175133	0.175133
16178	CTGCTGGCTGCCGAACTGCT	-1.30907	0.00896788	0.17575	0.17575
14726	AGTTGTTCAGGAATATGGTG	-1.30729	0.00898918	0.17602	0.175751
40907	CCTTGCCGGGAATGGCTTTG	-1.3072	0.00899026	0.175893	0.175751
32	CTTAAACCGGAAAATTTTCA	-1.30718	0.0089905	0.175751	0.175751
8668	CGCCGGTGAGATAAACGGCA	-1.30636	0.00900033	0.175796	0.175796
908	TCACCTCACGGATGTAGTCG	-1.30512	0.00901522	0.175939	0.175939
16523	CATCGCCGAGCAGAAATCGC	-1.30149	0.00905892	0.176644	0.176619
34110	GATTGCCAGAGAACTTGGTA	-1.30097	0.00906519	0.176619	0.176619
15254	CGTTGTCTGTATACGGGGAG	-1.29968	0.00908078	0.176775	0.176702
38709	CAACTTCGGCAGAGGTAACT	-1.29936	0.00908464	0.176702	0.176702
20269	CGCTGCAGCATTCGTTTCTG	-1.29832	0.00909723	0.1768	0.1768
9686	ACTCTCCGGATTAACTGGCG	-1.29311	0.00916051	0.177881	0.177569
20518	TGCCGCGGCAGAGGCGCTCC	-1.29269	0.00916562	0.177833	0.177569
45227	CGCGGCAAAGGAACAAGGCA	-1.29236	0.00916965	0.177763	0.177569
36633	ACAACGGTGAAGGTAGAAGC	-1.29215	0.00917221	0.177665	0.177569
44438	GACGCTCTGGTGGTGCAATG	-1.29193	0.00917489	0.177569	0.177569
10062	TCCTCTGTCTGTTCAGGGGC	-1.29101	0.00918612	0.177639	0.177639
45479	AGCCGGAGTAGAAGATGGTA	-1.29012	0.00919699	0.177702	0.177702
45732	GCTTGGCCTGAAAGACTTCT	-1.28803	0.00922257	0.178049	0.177725
42569	AAAAGCGGAAAAAGCAGCAG	-1.28801	0.00922282	0.177906	0.177725
21342	CACACCCGATGGATACGCGA	-1.28766	0.00922711	0.177842	0.177725
746	GCCCGGCGCGGACAAAATGC	-1.28749	0.00922919	0.177735	0.177725
38139	CATTCATGCAGGCCGAAAGA	-1.28663	0.00923974	0.177791	0.177725
42373	GCACTGCTGCGCAGAACTGA	-1.28566	0.00925166	0.177874	0.177725
45278	CCTTCGCGGCAGATATAATG	-1.28533	0.00925571	0.177805	0.177725
41226	GGGAAGTTGTGAAGTTCTGG	-1.28505	0.00925916	0.177725	0.177725
25791	TTTATTCGATGAACCAGAGG	-1.28236	0.00929229	0.178214	0.178214
27577	AGTGACCTGTAACAGAGCAT	-1.28074	0.00931229	0.178451	0.178366
31793	GTTAACGCTAAAGCACTGGC	-1.28048	0.0093155	0.178366	0.178366
16177	TGCTGGCTGCCGAACTGCTC	-1.2798	0.00932391	0.178381	0.178376
3195	CAATGCAGCAGCAGTCATCC	-1.2792	0.00933134	0.178376	0.178376
45733	CTTGGCCTGAAAGACTTCTC	-1.2766	0.00936358	0.178846	0.178846
8515	CAGTTGATGCTGCAGCGCAT	-1.27575	0.00937414	0.178901	0.178901
23689	AAAAATGATCCATTAATGGC	-1.27398	0.00939616	0.179175	0.179175
5461	CAACCGCTGCGGTGATCTGC	-1.27306	0.00940763	0.179247	0.179241
13075	ACCTCCGGAGAACAGGCCAC	-1.27247	0.00941498	0.179241	0.179241
39235	CAGAGCGGCAGCAAGTGGGG	-1.27096	0.00943384	0.179453	0.179453
47821	TTACCCTGATGTTGTAATTG	-1.26896	0.00945887	0.179783	0.179783
11103	GCCTTAACCAGTGCGCTGAG	-1.26833	0.00946677	0.179786	0.179786
24400	GTAACTTGCTAACCAATTCC	-1.26765	0.0094753	0.179802	0.179802
19628	TCACCCCACAAAAAAGCCCA	-1.26409	0.00952006	0.180504	0.180504
21289	CCTGCCCCTGCATCAGGACG	-1.26256	0.00953935	0.180723	0.180523
31656	CGATGGTTTATGCAGTGACG	-1.26181	0.00954882	0.180756	0.180523
23853	TGCTCAAATGCTGCATTGAT	-1.26179	0.00954907	0.180614	0.180523
6463	CATGTTCTGCATGATGATGC	-1.26156	0.00955198	0.180523	0.180523
2985	TGCCACGGGTAAAGTTGGGC	-1.2608	0.00956159	0.180558	0.180558
46495	ATAAATGCCTAAAGTAATAA	-1.25914	0.0095826	0.180808	0.180808
10812	CCCTGTTGCAGCAGGATCAG	-1.25765	0.0096015	0.181018	0.181018
23586	CTTACATTGAAGAAAATGAC	-1.25647	0.00961649	0.181155	0.181155
869	TGGCCCGCTGAAAGGGCAGT	-1.25353	0.00965392	0.181713	0.18166
37890	AGCAGCTTGAGGACGCACGT	-1.25292	0.0096617	0.181713	0.18166
1635	TCTTCACCGGATGACGAAAA	-1.25253	0.00966668	0.18166	0.18166
22685	AAACACTATGAACAATTGAG	-1.24971	0.00970275	0.182191	0.182191
42955	GCTGGACTATCGAAGAGTGC	-1.24855	0.00971762	0.182323	0.182323
41708	CGTGTTTTTAATGAGGTCAT	-1.24691	0.00973868	0.182572	0.182572
27299	AACACTTATGAAAAATGGCT	-1.24515	0.00976132	0.182849	0.182849
21577	AACCGCTCAGACTGTGAGCA	-1.24452	0.00976944	0.182854	0.182854
28159	AACAGGCGTAAAAATTGCCA	-1.24343	0.00978349	0.18297	0.18295
28415	CATTCCGAGAGGCAATAGCT	-1.24269	0.00979304	0.183002	0.18295
6083	GCCTTTAGTGATGAAGGGTA	-1.24091	0.00981606	0.183286	0.18295
25649	TCCTGCATGTGGAAAGTCCT	-1.24023	0.00982486	0.183303	0.18295
8489	GCTCTTTCGGAAGACGTTCA	-1.24021	0.00982512	0.183161	0.18295
982	CTTATGCTCTATAAAGTAGG	-1.24009	0.00982667	0.183044	0.18295
19265	ATCACGCTCACATAACGTCC	-1.2393	0.00983691	0.183089	0.18295
40163	GATCCCTGAACCAGTAAAAC	-1.23927	0.0098373	0.18295	0.18295
24168	CGTTCCTGCATACGACGTGT	-1.23825	0.00985053	0.18305	0.183009
3880	TCAAACACGGAGTAGCCGTT	-1.23775	0.00985702	0.183025	0.183009
24794	AATGCCCGGCGAACTGGAGG	-1.23721	0.00986404	0.183009	0.183009
26293	TTTTCTCTGAAAATAATAGA	-1.23561	0.00988485	0.18325	0.18325
42152	GAAACGCACCAGAAATAAAC	-1.23463	0.00989762	0.183341	0.183341
5355	TGAAACAGTTGTTGATTGAG	-1.23225	0.00992869	0.18377	0.18377
21589	CGGCCCCTGTTGAACCGCTC	-1.23158	0.00993745	0.183786	0.183786
28884	GCCTTTTGAAGAGGATCAGA	-1.22983	0.00996036	0.184064	0.184035
29877	AGTATCTGCATATGATGTCT	-1.22935	0.00996665	0.184035	0.184035
38724	TAACTTTGCCGGACAGGAGC	-1.22866	0.00997571	0.184056	0.184056
3332	GACCATCCGGAACTGTGTCC	-1.22741	0.00999212	0.184213	0.184208
37943	CTTGCGGTGATAGATTTAAC	-1.22626	0.0100072	0.184346	0.184208
17498	GGCCGTGCTGACCAGCCGCT	-1.22592	0.0100117	0.184283	0.184208
36446	GCCTGCGGGCAAAAGATGAG	-1.22545	0.0100179	0.184252	0.184208
39611	CTTTGACCGTGAGCAGATGC	-1.22503	0.0100234	0.184208	0.184208
44614	TAGTGAGATGAAAAGAGGCG	-1.22443	0.0100314	0.184208	0.184208
43641	GCCGATTATCCCTTTGACGA	-1.22231	0.0100594	0.184577	0.184399
32029	GCAGAGCAGAAGGTGGCAGC	-1.22167	0.0100678	0.184587	0.184399
33032	AGCTCGCCCGTGAAGAGAAA	-1.22136	0.0100719	0.184517	0.184399
39463	AAACTCCGCGATAAGTGGAC	-1.22125	0.0100734	0.184399	0.184399
24356	CATGCACCGAGAAGGACGTT	-1.21816	0.0101143	0.185004	0.185004
24743	TCAAGCTATTAAATATTGCT	-1.21607	0.0101421	0.185367	0.185231
3057	TATGATCCTGATGCAGCTGG	-1.21508	0.0101553	0.185463	0.185231
43199	GTTCATCGCGGATGGAGTGA	-1.21505	0.0101557	0.185325	0.185231
43429	TCAGAGCTGTACGTGGAAAC	-1.21484	0.0101585	0.185231	0.185231
34158	GGAAGATGGGAAATATGTCG	-1.21423	0.0101667	0.185235	0.185235
12614	CCATTGCCTGCTTAAGCAGA	-1.20995	0.0102239	0.186132	0.186132
43442	TGGAAACCATGAGCAAATGA	-1.20713	0.0102618	0.186676	0.186676
4975	TCATGACGCCGATGGAGCCT	-1.20626	0.0102735	0.186744	0.186744
22335	CCCGGATCCGGAACAGTTTT	-1.2056	0.0102824	0.18676	0.18676
38406	CGTTGCTTAACAAAATCGCA	-1.20438	0.0102988	0.186913	0.186913
43008	AAAGACCTGCGAAATAGCAG	-1.20243	0.0103252	0.187245	0.187245
12572	CGGAACGGGTGAAGCTGCGC	-1.20098	0.0103448	0.187455	0.187452
26703	CTTAGGTGAAAGCATTGACT	-1.2004	0.0103527	0.187452	0.187452
8466	CGTATCCGCTCAATATTTTG	-1.19974	0.0103616	0.187469	0.187469
8348	CATTTTTCAGTTGCTGAATA	-1.19582	0.0104149	0.188287	0.188046
27301	TTAACACTTATGAAAAATGG	-1.19572	0.0104163	0.188166	0.188046
2317	GGCACCGGGAAGCGGTTCAT	-1.19537	0.0104211	0.188106	0.188046
39835	TTAACGCAGGAATGCGCGTA	-1.19448	0.0104332	0.18818	0.188046
3266	TTCACCGTTAAAGGCGTGCA	-1.19378	0.0104428	0.188207	0.188046
10623	TCCGTACCAGAAAAATGACG	-1.19348	0.0104469	0.188135	0.188046
22303	TCCTTCACCCAGGCTGTGCC	-1.19325	0.01045	0.188046	0.188046
38457	TGGGCGTTGATAAGTCGCAG	-1.19151	0.0104738	0.188329	0.188329
11490	TCCTGCGCGGTATCAGGACG	-1.18972	0.0104983	0.188625	0.188625
31788	CGCTAAAGCACTGGCCTGGG	-1.18805	0.0105213	0.188892	0.188784
39590	CATCGCCGCACAGATGGTTA	-1.18705	0.010535	0.188993	0.188784
1863	TCAGGAACGGGCGCTGAATA	-1.18552	0.0105561	0.189226	0.188784
12687	GTACCGCCTGACGCGGATGC	-1.18526	0.0105597	0.189145	0.188784
13421	GATATCCTGCATCAGTTCAC	-1.18512	0.0105616	0.189034	0.188784
5115	CATCCGGGACTGCAGTGTCT	-1.18504	0.0105627	0.188909	0.188784
10761	GCCACGTCGGTGAACTGTGC	-1.18472	0.0105672	0.188843	0.188784
47421	AATATTTCTTTAAAAATGGC	-1.18387	0.0105789	0.188908	0.188784
18311	GCCGCCGCTGGTAATGGTGG	-1.18326	0.0105873	0.188914	0.188784
38636	ATCCAGATGGAGTTCTGAGG	-1.1832	0.0105881	0.188784	0.188784
3887	TGACTGCTCAAACACGGAGT	-1.18103	0.0106182	0.189175	0.189175
39817	TCACCACGATGGAACAGGTT	-1.17957	0.0106384	0.189391	0.189391
41896	GTCATGCGAAATATTTGGAG	-1.17472	0.0107059	0.190448	0.19037
43303	ACCTGATGAACAAACTGGAT	-1.17445	0.0107097	0.19037	0.19037
22254	ATAACCAGGTAAAATTTTCC	-1.17041	0.0107663	0.191229	0.191152
8765	TCCAGCTCTGAATCCGGCAC	-1.16864	0.0107911	0.191524	0.191152
44689	AACCATCGCAGGCAGAGAGG	-1.16826	0.0107965	0.191474	0.191152
40206	CCTCTAAATCGTGCACAGGC	-1.16822	0.010797	0.191338	0.191152
39353	ATATCCGCCTGATGCGTGAA	-1.16817	0.0107977	0.191205	0.191152
22405	GCAGCATCCTGAAGCGGCGC	-1.1678	0.0108029	0.191152	0.191152
39408	GTTCCGCTGGGCATGCCAGG	-1.16655	0.0108205	0.191318	0.191318
5319	CCCTCCTGAGAGACGGGATT	-1.16303	0.0108702	0.192051	0.192051
43436	TGTACGTGGAAACCATGAGC	-1.16217	0.0108824	0.192121	0.192121
36740	TAATCGGGAAAGGAATGTCA	-1.1603	0.0109089	0.192443	0.192443
36953	AAATCGATGGAAAAACTTTT	-1.15769	0.010946	0.192951	0.192841
42557	TAAAGAACGCGAAAAAGCGG	-1.15755	0.010948	0.192841	0.192841
17312	CTGTTCGCCGTCAAAGTGCG	-1.15322	0.0110097	0.193783	0.193146
30059	TGAAGACGGAAACCAGTTTC	-1.15229	0.011023	0.193871	0.193146
27231	TCAGAAGCCTGAAGAGCTAA	-1.1516	0.0110329	0.193898	0.193146
42237	CGGTGGCTAAGACGTCGTGC	-1.1502	0.011053	0.194105	0.193146
31552	CTTACATGGCCCAGGTGCAG	-1.14806	0.0110838	0.194498	0.193146
29603	GATTGGGCGTTATCAATGTT	-1.14771	0.0110888	0.19444	0.193146
20912	GCCAGTACAAAAGCGGTGTT	-1.14753	0.0110914	0.19434	0.193146
22203	CGTCGCCGGAAGCCACGTCA	-1.14747	0.0110922	0.194209	0.193146
33759	TACCGACTCAATAAACACGG	-1.14726	0.0110953	0.194116	0.193146
6298	CTCACCGGAAACAATCGGCG	-1.14724	0.0110956	0.193976	0.193146
29811	GATAACGCTTGTGAAAATGC	-1.14678	0.0111022	0.193946	0.193146
47887	GGCAGCGTTGGTGAAGCACG	-1.14673	0.0111029	0.193813	0.193146
46884	TGTATTCCCGGATTAACTAT	-1.14636	0.0111082	0.193761	0.193146
39606	GTTAACTTTGACCGTGAGCA	-1.14633	0.0111087	0.193624	0.193146
37071	TACCGCAGCAAAAATAAAGG	-1.14622	0.0111103	0.193507	0.193146
38022	CATGTACTAAGGAGGTTGTA	-1.14593	0.0111144	0.193436	0.193146
42234	ATCCGGTGGCTAAGACGTCG	-1.14528	0.0111238	0.193454	0.193146
3636	CAATGGCGCTCTGCAGCTGC	-1.14472	0.0111319	0.193451	0.193146
21766	CTGTACCGGACAATGAGTGA	-1.14411	0.0111407	0.19346	0.193146
41783	CGAGGAAGAATGTCGCTGGA	-1.14327	0.0111529	0.193526	0.193146
987	CGCTGCTTATGCTCTATAAA	-1.14287	0.0111586	0.193483	0.193146
40525	TGCCGCGATGAAACGGGTAT	-1.14283	0.0111592	0.193349	0.193146
8481	GGAAGACGTTCACGCCGTAT	-1.14273	0.0111607	0.193231	0.193146
41837	CAAGCCCTGTATCAGGACAT	-1.14135	0.0111807	0.193433	0.193146
30924	CATGGGACTTGTTCAATGAC	-1.14114	0.0111837	0.193342	0.193146
31053	CATCCCTTTCACAAAAGCTG	-1.14076	0.0111892	0.193294	0.193146
1399	AAAACGCATAAAATGCGGGG	-1.14039	0.0111946	0.193244	0.193146
33381	ATCACCCGTAAATTACGTGA	-1.13923	0.0112114	0.193392	0.193146
19416	TTCGTCCCTGGCAGTGGTCG	-1.13872	0.0112188	0.193376	0.193146
31286	TCTACTCCGTTACAAAGCGA	-1.13869	0.0112193	0.193241	0.193146
13757	CACCGCATCCAGAAAACGGG	-1.1384	0.0112235	0.193171	0.193146
29493	CATGAAGGTTTATAAGTCTA	-1.13793	0.0112303	0.193146	0.193146
15752	CACCGTCTCGGAGCCGGAGG	-1.13549	0.0112659	0.193615	0.193615
36885	TCTAAAGCTTCAGTTGAAGA	-1.13464	0.0112783	0.193685	0.193685
41129	CTCTGGCTAATGGAGCAAAA	-1.13344	0.0112958	0.193844	0.193844
42560	AGAACGCGAAAAAGCGGAAA	-1.13252	0.0113093	0.193932	0.193932
29433	TGATACCGTGCAAAATTATT	-1.12906	0.01136	0.194659	0.194187
19698	TGAATGGTGCAGTTCTGTAC	-1.12866	0.0113659	0.194617	0.194187
9858	CCGGTTCTGATGGCGTCTTC	-1.12815	0.0113734	0.194603	0.194187
9038	CAACGTCTGAAAGCGGATTC	-1.12791	0.011377	0.19452	0.194187
2168	ATGCCCCTTTAATGGGGATC	-1.12565	0.0114103	0.194947	0.194187
43202	CATCGCGGATGGAGTGAAAG	-1.12555	0.0114117	0.194829	0.194187
31017	AAGCAGAAGCAGATGAGAGA	-1.12552	0.0114122	0.194694	0.194187
4711	TCATCCCCGAGTACGGCTGC	-1.12542	0.0114137	0.194577	0.194187
3444	CGTCCTCGCTGACGTAATAT	-1.12472	0.011424	0.194611	0.194187
23826	TTGACCCTGAATTATTTCGC	-1.12457	0.0114262	0.194507	0.194187
18835	ACATCGCTGGCAAACGTATA	-1.12452	0.0114269	0.194378	0.194187
43145	TACGTTGATGATAAAGACGG	-1.12421	0.0114315	0.194314	0.194187
45142	TATTCCTAATTAAATAGAGC	-1.12415	0.0114324	0.194187	0.194187
19478	GACGCTGCCGGATTAATCTG	-1.122	0.0114642	0.194586	0.194574
15751	ACCGTCTCGGAGCCGGAGGA	-1.12109	0.0114777	0.194673	0.194574
36193	CGTTATCGTAAGCATTTGCT	-1.12088	0.0114808	0.194584	0.194574
26300	GAATATTTTTTCTCTGAAAA	-1.12036	0.0114885	0.194574	0.194574
13903	CCCGGAAAAACAGCGCCATC	-1.11948	0.0115016	0.194654	0.194654
42415	GCACGAGGAAGAAGATGATG	-1.11635	0.0115482	0.1953	0.1953
38621	GAGCGTTCTGAACAAATCCA	-1.11444	0.0115767	0.195641	0.195428
27400	CGCAGCTGACTTCTTTTCTT	-1.11416	0.0115809	0.19557	0.195428
44311	AGAGTGCGGAAGATGCAAAG	-1.11371	0.0115876	0.195542	0.195428
3777	CTGCGGCGTAATACGCGGCA	-1.1136	0.0115892	0.195428	0.195428
28363	CACTCGCGCAGCAAAATCAG	-1.11226	0.0116093	0.195625	0.195625
2852	CGGCCCCAGAAGGGTGGGAA	-1.11094	0.0116291	0.195817	0.195718
20869	CCCTGAGCGCGGTTGGTGCT	-1.11077	0.0116316	0.195718	0.195718
13102	CTTTCCAGCGGAAGGTCTTC	-1.10915	0.011656	0.195986	0.195986
43011	GACCTGCGAAATAGCAGAAG	-1.10788	0.0116751	0.196166	0.196149
36854	GCCTCGCAGATGACGAATCA	-1.10664	0.0116937	0.196338	0.196149
4461	CATCAGCGGCTCATTAAAGG	-1.10648	0.0116962	0.196237	0.196149
23617	TATAGCGAGGCAAAGGCTAC	-1.10627	0.0116993	0.196149	0.196149
34184	AAGCCTGAAGAAATGTTTCC	-1.10517	0.0117159	0.196287	0.196204
12237	TTTGCCCGTTGCTGCTGTGC	-1.10494	0.0117194	0.196204	0.196204
32077	ACACAGGCCGAAGCAGTAAA	-1.10348	0.0117414	0.196432	0.196432
5866	GCTTACGGCTGGAGGTGTCC	-1.10206	0.0117629	0.196651	0.196651
41040	CTGGCTCTGGAGTGGAAAGC	-1.10122	0.0117757	0.196722	0.196722
32066	AGCAGTAAAAGCTCTTGGAT	-1.10027	0.0117901	0.196822	0.196822
2170	GGATGCCCCTTTAATGGGGA	-1.098	0.0118246	0.197257	0.197257
41931	ACTTCGGGAGGGAAGCTGCA	-1.09573	0.0118592	0.197693	0.197465
43572	CATAAAGCAGATGAACTTCC	-1.09419	0.0118827	0.197943	0.197465
20346	GCATCTCGTGCTGAAGTGGC	-1.09321	0.0118977	0.198051	0.197465
46952	TTAAAACGATGCACACAGGG	-1.09275	0.0119047	0.198027	0.197465
41495	ATCAGAGCTGATGAACCGAA	-1.09199	0.0119164	0.198079	0.197465
36878	CTTCAGTTGAAGATATTAAG	-1.09198	0.0119165	0.197941	0.197465
34683	AATCGATGCACATTAATTGC	-1.09171	0.0119206	0.197869	0.197465
10221	GGTACTGTAAAAGCGGTGCC	-1.09143	0.0119249	0.197799	0.197465
16884	CGACGCTGAAATCCACGGTC	-1.09135	0.0119262	0.197679	0.197465
20381	TTTCTGATGATTTTGCTGCC	-1.091	0.0119315	0.197627	0.197465
2986	TTGCCACGGGTAAAGTTGGG	-1.09057	0.0119381	0.197596	0.197465
28507	CACCACAAAAGAAATTGCGG	-1.09006	0.011946	0.197586	0.197465
28886	TGGCCTTTTGAAGAGGATCA	-1.08994	0.0119478	0.197476	0.197465
43516	GTGGCTGGTTCTTTAATCTC	-1.08939	0.0119562	0.197476	0.197465
37891	GAGCAGCTTGAGGACGCACG	-1.08888	0.0119641	0.197465	0.197465
4501	CAAGCGCACAAAAGAAAACC	-1.08812	0.0119758	0.197518	0.197494
19468	GATTAATCTGTATACCTGCA	-1.0872	0.0119899	0.197612	0.197494
28965	CACCTCCGGTTAAGGATGGA	-1.08639	0.0120024	0.197678	0.197494
9566	CACTGACCGACACGGTGGCT	-1.08622	0.012005	0.197582	0.197494
28509	ATCACCACAAAAGAAATTGC	-1.08572	0.0120127	0.197569	0.197494
38203	GTAAAGCCCTTCCCGAGTAA	-1.08534	0.0120186	0.197527	0.197494
34243	AATGGTGTGGACAATTCAAG	-1.08389	0.012041	0.197755	0.197494
30740	TTAAGCCTGGCAATCGGCAT	-1.08354	0.0120464	0.197705	0.197494
26198	ACTCCTCCTAAAGAACAACC	-1.08338	0.0120489	0.197607	0.197494
35207	ATCACGAGTAGAAAGCGCAC	-1.08263	0.0120605	0.197658	0.197494
41775	TTATGTACCGAGGAAGAATG	-1.08252	0.0120622	0.197547	0.197494
1653	CTGTCAGGTGGCTCAATCTC	-1.08218	0.0120675	0.197494	0.197494
15565	ATCACACTCAGCAACTGCGT	-1.08133	0.0120806	0.197571	0.197571
39589	ACATCGCCGCACAGATGGTT	-1.07974	0.0121053	0.197836	0.197704
34009	CAACGAGTGAATACACGGAG	-1.07941	0.0121104	0.197781	0.197704
10288	ACAGGCTGAGCACGGTGTAC	-1.07832	0.0121274	0.197919	0.197704
43926	GCCCGATGATGAGCGACTCA	-1.07812	0.0121305	0.197832	0.197704
21083	TTCGCCGTGGAAAGCCCTGC	-1.07808	0.0121311	0.197704	0.197704
14920	CTCAGTTTCTGACGAAACGC	-1.07675	0.0121518	0.197903	0.197903
14138	GAATCGCTGATTCTGTCTGT	-1.07198	0.0122264	0.198978	0.198978
1852	CGCTGAATAATGCTCTTTCC	-1.0702	0.0122543	0.199293	0.199293
46999	CCAACGCCCCGGTGCTGACA	-1.0687	0.0122778	0.199537	0.199537
39075	AACATCCCTCAAATTGGGGG	-1.06425	0.012348	0.200537	0.200121
20692	CTCAAGCGCGACAGCTGAAG	-1.06408	0.0123507	0.200441	0.200121
6969	TAGGTGCGCAGACCGCGTGC	-1.06386	0.0123541	0.200358	0.200121
35400	TTTTCGTTCAGGACTACAAC	-1.06336	0.012362	0.200347	0.200121
43379	TCGTGGTGCAGAGAACGTTG	-1.06259	0.0123742	0.200405	0.200121
18515	TTCACGCTGGCGCGGAAAAG	-1.06247	0.0123761	0.200297	0.200121
32178	TTAACACTCTGCTGATCGCC	-1.06224	0.0123798	0.200217	0.200121
1719	CAGTCTTTGACAATCTGCAC	-1.06188	0.0123855	0.20017	0.200121
20057	CCGCGACCTGAGCAGCTGAT	-1.06143	0.0123926	0.200147	0.200121
23390	TGGCAGAATGTATAACTGCT	-1.06046	0.012408	0.200257	0.200121
37564	AGAACCTTTACCAAAGGTGA	-1.06028	0.0124108	0.200164	0.200121
1570	ATAACGGGCATCAGTAAAGT	-1.05968	0.0124204	0.200179	0.200121
35521	AAATTAAGCCCTGAAGAAGG	-1.05917	0.0124285	0.200172	0.200121
33907	TTATCTGTGAGGATATGAAC	-1.05774	0.0124512	0.200399	0.200121
45011	TGACCTTCGTGAAAGCGGGT	-1.05766	0.0124525	0.200282	0.200121
666	CAGCGCGGCTGCTTTGTTCA	-1.05749	0.0124552	0.200187	0.200121
3974	CCGTGCCGTGGAGTAGCTCA	-1.05699	0.0124631	0.200177	0.200121
46348	TCACCCTCAGAGAGAGGCTG	-1.05667	0.0124682	0.200121	0.200121
9978	GCCTCCGTGGGCCAGGTGGT	-1.05608	0.0124776	0.200134	0.200134
14699	TCGCCGTCGCCGCAGTAAAT	-1.05382	0.0125137	0.200575	0.200575
11558	AATCATCCTTGCGCAGATTC	-1.05256	0.0125339	0.20076	0.20076
48241	CATTTGGTTAGGAAAGCGGA	-1.05082	0.0125617	0.201069	0.200942
13320	CCGCCACTCATAAGGCGGCG	-1.05061	0.0125651	0.200985	0.200942
19091	TCCCCGCCCGACAACGACGG	-1.05024	0.0125711	0.200942	0.200942
40261	GACTGAAAGGAGCAAGTGTA	-1.04898	0.0125913	0.201127	0.201127
4707	CCCCGAGTACGGCTGCAGCG	-1.0471	0.0126215	0.201472	0.201212
14322	GTGGCTGTGGACCAGCGCCA	-1.04693	0.0126243	0.201378	0.201212
27318	TGAGCGAGGAGCGGAAGTTA	-1.0468	0.0126264	0.201274	0.201212
5088	GTCATCCGGAAGATGGCTGT	-1.0465	0.0126312	0.201213	0.201212
3946	TAATTCCGGGAAAGCTGCTC	-1.04549	0.0126475	0.201335	0.201212
12565	GGTGAAGCTGCGCCAGTTCT	-1.0451	0.0126538	0.201298	0.201212
8751	CGGCACCTGAGCAGGCAGGA	-1.0449	0.012657	0.201212	0.201212
42376	CTGCTGCGCAGAACTGATGA	-1.0441	0.0126699	0.20128	0.20128
41682	CCTGCAAAGATGAGGAGGGA	-1.04207	0.0127028	0.201665	0.201665
44430	CGCTGTATGACGCTCTGGTG	-1.04054	0.0127275	0.201921	0.201921
31968	GAGAGCTGTCGAACAGGGGG	-1.03903	0.0127521	0.202172	0.202099
11627	CTTCAAGCGCAAGACGGGCC	-1.03878	0.0127561	0.202099	0.202099
35230	CTCTCGCTGAATCGCAAACC	-1.03771	0.0127735	0.202237	0.202237
20105	CGGACGTGCTGGCGGCGCGT	-1.03671	0.0127898	0.202358	0.202358
27284	TGGCTACGAAGTCCGTGGCT	-1.03523	0.0128139	0.202602	0.202472
10621	CGTACCAGAAAAATGACGCC	-1.03509	0.0128162	0.202501	0.202472
15745	TCGGAGCCGGAGGATTCAAA	-1.03467	0.0128231	0.202472	0.202472
23151	TCACTTCGACAGAAGAGTTA	-1.03328	0.0128458	0.202693	0.202693
14857	TTCACACGAAGGTCGATGCG	-1.03168	0.012872	0.202969	0.202902
20432	CTGCCGCCGTTGCCGAGGAA	-1.03141	0.0128764	0.202902	0.202902
45477	AAAGCCGGAGTAGAAGATGG	-1.02896	0.0129166	0.203398	0.203398
40849	CAGAAAGCTGGAAGTGTGTG	-1.02687	0.0129509	0.203801	0.203801
32577	GCATCGTTCCGGTGGTGGGC	-1.02508	0.0129805	0.204128	0.204128
25187	CTACAACCTTAGTAGTTGGT	-1.02422	0.0129946	0.204213	0.204213
39356	TCCGCCTGATGCGTGAACGT	-1.02367	0.0130037	0.204219	0.204219
40368	TAACCAGCATAAATCAGGCC	-1.02288	0.0130168	0.204286	0.204286
20438	AATTTTCTGCCGCCGTTGCC	-1.02208	0.01303	0.204356	0.204356
38726	ACTTTGCCGGACAGGAGCGT	-1.02011	0.0130627	0.204731	0.204731
15339	TTTCCCCGTACAGAACAGGC	-1.01844	0.0130904	0.205027	0.205027
3261	CGTTAAAGGCGTGCATGGCC	-1.01767	0.0131032	0.20509	0.205077
42499	CTAATCAGTGGTGGTGCTCT	-1.01719	0.0131112	0.205077	0.205077
10760	CCACGTCGGTGAACTGTGCA	-1.01618	0.013128	0.205203	0.205108
40459	TGCTACCAGGGAAGAACGGG	-1.01575	0.0131352	0.205177	0.205108
27325	TCTGTTATGAGCGAGGAGCG	-1.01549	0.0131395	0.205108	0.205108
8066	TCGCGGATGAAGCAACGCGG	-1.01405	0.0131635	0.205345	0.205165
8071	CGATATCGCGGATGAAGCAA	-1.01401	0.0131642	0.205218	0.205165
4736	CGGGCGATAATGCCGTTGTA	-1.01369	0.0131695	0.205165	0.205165
3581	CATCACGCTGTAAAACACAT	-1.01162	0.0132042	0.205567	0.205567
40083	GCGCTTACTGATGCGGAATT	-1.01032	0.0132259	0.205768	0.20573
34408	CCACCGAGCCTGATGTGGTT	-1.00994	0.0132323	0.20573	0.20573
46290	TCCGGCGTGGATAATGCAGC	-1.00823	0.013261	0.206039	0.206039
27835	TGATGACAGAGGCAGGGAGT	-1.00643	0.0132913	0.206372	0.206306
12654	GCCCCGCCAATGGCGCTGCC	-1.00616	0.0132959	0.206306	0.206306
45466	TCGCTGCTAAAAAAGCCGGA	-1.00421	0.0133287	0.206678	0.20664
40087	TTACTGATGCGGAATTACGC	-1.00383	0.0133352	0.20664	0.20664
20081	AGTCAGTTGCATCAGTCACA	-1.00278	0.0133529	0.206778	0.206778
39587	AAACATCGCCGCACAGATGG	-1.00159	0.013373	0.206952	0.206839
38126	CGATCAACAAGGCCATTCAT	-1.0015	0.0133746	0.206839	0.206839
27973	TCTTTCCTTCGAAGGGGATC	-1.00088	0.0133851	0.206864	0.206847
5214	CTGACCGCTGTACACTGCAG	-1.00031	0.0133947	0.206876	0.206847
32164	ATCGCCCTGGATAAAACATG	-0.999898	0.0134017	0.206847	0.206847
19446	CCACGCCACTGAGGTATGCC	-0.998737	0.0134214	0.207014	0.207014
18879	CCACGCTGATGCCCAGCGCC	-0.99742	0.0134438	0.207222	0.207222
8511	TGATGCTGCAGCGCATAGCC	-0.994737	0.0134895	0.207789	0.207745
11685	CTCTGCTGCTGCGCATTTTT	-0.994383	0.0134955	0.207745	0.207745
32398	AAAACTCGCGAAGGCAGAGA	-0.988366	0.0135985	0.209192	0.209164
31548	CATGGCCCAGGTGCAGTACA	-0.98726	0.0136175	0.209347	0.209164
5845	GCATCAGCGGGGTCATTGCA	-0.986836	0.0136248	0.209321	0.209164
15328	AGAACAGGCAGAACATTGCC	-0.986744	0.0136264	0.209207	0.209164
35439	CGATTCCGGATTAGCTGCCA	-0.986331	0.0136335	0.209179	0.209164
3712	TTCGCGCCCAGAATAAAATC	-0.985867	0.0136415	0.209164	0.209164
11316	TCATCGCCGGAACGCTGCAA	-0.984723	0.0136612	0.209328	0.209328
39157	TATTCGTCAGAGAATTCTGG	-0.983523	0.0136819	0.209508	0.209508
12647	CAATGGCGCTGCCGATACTC	-0.982926	0.0136922	0.209528	0.209528
13449	GGGTGCATTCATTCAGTGTT	-0.98181	0.0137115	0.209686	0.209686
40869	TTTACCGCAGCATTAAAGCA	-0.981049	0.0137247	0.20975	0.209732
5116	CCATCCGGGACTGCAGTGTC	-0.980524	0.0137338	0.209751	0.209732
44779	TATATCTGCACAACAGGTAA	-0.980077	0.0137415	0.209732	0.209732
12235	TGCCCGTTGCTGCTGTGCGA	-0.979083	0.0137588	0.209858	0.209782
30730	CAATCGGCATGTTAAACGGC	-0.978852	0.0137628	0.209782	0.209782
8649	AACTGCCGGAAAATCCGCCT	-0.976012	0.0138121	0.210397	0.209964
28219	TTTATGCGAAATGAAGTGGT	-0.975966	0.0138129	0.210272	0.209964
41686	CAAAGATGAGGAGGGATTGC	-0.974496	0.0138385	0.210524	0.209964
10225	AATGGGTACTGTAAAAGCGG	-0.974292	0.0138421	0.210441	0.209964
27711	AAAAAGCTGAACGAGAAACG	-0.974241	0.013843	0.210317	0.209964
25497	CGTTGATTCAGAGCTTTCTT	-0.973966	0.0138478	0.210253	0.209964
8344	TTTCAGTTGCTGAATAAACG	-0.973875	0.0138494	0.21014	0.209964
37547	TGATGCGGAGAGATGGGTAA	-0.973643	0.0138534	0.210065	0.209964
7419	CGTATCCAGAATCACGGTAT	-0.97334	0.0138587	0.210009	0.209964
29587	TGTTGTGCAGATCCGGTGTC	-0.972856	0.0138672	0.21	0.209964
11171	CGGATGCAGAGGAGAAACGC	-0.972134	0.0138798	0.210055	0.209964
43565	TCTTGCCCATAAAGCAGATG	-0.971964	0.0138827	0.209964	0.209964
14426	CAGCGGAACTTATGAATCGT	-0.97101	0.0138994	0.21008	0.21008
11308	GGAACGCTGCAACTGAGCAA	-0.96902	0.0139343	0.210471	0.210394
13302	CGTCCACAGAAAGGATTTCC	-0.968794	0.0139383	0.210394	0.210394
16262	GATACCGCTGTATTGCCGCG	-0.96347	0.0140319	0.211671	0.211671
39050	GAAAATCCCCTAAAACGAGG	-0.960516	0.0140841	0.212321	0.212321
14623	GTGCCGCTGACAACGGCACC	-0.959765	0.0140974	0.212385	0.212385
23254	TACTCCATAAGCAAATTGTC	-0.958104	0.0141269	0.212691	0.212626
22334	CCGGATCCGGAACAGTTTTT	-0.957833	0.0141317	0.212626	0.212626
20770	CGTTGCAGCAAGCGTTTCAG	-0.955371	0.0141755	0.213147	0.213097
40353	TAACAGGCGCAACAGTAACC	-0.955017	0.0141818	0.213104	0.213097
32195	TGAAACCATGCAGGAGATTA	-0.954532	0.0141904	0.213097	0.213097
25503	GCAGTCCGTTGATTCAGAGC	-0.952995	0.0142178	0.213371	0.213291
10179	CATCCCGGCAAGCATGGCAC	-0.952782	0.0142216	0.213291	0.213291
6758	TGACGGCTTTGAAGGAACGG	-0.951532	0.014244	0.213489	0.213489
42063	ACCACTACCGCAGGAAAAGG	-0.950509	0.0142623	0.213626	0.213626
8038	CATTGCGGCGGCACCAGGCA	-0.949748	0.0142759	0.213692	0.213638
18511	CGCTGGCGCGGAAAAGCCGC	-0.948771	0.0142934	0.213817	0.213638
17046	TCAGCGCGGTACCGGAGGAT	-0.948438	0.0142994	0.213769	0.213638
23438	TAATACGCTAAAAGATTACG	-0.948419	0.0142997	0.213638	0.213638
62	TTAAGTTATGACGAAGAAGA	-0.946208	0.0143394	0.214094	0.214094
40329	TCTGTGCGCCGGACGTTGCC	-0.943804	0.0143827	0.214602	0.214568
28297	TCAAGCAGCAGAATCATCAC	-0.943421	0.0143896	0.214568	0.214568
38707	CTCAACTTCGGCAGAGGTAA	-0.940705	0.0144386	0.215162	0.215162
22137	CATCACTGTTGAAAACAGCC	-0.938714	0.0144747	0.215561	0.215561
42545	CGAACGACGAAGTAAAGAAC	-0.937555	0.0144957	0.215736	0.215736
2853	CCGGCCCCAGAAGGGTGGGA	-0.936536	0.0145142	0.215874	0.215874
30251	TGAACGGGAAAGAAACCAGC	-0.934902	0.0145439	0.216178	0.216178
26446	GATTCAGTGATTTAACTATA	-0.934131	0.0145579	0.216249	0.216249
42699	GCCTTCATCAGAGAAAGAGA	-0.932019	0.0145965	0.216683	0.216683
10093	TCCCGCAGAAACAGGCTCTG	-0.93133	0.014609	0.216732	0.216732
32403	CATTCAAAACTCGCGAAGGC	-0.930389	0.0146262	0.216849	0.216849
26196	TCCTCCTAAAGAACAACCTG	-0.927908	0.0146717	0.217384	0.217273
29547	CGAAGGTGTTTATGTAGATG	-0.927809	0.0146735	0.217273	0.217273
9605	CCTTGCCTGCAGCAACGCCG	-0.926121	0.0147045	0.217594	0.2175
24979	GATGCCTATTAATTTAGTTC	-0.925959	0.0147074	0.2175	0.2175
25565	GTTTTAACTCGTGAGGTGTT	-0.924065	0.0147423	0.217877	0.217791
41639	TGCATATTCTGCATTAAAAA	-0.923816	0.0147469	0.217807	0.217791
46288	CCTCCGGCGTGGATAATGCA	-0.923366	0.0147552	0.217791	0.217791
5864	TTACGGCTGGAGGTGTCCAG	-0.919703	0.0148228	0.218651	0.218305
32999	CAGACGACATGGAAAAAGGC	-0.91945	0.0148275	0.218582	0.218305
39034	ATCCCTCAAAACGAGGGAAA	-0.919392	0.0148285	0.21846	0.218305
37415	TGACCCTGAGCAGGCTGTTG	-0.919385	0.0148287	0.218324	0.218305
7690	TCACCGGATGTAATGGTGGC	-0.918947	0.0148368	0.218305	0.218305
36905	TGGTTCAGAAGATAAATCGC	-0.917302	0.0148673	0.218616	0.218567
33761	AATACCGACTCAATAAACAC	-0.916975	0.0148733	0.218567	0.218567
22383	TATGCTCACTGGCTACCTGC	-0.915694	0.0148971	0.218779	0.218718
30829	TTCCGGATAAAAACGTCGAT	-0.915412	0.0149023	0.218718	0.218718
30796	GCGTACTGAAGAAGCACCGC	-0.913639	0.0149353	0.219064	0.21898
26726	CAACTCCCTGAAATGTTTTT	-0.912336	0.0149596	0.219282	0.21898
6232	GACTTTCTCCGTGGTGAAGG	-0.912314	0.01496	0.219151	0.21898
31804	TGGCTCCGGAAGTTAACGCT	-0.912224	0.0149617	0.219038	0.21898
10291	AAAACAGGCTGAGCACGGTG	-0.911932	0.0149671	0.21898	0.21898
20347	CGCATCTCGTGCTGAAGTGG	-0.910713	0.0149899	0.219175	0.219008
5602	CACTCTGTGGTGCTGCGGCC	-0.910304	0.0149975	0.219149	0.219008
14498	TAAGCATCCCGGAACAGTGT	-0.910147	0.0150005	0.219055	0.219008
36993	CATCACCTGCAGGTTGGCTC	-0.909817	0.0150066	0.219008	0.219008
46416	CAGTGCAGATAGAGTTGCCC	-0.908223	0.0150365	0.219306	0.219032
36439	GGCAAAAGATGAGGCCGGAG	-0.907415	0.0150516	0.21939	0.219032
36708	GAGCGCGTTCAGATAGAGCC	-0.907406	0.0150518	0.219255	0.219032
24761	ACAGAGCTCTTCATCATTTC	-0.907395	0.015052	0.219121	0.219032
26181	ACCTGACCCAGCAAAAGGTA	-0.907222	0.0150552	0.219032	0.219032
42379	CTGCGCAGAACTGATGAGCG	-0.905273	0.0150918	0.219427	0.219318
40339	GGACGTTGCCGCGCTAACAG	-0.904807	0.0151006	0.219418	0.219318
20621	CTGCCGCACTTTTGCTCTGC	-0.904672	0.0151031	0.219318	0.219318
2333	TATTCGGGAAGTGAACGGCA	-0.902876	0.0151369	0.219672	0.219648
21454	CGGATGCACTGGCACTGTGG	-0.901505	0.0151627	0.21991	0.219648
26631	AGCTATTCAGGATTTAGTAG	-0.901286	0.0151669	0.219833	0.219648
18586	ATCTGGCGATCAAAAGGATG	-0.900815	0.0151757	0.219825	0.219648
3981	CACTGGCCCGTGCCGTGGAG	-0.900575	0.0151803	0.219754	0.219648
37566	TTAGAACCTTTACCAAAGGT	-0.900338	0.0151848	0.219683	0.219648
47263	TTACAACCTTTTTAAGTCCT	-0.899563	0.0151994	0.219758	0.219648
5378	ACGTCAGCCTGCGAAGCAGT	-0.899469	0.0152012	0.219648	0.219648
12703	AGCGGCCTGAATGGCTGTAC	-0.897363	0.015241	0.220087	0.219972
16653	TGAAGCTGTAGCGGAACGGC	-0.897287	0.0152425	0.219972	0.219972
8564	AGTACGGCTGCACGGAGTTC	-0.896456	0.0152582	0.220063	0.220063
45778	TTGCAGCAGATTAAGGAGCG	-0.895124	0.0152835	0.220292	0.220256
37347	TCAAGAAACTGATCAGGGAT	-0.894758	0.0152905	0.220256	0.220256
32148	CATGGGATGACGACTTATTG	-0.892464	0.0153341	0.220748	0.220748
32449	CATCCGATCTGCGTTACCGA	-0.89033	0.0153748	0.221197	0.221197
32766	CTGGGAAGCTGGCTGAACGT	-0.889137	0.0153976	0.221388	0.221388
46205	TGCTCTGCGTGATGATGTTG	-0.886819	0.0154419	0.221889	0.22172
13322	TGCCGCCACTCATAAGGCGG	-0.886335	0.0154512	0.221886	0.22172
43972	TTCCGGTACTGATGTGATGG	-0.885534	0.0154666	0.22197	0.22172
1691	TGAACGGGCTGTACGCTGTC	-0.885444	0.0154683	0.221858	0.22172
19479	GGACGCTGCCGGATTAATCT	-0.88521	0.0154728	0.221786	0.22172
10625	TTTCCGTACCAGAAAAATGA	-0.884528	0.0154859	0.221838	0.22172
24021	TTCTGATAAGAATCATTGCA	-0.884139	0.0154934	0.221808	0.22172
39799	CTTTTCGGGAAAACGGGATC	-0.883967	0.0154967	0.22172	0.22172
14083	AGGAAGCCGCCAAAGTTGCC	-0.882702	0.015521	0.221931	0.221931
30571	ATCAGAAATAGAAGAATTAC	-0.882131	0.015532	0.221953	0.221953
13195	CATTCAGCCCGGCAGGCGCT	-0.879138	0.0155897	0.222641	0.222641
36254	TATCAGGAGTAATTATGCGG	-0.878565	0.0156008	0.222663	0.222663
14729	CTCAGTTGTTCAGGAATATG	-0.877672	0.015618	0.222773	0.222681
10061	CCTCTGTCTGTTCAGGGGCA	-0.87751	0.0156212	0.222681	0.222681
20573	CTGTCGCCTTCGTGGATGCC	-0.875871	0.0156529	0.222998	0.222998
6546	CCGGTCATGGTGTATTTGCC	-0.874514	0.0156792	0.223236	0.223236
41074	GGGCTGCATGATAAATGTCG	-0.873869	0.0156918	0.223278	0.223278
37077	GCGACTTACCGCAGCAAAAA	-0.869834	0.0157703	0.224259	0.22372
7178	TCCTCCACAGAGAAACAATG	-0.869388	0.015779	0.224246	0.22372
40553	TATGGAGTTAAAAGATGACC	-0.869329	0.0157802	0.224126	0.22372
25319	GTATGATGCAGATAAATGTT	-0.869199	0.0157827	0.224026	0.22372
15315	CATTGCCCTGGGCAACCATG	-0.869088	0.0157849	0.22392	0.22372
8277	TTCAGGGATGAACGCTGCCC	-0.868954	0.0157875	0.223821	0.22372
10814	CCCCCTGTTGCAGCAGGATC	-0.868827	0.01579	0.22372	0.22372
31777	TGGCCTGGGGAAAACAGTAC	-0.865414	0.0158568	0.22453	0.22453
30800	CGTAGCGTACTGAAGAAGCA	-0.864427	0.0158761	0.224668	0.224668
39904	CATGGTGCCGGGAAGAAGCA	-0.863468	0.0158949	0.224798	0.224792
23978	TTGACAGTTAAGCAGTTAAT	-0.862998	0.0159042	0.224792	0.224792
19954	CAGTTCAAGACGACGCAGCA	-0.861562	0.0159324	0.225055	0.225055
38440	GAAGACAGCGGAAGCTGTGG	-0.860115	0.0159609	0.225321	0.225313
20784	TTAACCGCCTTTGGCGTTGC	-0.858746	0.0159879	0.225566	0.225313
34002	TGAATACACGGAGCAATGTC	-0.85837	0.0159954	0.225534	0.225313
24522	GCAAACTCGGAAGATTTTTT	-0.858347	0.0159958	0.225404	0.225313
34825	CCTGCCTTCATTAAGGGCTG	-0.858184	0.015999	0.225313	0.225313
2738	TCAGACACGGAAGTGGCCGT	-0.857682	0.0160089	0.225317	0.225317
30353	ACTGCGTGAAGCGGCAGAGC	-0.856188	0.0160385	0.225597	0.225597
37922	TATGAGCACAAAAAAGAAAC	-0.855363	0.0160548	0.22569	0.22569
19060	GTTTCACTTGAAAATAGCCC	-0.854471	0.0160725	0.225803	0.225803
41557	GTCAGACTTTGAGAAGGAAG	-0.851432	0.0161329	0.226514	0.226514
44691	CCATCGCAGGCAGAGAGGTC	-0.850172	0.016158	0.22673	0.226619
12686	TACCGCCTGACGCGGATGCG	-0.84988	0.0161638	0.226675	0.226619
313	TTATGACGGCGGCAGAGTCA	-0.849286	0.0161756	0.226705	0.226619
19909	CATGGCACAGAGAAAATCAT	-0.848772	0.0161859	0.226712	0.226619
4366	GATTCAAATGCTGCAGCCGC	-0.848618	0.0161889	0.226619	0.226619
32762	GAAGCTGGCTGAACGTGTCG	-0.847553	0.0162102	0.226781	0.226651
45446	TGGTTCGCTTATCAAACGCT	-0.847454	0.0162122	0.226672	0.226651
38477	ATCAGCAGGTGGAAGAGGGA	-0.84689	0.0162234	0.226694	0.226651
7352	TCCCGGCTGAGAGGGGTGTC	-0.845962	0.016242	0.226818	0.226651
1533	ATGACGCAGGCATTATGCTC	-0.845871	0.0162438	0.226707	0.226651
2152	GATCACCCGGAACAGCCCAT	-0.845184	0.0162576	0.226763	0.226651
39266	ACCTGACCGCCGCAGAGTGG	-0.845101	0.0162592	0.226651	0.226651
11044	CCCGGCTCTGGACAGGACCA	-0.84457	0.0162699	0.226664	0.226664
34111	TGATTGCCAGAGAACTTGGT	-0.843467	0.016292	0.226836	0.226707
4750	CAGCCTGTTGCAGACGGGCG	-0.843079	0.0162998	0.226809	0.226707
21143	ACCTGAGTCAGTTCAGTCAG	-0.842961	0.0163021	0.226707	0.226707
40344	TTGCCGCGCTAACAGGCGCA	-0.842012	0.0163212	0.226837	0.226837
46703	CATCCTGTAATAAGCAGGGC	-0.839377	0.0163742	0.227438	0.227438
48209	TTTTGCTCAAGAGCGATGTT	-0.83674	0.0164274	0.228041	0.227807
41562	ACTTTGAGAAGGAAGATATC	-0.836629	0.0164297	0.227937	0.227807
4297	ACCTGCTGGGCAAAAATTTC	-0.83661	0.0164301	0.227807	0.227807
28094	AAACACTTGATAAATGCAAA	-0.835068	0.0164612	0.228103	0.228103
8411	TTTTCACCACATCAATGGGG	-0.834138	0.0164801	0.228229	0.228229
28234	GCAACGAGTTGGTGATTTAT	-0.833551	0.016492	0.228258	0.228258
43109	CGCAGACTGAAATGTAGTCG	-0.831558	0.0165324	0.228682	0.228535
23582	CATTGAAGAAAATGACATTG	-0.831149	0.0165407	0.228661	0.228535
44856	CGTTGTGCTGAATTAAGCGA	-0.831118	0.0165413	0.228535	0.228535
13586	ATACGGCTGATACTGTCGCC	-0.829122	0.016582	0.22896	0.22896
2394	TTTTCGACCTGCTCTTCAGC	-0.828004	0.0166047	0.229139	0.228977
20929	TAACATCTGCAATCGCGGCC	-0.827032	0.0166246	0.229277	0.228977
14494	CATCCCGGAACAGTGTGTAA	-0.826877	0.0166277	0.229185	0.228977
14323	GGTGGCTGTGGACCAGCGCC	-0.826843	0.0166284	0.229059	0.228977
18280	CGCTTCAGGAACACGTCGTT	-0.826655	0.0166323	0.228977	0.228977
600	CAGTTCCGGAAAACGCCGCT	-0.825586	0.0166541	0.229142	0.229135
20585	TTCCCGCAGCCTCTGTCGCC	-0.825133	0.0166634	0.229135	0.229135
26924	GGGTATATTCCTGCAGTAGA	-0.82249	0.0167175	0.229743	0.229743
20237	CACCGGCACTGGTGGCCGCC	-0.821962	0.0167283	0.229757	0.229757
22102	ATATCTGGCGGTGCAATATC	-0.821461	0.0167386	0.229763	0.229763
7933	TTAACGGCAGGCGGTACGCC	-0.82098	0.0167485	0.229763	0.229763
11174	CGCCGGATGCAGAGGAGAAA	-0.819641	0.016776	0.230006	0.229924
883	CATCGCATTCATGATGGCCC	-0.81945	0.01678	0.229924	0.229924
7294	TCAGCTCTGCCACACGGAGC	-0.817691	0.0168162	0.230285	0.230247
44453	CAATGCCACAAAGAAGAGTC	-0.817346	0.0168233	0.230247	0.230247
43385	TGCAGAGAACGTTGAATGCC	-0.814906	0.0168737	0.230802	0.230781
4019	TTTTCGCCGCCCCATAAAGT	-0.814114	0.01689	0.23089	0.230781
41763	CGCCAAAGGAGATTATGTAC	-0.812664	0.0169201	0.231165	0.230781
3201	CAACGTCAATGCAGCAGCAG	-0.812557	0.0169223	0.23106	0.230781
43652	CTTTGACGAATACGAGTTTG	-0.811871	0.0169365	0.231119	0.230781
10270	ACGTCAGCCCGGAAAAGTGC	-0.811844	0.0169371	0.230991	0.230781
22923	TATGGCTCAGAAAAGCAAGC	-0.81154	0.0169434	0.230942	0.230781
44315	TGCGGAAGATGCAAAGGCGT	-0.810514	0.0169647	0.231098	0.230781
32244	CATACACTGCAGAACGTCAG	-0.810012	0.0169751	0.231105	0.230781
43598	CATCGAACTGGTGAGCAAAG	-0.809903	0.0169774	0.231001	0.230781
38811	CGCAGATCTGACCAAGCGAC	-0.809545	0.0169848	0.230967	0.230781
412	TTCCTGGCTGGAGATCTGCC	-0.809359	0.0169887	0.230885	0.230781
7512	TCCCGGCAGCACAAATGCCA	-0.809129	0.0169935	0.230816	0.230781
10839	CCGCCGAAGGAGTCCTTCAC	-0.808683	0.0170027	0.230807	0.230781
32509	ATGGACTTTGAGCAGGACAA	-0.8083	0.0170107	0.230781	0.230781
39962	TGATATGGTTTACGAGTATT	-0.807277	0.017032	0.230936	0.230936
14450	CGCCGCCCGGTGAGATGCGG	-0.806285	0.0170527	0.231082	0.231082
40169	TGAACCAGTAAAACAACTTC	-0.804096	0.0170984	0.231567	0.231463
9953	CTTCCTGCTCAATCTGTTTA	-0.803988	0.0171007	0.231463	0.231463
42568	AAAAAGCGGAAAAAGCAGCA	-0.802655	0.0171286	0.231706	0.231706
27713	TAAAAAAGCTGAACGAGAAA	-0.801292	0.0171571	0.231958	0.23188
40429	TAAGGTCTGGCGAACGGTGT	-0.801094	0.0171613	0.23188	0.23188
26430	TATACCTTTTGAGGTGACGG	-0.799607	0.0171925	0.232167	0.232167
4364	TTCAAATGCTGCAGCCGCCC	-0.79702	0.0172469	0.232767	0.232583
7229	TGTTCACCCAGCGAGCGGAG	-0.796077	0.0172668	0.2329	0.232583
33030	CTCGCCCGTGAAGAGAAAGA	-0.795828	0.017272	0.232836	0.232583
31734	TGAATTCACTTCCGGCGTGA	-0.795766	0.0172733	0.232719	0.232583
46361	GAGGCTGATCACTATGCAAA	-0.795623	0.0172764	0.232626	0.232583
4637	TTCATGACCTGATAACTGCG	-0.794439	0.0173013	0.232828	0.232583
43868	GGTACAGGGAGAAGGCGCAT	-0.794085	0.0173088	0.232794	0.232583
11977	CAGCGTCCGGAGTTCTGCCT	-0.794001	0.0173106	0.232684	0.232583
32037	AGAAAGCCGCAGAGCAGAAG	-0.793885	0.017313	0.232583	0.232583
38540	GGGGTCGTTGACGACGACAT	-0.793265	0.0173262	0.232625	0.232602
37047	GATAAGCGCTCAATAAACCT	-0.792873	0.0173344	0.232602	0.232602
33033	CAGCTCGCCCGTGAAGAGAA	-0.792293	0.0173467	0.232633	0.232633
41220	TTGTCAGGGAAGTTGTGAAG	-0.791055	0.0173729	0.232851	0.232851
42073	CAGGAAAAGGAGGACGTGTG	-0.790137	0.0173924	0.232978	0.232978
35548	TGACCACCATGAAGGTGACG	-0.789557	0.0174047	0.233009	0.233009
34912	ATTCCATCGGGAAAAAGTTT	-0.786091	0.0174784	0.233861	0.233861
14406	CCCCCGGCAGACCAGCCACC	-0.784721	0.0175076	0.234118	0.234005
34330	AGAATTTGAAGAGTTCGAAG	-0.784352	0.0175155	0.234089	0.234005
23255	TTACTCCATAAGCAAATTGT	-0.784176	0.0175193	0.234005	0.234005
4749	AGCCTGTTGCAGACGGGCGA	-0.783633	0.0175309	0.234026	0.234026
21800	CCAACTGTATGCGCATGTGC	-0.783147	0.0175412	0.23403	0.23403
12101	ATTTCTCCTGTGCAGACAGC	-0.782485	0.0175554	0.234085	0.234085
15013	ACAGCGCCATCAGGCAGAGT	-0.776135	0.0176916	0.235767	0.235767
32110	TTTCGCCGCGACATTCGTGC	-0.775045	0.0177151	0.235945	0.235945
12609	GCCTGCTTAAGCAGAATTTC	-0.773938	0.017739	0.236128	0.236117
4131	GGGCTTCCTGAAAACTGAAG	-0.77351	0.0177482	0.236117	0.236117
1546	CTCCTGCTGGCGGATGACGC	-0.772807	0.0177634	0.236184	0.236184
25501	AGTCCGTTGATTCAGAGCTT	-0.770405	0.0178153	0.236739	0.236622
41365	CGATATGGTAAAGAAATATG	-0.770346	0.0178166	0.236622	0.236622
494	ACTTCAGCGGAGTCTCTGGC	-0.768196	0.0178632	0.237106	0.237068
41553	AACTGTCAGACTTTGAGAAG	-0.767859	0.0178705	0.237068	0.237068
17497	GCCGTGCTGACCAGCCGCTC	-0.7667	0.0178957	0.237267	0.237256
32273	TGAAGCCGAGCGCATTGTCG	-0.76627	0.0179051	0.237256	0.237256
30264	TGGAACTGCTGGATGAACGG	-0.765714	0.0179172	0.237281	0.237281
21619	TTAAACCACTTGTGTGGGCA	-0.763999	0.0179545	0.237641	0.237523
32794	CGAATGAGTACTGCACTCGC	-0.76394	0.0179558	0.237523	0.237523
14783	CGCCAGAGGGAGTGTGTGCG	-0.762498	0.0179873	0.237805	0.237805
28777	AAGGACGGGTAAAGAGTTTG	-0.761185	0.018016	0.238049	0.238049
46024	CATGGGCTGTTAATCATTAC	-0.760219	0.0180371	0.238193	0.238193
31967	AGAGCTGTCGAACAGGGGGA	-0.757486	0.018097	0.238849	0.238849
27970	TTCCTTCGAAGGGGATCCGC	-0.75641	0.0181206	0.239025	0.239025
28531	GCCTGATGCTCCACTTGAAG	-0.75558	0.0181388	0.239131	0.239069
18264	CGTTCATGAATATCTGGTTG	-0.754786	0.0181563	0.239226	0.239069
20916	CGCGGCCAGTACAAAAGCGG	-0.754693	0.0181584	0.239118	0.239069
37684	TCAATCGCCAGAGAAATCTA	-0.754285	0.0181673	0.239101	0.239069
32489	TGAATCCTGTACATGCCGGA	-0.75367	0.0181809	0.239144	0.239069
13731	CCTTACGCCGGACCACCGTT	-0.753462	0.0181855	0.23907	0.239069
18099	CTTTGGTCTGCTCAATTTTG	-0.752998	0.0181957	0.239069	0.239069
33627	AATGGTCAGGAAGGATGGCC	-0.752235	0.0182125	0.239156	0.239156
38121	AAGCGCGATCAACAAGGCCA	-0.751634	0.0182258	0.239195	0.239195
20300	TGGAGGCAGACGTGGCGGCT	-0.749785	0.0182667	0.239597	0.239597
32276	GGATGAAGCCGAGCGCATTG	-0.748898	0.0182863	0.239719	0.239719
44304	TCGAGAAAGAGTGCGGAAGA	-0.747918	0.018308	0.239869	0.239869
43017	CGAAATAGCAGAAGTGAGGC	-0.746257	0.0183448	0.240217	0.240193
41161	TAAAGACGTGCATTACGTTT	-0.745824	0.0183545	0.240208	0.240193
29137	ATTCGAATTGAAGAACTGAA	-0.745413	0.0183636	0.240193	0.240193
38909	TTAGCGAGATTACAAAGTTA	-0.743726	0.0184011	0.240549	0.240461
13781	GTAACTGTTTCCGTTGACGA	-0.743563	0.0184047	0.240461	0.240461
1007	GCAACCAGATAAGGGTGTTG	-0.742861	0.0184204	0.240531	0.240531
31444	TTGAGCGGGATGAAAAGTAC	-0.741982	0.01844	0.240652	0.240571
40278	GTATGACGGGCAAAGAGGCA	-0.741796	0.0184441	0.240571	0.240571
20966	TCATTCAGCGTATTCAGTGC	-0.74126	0.0184561	0.240593	0.240593
39407	TGTTCCGCTGGGCATGCCAG	-0.74059	0.018471	0.240653	0.240653
39272	CCGCCGCAGAGTGGATGTTT	-0.739761	0.0184896	0.24076	0.240683
8217	TTACCCAGCTTGATTACGGG	-0.738876	0.0185093	0.240883	0.240683
33058	TCAGAGCTGGGCGCGTCACT	-0.738644	0.0185145	0.240816	0.240683
25683	TCATTCCCCAGTAGTACTGC	-0.73849	0.018518	0.240727	0.240683
14717	GGAATATGGTGCAGCAGCTC	-0.738179	0.0185249	0.240683	0.240683
28242	GTTACCGGGCAACGAGTTGG	-0.735571	0.0185834	0.241308	0.241166
20914	CGGCCAGTACAAAAGCGGTG	-0.735299	0.0185895	0.241253	0.241166
3058	ATATGATCCTGATGCAGCTG	-0.735139	0.0185931	0.241166	0.241166
21673	AACTTCCTGTAATGGTTGCT	-0.734033	0.018618	0.241354	0.241354
44854	TCCGTTGTGCTGAATTAAGC	-0.733285	0.0186348	0.241438	0.241438
6968	AGGTGCGCAGACCGCGTGCC	-0.731727	0.0186699	0.241758	0.241446
9315	ATACTGCTGACCCAGCCACG	-0.731581	0.0186732	0.241667	0.241446
46095	CTGAAGCTGGCGAACGCGGC	-0.731436	0.0186764	0.241575	0.241446
25830	CACAAGATTAGTAGATGTCG	-0.731418	0.0186768	0.241446	0.241446
42449	AAGACGATGTAAAAACGATG	-0.730642	0.0186943	0.241538	0.241538
12087	GACAGCTGGCGACGTTGCGC	-0.727491	0.0187655	0.242324	0.242324
16675	TTATGGCGGTCCTTCAGGGC	-0.726984	0.018777	0.242338	0.242338
23856	ACTTGCTCAAATGCTGCATT	-0.725817	0.0188035	0.242545	0.242544
11268	GACACGTTATGGAACTGGCG	-0.724602	0.018831	0.242767	0.242544
20326	GGCCTCTGACGCTTTCGTGG	-0.724536	0.0188325	0.242652	0.242544
33380	TCACCCGTAAATTACGTGAC	-0.72393	0.0188463	0.242695	0.242544
25677	CCCAGTAGTACTGCAAGAGG	-0.723564	0.0188546	0.242668	0.242544
12563	TGAAGCTGCGCCAGTTCTGC	-0.723532	0.0188553	0.242544	0.242544
30005	CAAGCACTGCACTGGTGACC	-0.722358	0.018882	0.242753	0.242753
42907	TCGGGCAGGAAGCAGTAGAC	-0.721761	0.0188956	0.242794	0.242794
8465	GTATCCGCTCAATATTTTGT	-0.72066	0.0189207	0.242982	0.242982
17361	CGGTCAGGTGCTGCACCGCT	-0.718869	0.0189616	0.243373	0.243373
33744	CACGGCTCTGTATTAAATGC	-0.717781	0.0189864	0.243558	0.243558
44434	GTATGACGCTCTGGTGGTGC	-0.71608	0.0190253	0.243923	0.243923
15567	CGATCACACTCAGCAACTGC	-0.714767	0.0190554	0.244175	0.244175
40086	CTTACTGATGCGGAATTACG	-0.712996	0.0190961	0.244561	0.244561
33959	CTTGTTCTGATTATTGGAAA	-0.712405	0.0191097	0.244601	0.244591
2259	TCTTTCGCGGTATCCGTACC	-0.711546	0.0191294	0.24472	0.244591
27950	CTACCTTTCACGAGTTGCGC	-0.711195	0.0191375	0.244689	0.244591
31791	TAACGCTAAAGCACTGGCCT	-0.71075	0.0191477	0.244685	0.244591
20433	TCTGCCGCCGTTGCCGAGGA	-0.710615	0.0191508	0.244591	0.244591
34404	CGAGCCTGATGTGGTTAAAA	-0.709717	0.0191715	0.244721	0.244695
24213	CATTCAACACCCGCACTATC	-0.709353	0.0191799	0.244695	0.244695
21675	TAAACTTCCTGTAATGGTTG	-0.70833	0.0192035	0.244862	0.244862
11491	CTCCTGCGCGGTATCAGGAC	-0.707112	0.0192317	0.245086	0.245009
1545	TCCTGCTGGCGGATGACGCA	-0.706779	0.0192394	0.245051	0.245009
45225	CTCGCGGCAAAGGAACAAGG	-0.706191	0.019253	0.24509	0.245009
9505	TACGCCCTCCGGCTGGAAGG	-0.706011	0.0192571	0.245009	0.245009
20431	TGCCGCCGTTGCCGAGGAAG	-0.705407	0.0192711	0.245053	0.245053
36904	GGTTCAGAAGATAAATCGCT	-0.703144	0.0193236	0.245587	0.245369
44718	TGCAATCCCGAAACAGTTCG	-0.703079	0.0193251	0.245472	0.245369
48365	TGATGCAGATCAATTAATAC	-0.702745	0.0193328	0.245437	0.245369
493	CTTCAGCGGAGTCTCTGGCA	-0.702521	0.019338	0.245369	0.245369
14724	TTGTTCAGGAATATGGTGCA	-0.701222	0.0193682	0.245619	0.245606
8766	ATCCAGCTCTGAATCCGGCA	-0.700415	0.019387	0.245723	0.245606
27298	ACACTTATGAAAAATGGCTA	-0.699712	0.0194033	0.245797	0.245606
8304	CCCACCACAAGCACGCTGCC	-0.699489	0.0194085	0.245729	0.245606
34913	CATTCCATCGGGAAAAAGTT	-0.69927	0.0194136	0.24566	0.245606
13814	CCAGCGGCTGATCACCTCCT	-0.699004	0.0194198	0.245606	0.245606
30985	CAACCACGGAATGCATTTTT	-0.698444	0.0194329	0.245637	0.245637
15482	TCACGCTCCATAAATGACAA	-0.695877	0.0194928	0.246262	0.246262
14725	GTTGTTCAGGAATATGGTGC	-0.695118	0.0195106	0.246352	0.246352
44988	GTTACGCTGCGGCCTTTTAC	-0.693616	0.0195457	0.246663	0.246663
17216	ACGGATACTCACGCAGCGGA	-0.692234	0.0195781	0.246938	0.246896
41878	TACCGGCTCTTGTTCTGAGT	-0.691927	0.0195854	0.246896	0.246896
16656	CGCTGAAGCTGTAGCGGAAC	-0.691084	0.0196051	0.247012	0.247012
48352	TTTTACGTTAAGTTGATGCA	-0.690069	0.019629	0.247179	0.247144
31083	AAACAGACGAAGAATTTCAT	-0.689735	0.0196369	0.247144	0.247144
3538	TCCACGGGTTCAAAAACGTG	-0.687461	0.0196904	0.247684	0.247668
31965	AGCTGTCGAACAGGGGGATG	-0.686956	0.0197023	0.247701	0.247668
9419	TTGCCGCTGTTACCGTGCTG	-0.686616	0.0197104	0.247668	0.247668
33136	ATTTCGCGGGCGATATTTTC	-0.685789	0.0197299	0.24778	0.24778
22009	GCCAGCAGATTATAAATTTT	-0.683797	0.019777	0.248238	0.248238
31732	AATTCACTTCCGGCGTGAAT	-0.683095	0.0197936	0.248313	0.248308
20496	TCCGCTGCTGTTTCAGATGA	-0.68266	0.0198039	0.248308	0.248308
16417	GACTGGTCGCAGTACTGGCC	-0.681728	0.019826	0.248452	0.248452
14092	TTAATGGAAAGGAAGCCGCC	-0.681007	0.0198431	0.248533	0.24846
28962	CTCCGGTTAAGGATGGAAGA	-0.680802	0.019848	0.24846	0.24846
25072	ATCAGGTGAAAAATGTCCAT	-0.679867	0.0198702	0.248605	0.248605
18834	CATCGCTGGCAAACGTATAC	-0.679391	0.0198815	0.248613	0.248613
31372	CACTGGCTGAAATTGGTTTT	-0.678498	0.0199027	0.248745	0.248715
33960	ACTTGTTCTGATTATTGGAA	-0.678151	0.019911	0.248715	0.248715
16511	GAAATCGCTGAGCACATCCC	-0.675177	0.0199819	0.249467	0.249409
16667	GTCCTTCAGGGCGCTGAAGC	-0.674119	0.0200072	0.249649	0.249409
13758	TCACCGCATCCAGAAAACGG	-0.673515	0.0200216	0.249695	0.249409
13939	TAGGTCCAGGTGCAGGTGTT	-0.673388	0.0200246	0.2496	0.249409
22260	CCGGCGATAACCAGGTAAAA	-0.673279	0.0200272	0.249499	0.249409
33745	ACACGGCTCTGTATTAAATG	-0.672084	0.0200558	0.249722	0.249409
6963	CGCAGACCGCGTGCCTGAGT	-0.671974	0.0200585	0.249622	0.249409
6245	TTTGTGAGAGATAGACTTTC	-0.671651	0.0200662	0.249585	0.249409
46092	GAACTGAAGCTGGCGAACGC	-0.671285	0.020075	0.249561	0.249409
2171	CGGATGCCCCTTTAATGGGG	-0.671199	0.0200771	0.249453	0.249409
28324	TACGGCTGACGAATACCTGA	-0.670902	0.0200842	0.249409	0.249409
36728	GAATGTCATTAAGCAGTGGA	-0.669735	0.0201122	0.249624	0.249525
12029	ACAAATCCCGGCGCTGCTGG	-0.66962	0.0201149	0.249525	0.249525
5320	GCCCTCCTGAGAGACGGGAT	-0.668972	0.0201305	0.249585	0.249585
28682	ACAAGCCTCTGACAGCGAGA	-0.668269	0.0201474	0.249662	0.249662
13689	CTTCCGCCATCCCGGTGACC	-0.667022	0.0201774	0.249901	0.249883
9951	TCCTGCTCAATCTGTTTAAC	-0.666604	0.0201875	0.249893	0.249883
44781	TATCTGCACAACAGGTAAGA	-0.666166	0.020198	0.249891	0.249883
10220	GTACTGTAAAAGCGGTGCCA	-0.665356	0.0202175	0.25	0.249883
45524	TCCTCGATATGCTGGCGTGG	-0.665304	0.0202188	0.249883	0.249883
43647	TATCCCTTTGACGAATACGA	-0.663917	0.0202523	0.250164	0.250065
32760	AGCTGGCTGAACGTGTCGGC	-0.663375	0.0202654	0.250193	0.250065
37944	CCTTGCGGTGATAGATTTAA	-0.663303	0.0202671	0.250082	0.250065
30795	CGTACTGAAGAAGCACCGCG	-0.66279	0.0202795	0.250103	0.250065
16304	GGCCATGTTGTTGCTGTATG	-0.662474	0.0202871	0.250065	0.250065
42491	TGCATTCGCTAATCAGTGGT	-0.661567	0.0203091	0.250203	0.250203
23708	TAATGTTATTGAAAAATGGA	-0.660369	0.0203381	0.250429	0.250429
34530	CTCTCCAGAGGTTCATTACT	-0.65879	0.0203764	0.250768	0.250763
33196	AACTGAGATCAAGCAAAAGC	-0.658362	0.0203868	0.250763	0.250763
3151	TCAACCTCGCGGGAAAAGGC	-0.657033	0.0204191	0.251028	0.251028
47070	TGAATGCTCTCAGTAAATAG	-0.654183	0.0204885	0.251749	0.25171
3052	TCCTGATGCAGCTGGATGGC	-0.653457	0.0205062	0.251834	0.25171
22396	TGAAGCGGCGCAATATGCTC	-0.653426	0.020507	0.25171	0.25171
45375	TTCGCCGGACTAAGTAGCAA	-0.651489	0.0205543	0.252159	0.252075
40308	ACCTGGGGACGCATAATAGC	-0.651325	0.0205583	0.252075	0.252075
40201	GTAGACCTCTAAATCGTGCA	-0.649908	0.020593	0.252368	0.252089
42829	TTCACAAGCAATGCGTGGTG	-0.649542	0.0206019	0.252345	0.252089
4969	CGCCGATGGAGCCTGTCCGG	-0.649425	0.0206048	0.252248	0.252089
4973	ATGACGCCGATGGAGCCTGT	-0.649178	0.0206109	0.252189	0.252089
15183	CACCGAGAGAAAACAGGATG	-0.649073	0.0206134	0.252089	0.252089
34908	CATCGGGAAAAAGTTTTGTT	-0.648166	0.0206357	0.252228	0.2521
7107	TCAGCCAGCAGCATCAGCGG	-0.648153	0.020636	0.2521	0.2521
20489	CTGTTTCAGATGACCTGGCA	-0.647103	0.0206618	0.252283	0.252283
9355	CGTGCGGGTGATCACTTCCT	-0.6462	0.020684	0.252422	0.252288
37284	TGATCCCATGCAATGAGAGT	-0.645784	0.0206942	0.252414	0.252288
4169	ACCGGAGCCTATCCAGTCGC	-0.645766	0.0206946	0.252288	0.252288
8800	TCATCACCGGATAAATCCGG	-0.644299	0.0207307	0.252596	0.252596
37714	CTCAAAGTTAGCGTTGAAGA	-0.641965	0.0207883	0.253165	0.253165
22255	GATAACCAGGTAAAATTTTC	-0.640647	0.0208209	0.253429	0.253265
14448	CCGCCCGGTGAGATGCGGCA	-0.640322	0.0208289	0.253395	0.253265
28510	CATCACCACAAAAGAAATTG	-0.640314	0.0208291	0.253265	0.253265
48251	GGAAAGCGGATGTTGCGGGT	-0.639517	0.0208488	0.253373	0.253373
31220	CACAGCGGCTGGCTGAGGAG	-0.63582	0.0209405	0.254354	0.254257
40879	CATTAAAGCAGCAGGATGTT	-0.635704	0.0209434	0.254257	0.254257
11181	ACCTCCACGCCGGATGCAGA	-0.634799	0.0209659	0.254398	0.254275
25673	GTAGTACTGCAAGAGGTTCC	-0.634768	0.0209666	0.254275	0.254275
26517	CGCACGTGTGTTAAATGGTT	-0.633382	0.0210011	0.25456	0.25456
39884	ATCACCCGGGCAGTTTGTTG	-0.632829	0.0210149	0.254595	0.254595
23308	TTCGACTCTTTATTTGATGA	-0.63168	0.0210435	0.25481	0.254673
3092	TGGGCGATGACTGAGCCGGA	-0.631638	0.0210446	0.25469	0.254673
11515	CGCAGCCTCTGCCTTAATCA	-0.631256	0.0210541	0.254673	0.254673
36815	TGTTTGTTGAAGGCGACACC	-0.630559	0.0210715	0.254752	0.254752
28966	CCACCTCCGGTTAAGGATGG	-0.629456	0.0210991	0.254953	0.254953
17526	TGAAGCGGTATGTGGTTTCC	-0.628934	0.0211121	0.254978	0.254978
2898	CACCGCCGTGATAACCGGCA	-0.628014	0.0211352	0.255124	0.254983
23022	CAACATTTGAAGATCAAGCA	-0.62641	0.0211754	0.255477	0.254983
40499	CTGGTTTTTAAGGAGTGTCG	-0.626164	0.0211815	0.25542	0.254983
47439	GCAACCTGAGCCATTGGTAA	-0.625153	0.0212069	0.255593	0.254983
10889	CCATCGGCAGGGTGATCGCA	-0.62506	0.0212092	0.25549	0.254983
604	TTTCCAGTTCCGGAAAACGC	-0.624524	0.0212227	0.25552	0.254983
25713	TGCACGCAATGGTGTAGCAA	-0.624296	0.0212284	0.255457	0.254983
44749	TAGAGCCTGCATAACGGTTT	-0.623747	0.0212422	0.255491	0.254983
35123	TATTGAGCGCAAGAATCAGC	-0.623469	0.0212492	0.255443	0.254983
40874	CGCAGCATTAAAGCAGCAGG	-0.623001	0.021261	0.255453	0.254983
29027	CCAGCGACGTCCAAGAAGCC	-0.622759	0.0212671	0.255395	0.254983
20559	GATGCCGTTGACGCACTCCC	-0.622555	0.0212722	0.255325	0.254983
4730	ATAATGCCGTTGTAACCGGT	-0.622303	0.0212786	0.25527	0.254983
11829	TAATCCGCCTGCAGGATTTT	-0.622146	0.0212825	0.255186	0.254983
41835	ATCAAGCCCTGTATCAGGAC	-0.621999	0.0212862	0.255099	0.254983
46146	GTTGCTGCGCTCGATGCAAA	-0.621834	0.0212904	0.255018	0.254983
40461	CTACCAGGGAAGAACGGGAA	-0.621466	0.0212997	0.254998	0.254983
48307	GTTGCCCCGTATTCAGTGTC	-0.620922	0.0213134	0.255031	0.254983
26469	ATTTAATAGAAAAAGTGCTC	-0.620649	0.0213202	0.254983	0.254983
40382	CAGGCCGCGGCTAAAATGGC	-0.619312	0.021354	0.255256	0.255256
43422	CCCTGGTTCAGAGCTGTACG	-0.617291	0.0214051	0.255735	0.255735
20684	CGACAGCTGAAGCTATATCT	-0.615278	0.0214561	0.256213	0.256213
44919	TCGCCGCCCAGCAACAGCAC	-0.613922	0.0214905	0.256493	0.256319
4600	CATCATCACCGGATAATGCC	-0.613806	0.0214934	0.256397	0.256319
27572	CCTGTAACAGAGCATTAGCG	-0.612941	0.0215154	0.256528	0.256319
21148	TGCCAACCTGAGTCAGTTCA	-0.612773	0.0215197	0.256448	0.256319
25973	CTCATTTCTAAATATGAAGA	-0.612735	0.0215207	0.256328	0.256319
30330	CAATGCATGACGACTGGGGA	-0.612334	0.0215309	0.256319	0.256319
45012	GACCTTCGTGAAAGCGGGTG	-0.611781	0.0215449	0.256355	0.256355
32901	GCGTTTGATGACGATGTTGA	-0.607759	0.0216475	0.257444	0.257322
32208	CTCCGGTTAACGATGAAACC	-0.607731	0.0216482	0.257322	0.257322
22982	TTATGCAGCTGACAGAGCCA	-0.607133	0.0216635	0.257372	0.257372
16655	GCTGAAGCTGTAGCGGAACG	-0.60557	0.0217035	0.257716	0.257716
4642	TGCCGTTCATGACCTGATAA	-0.604853	0.0217218	0.257803	0.257781
26558	TTACTTAGAGGGGTAACTCT	-0.604494	0.021731	0.257781	0.257781
20569	CGCCTTCGTGGATGCCGTTG	-0.603794	0.021749	0.257863	0.257863
47672	TCATACAGAAAGATTTGAAG	-0.602629	0.0217789	0.258086	0.258086
35466	TACGAAACGAAGCATTGGCC	-0.602092	0.0217927	0.258118	0.258118
20152	TTCTGCGCCGGAGGACGCTT	-0.601242	0.0218145	0.258246	0.258246
18209	TGCCGGGTCAATAAATGCGA	-0.600415	0.0218358	0.258366	0.258366
10319	TCCAGCGGATGCATATCCGG	-0.597045	0.0219227	0.259263	0.259175
8345	TTTTCAGTTGCTGAATAAAC	-0.596902	0.0219264	0.259175	0.259175
31038	AGCTGGAAATGATGGTGGCG	-0.595564	0.021961	0.259452	0.259452
13241	TCCTCACGGGGGACAGAAAG	-0.595046	0.0219744	0.259479	0.259479
5767	CCTGCGGCTGGTAATGGGTA	-0.593419	0.0220165	0.259845	0.259692
16487	CTTACGCTGTGTGGTCAGGT	-0.593138	0.0220238	0.2598	0.259692
41645	TTCTGCATTAAAAAATCAAC	-0.593062	0.0220257	0.259692	0.259692
19652	CTCCTGAAATCTTTACTGCC	-0.59242	0.0220424	0.259757	0.259757
6225	TCCGTGGTGAAGGGATAGCT	-0.591941	0.0220548	0.259772	0.259772
40885	AGCAGCAGGATGTTGTTCCT	-0.591272	0.0220722	0.259845	0.259845
48353	TTTACGTTAAGTTGATGCAG	-0.5866	0.0221938	0.261145	0.261145
38850	CATTCTGCGTAAAACCTATG	-0.584678	0.022244	0.261604	0.261477
38054	TAACCCTGAAAGATTATGCA	-0.584662	0.0222444	0.261477	0.261477
32240	CACTGCAGAACGTCAGCCGG	-0.582967	0.0222888	0.261866	0.261529
27242	GAAACGCTTCTTCAGAAGCC	-0.582901	0.0222905	0.261755	0.261529
1855	GGGCGCTGAATAATGCTCTT	-0.582882	0.022291	0.261629	0.261529
26725	AACTCCCTGAAATGTTTTTT	-0.582692	0.022296	0.261556	0.261529
39035	TCCCTCAAAACGAGGGAAAA	-0.582349	0.022305	0.261529	0.261529
20539	CGCCGCCGCTGTTTTTGCGT	-0.581355	0.022331	0.261703	0.261676
649	TCATGGCTTTGATGATATCC	-0.581018	0.0223399	0.261676	0.261676
36709	AGAGCGCGTTCAGATAGAGC	-0.580186	0.0223617	0.2618	0.261711
11094	AGTGCGCTGAGTGACTCGCT	-0.579967	0.0223675	0.261736	0.261711
45964	GTATGAGCAGAGTCACCGCG	-0.579207	0.0223874	0.261838	0.261711
33594	AGCGAAGGAATAAGAATTAC	-0.579147	0.022389	0.261725	0.261711
26889	CCTACGAGCAGATGGTTGGA	-0.578561	0.0224044	0.261774	0.261711
40204	GACCTCTAAATCGTGCACAG	-0.578341	0.0224102	0.261711	0.261711
9283	CGTGCCGTTCGGGAAGCGGA	-0.57667	0.0224542	0.262093	0.262093
39081	CCTCAAATTGGGGGATTGCT	-0.57615	0.0224679	0.262122	0.262122
[truncated: 46,484 more rows]

## Sheet: P22 genome search
Position in genome	sequence	Hamiltonian score	p-value	FDR	Q-value
30821	CTTCGATGATGCGCTGACAA	-10.6902	3.30639e-16	6.7776e-12	6.7776e-12
24515	AATGCTGCTGATGATGTTGC	-9.77147	1.51803e-14	1.55586e-10	1.55586e-10
16400	TTTACCGGCTGCGTTGATAA	-9.27769	1.08064e-13	7.38379e-10	7.38379e-10
30815	TGATGCGCTGACAAAGCGCG	-8.99696	3.20321e-13	1.64152e-09	1.64152e-09
14971	TTTCCATTACTCGCTGATAA	-8.8212	6.25679e-13	2.56509e-09	2.56509e-09
20893	TACGCATCAGGCGCTGGCGA	-8.47127	2.3148e-12	7.9083e-09	7.9083e-09
39204	GAAACTCTCCGCGCTGATGT	-8.29657	4.39356e-12	1.28659e-08	1.28659e-08
33534	TCATGTCCCAGCGCTGCAAA	-8.21779	5.84994e-12	1.49893e-08	1.49893e-08
31951	TGAACCGCCGACAACGCGGT	-8.15519	7.33557e-12	1.67076e-08	1.67076e-08
33902	AACCGAACTGGCGCTGAAGA	-8.05657	1.04554e-11	2.1432e-08	2.1432e-08
12462	AGATTTTTAAGCGCTGTCAA	-7.95703	1.4912e-11	2.77885e-08	2.77885e-08
4692	TTTATTTGCTGCGCTGACAT	-7.58871	5.42068e-11	9.25963e-08	9.25963e-08
30016	TTACGCCGCTGAGCAGTTGA	-7.11672	2.68696e-10	4.23682e-07	3.79359e-07
19219	TTATCAGGCTGCGCTGAATA	-7.1032	2.81057e-10	4.11517e-07	3.79359e-07
23257	CTAACCACAGCCGCTGAAAA	-7.10254	2.81674e-10	3.84926e-07	3.79359e-07
41110	CAATTCATTGGCACTGACGA	-7.0875	2.96108e-10	3.79359e-07	3.79359e-07
39769	GAGGGCGCTGAAAAATTGTC	-6.97121	4.34876e-10	5.2437e-07	5.2437e-07
24807	AAAACTTCTTGCGCTGGTTA	-6.83266	6.84198e-10	7.79167e-07	7.52848e-07
34356	CAGCTCTCCCGCGATGTTGA	-6.8266	6.97814e-10	7.52848e-07	7.52848e-07
7344	TCCGATGCCGATGATGCCGT	-6.67695	1.13166e-09	1.15986e-06	1.15986e-06
33506	CGCAACGGCGGTGATGATGA	-6.5344	1.78366e-09	1.74106e-06	1.74106e-06
39565	ATACCAGTTAGTGCTGGCGA	-6.40677	2.66827e-09	2.48615e-06	2.48615e-06
27492	AAAGACGCTGATACTGAGGA	-6.35391	3.14863e-09	2.80617e-06	2.80617e-06
32254	AGTTGCGCATCTGCTGACAA	-6.25466	4.28776e-09	3.66219e-06	3.66219e-06
25105	CATTACGCAGACGCTGCTGA	-6.21425	4.85855e-09	3.98371e-06	3.98371e-06
25099	GCAGACGCTGCTGAGGTGGA	-6.16663	5.62631e-09	4.4358e-06	4.4358e-06
35294	TTTCCCGCTGCCAGAGACGA	-6.12287	6.43495e-09	4.88543e-06	4.88543e-06
23251	ACAGCCGCTGAAAAGGTTGG	-6.07706	7.4022e-09	5.41906e-06	5.41906e-06
25234	ATTGTAGCTGCTGCTGAAAA	-6.00223	9.29352e-09	6.56906e-06	6.36783e-06
22035	GCACTCCTCCGGGCTGCTGA	-6.00131	9.31947e-09	6.36783e-06	6.36783e-06
27012	AAATTCTCGGGCGAAGTGAA	-5.96117	1.05227e-08	6.95805e-06	6.95805e-06
34681	TTACATCACTGAGTTGGTAA	-5.91974	1.19224e-08	7.63723e-06	7.63723e-06
37708	ACCTGGTCACGCACTGTTAA	-5.90519	1.24556e-08	7.73699e-06	7.73699e-06
4105	GCTCAAGCTCGCGCTGTCGT	-5.77609	1.83181e-08	1.10439e-05	1.10439e-05
35573	TTAACGGCCTGGGATGGCAA	-5.60187	3.06118e-08	1.79284e-05	1.79284e-05
11568	GCTGATGCCTGCCCTGCAAA	-5.57726	3.28934e-08	1.87295e-05	1.87295e-05
23250	CAGCCGCTGAAAAGGTTGGC	-5.55835	3.47575e-08	1.92561e-05	1.92561e-05
36746	AAAGCCGCTGTGAAAGCGAG	-5.5368	3.70068e-08	1.99627e-05	1.99627e-05
21649	TAAATCACCTGTAGTGAGGA	-5.49019	4.23643e-08	2.22667e-05	2.22667e-05
10901	ATTCGCCCCTGCGCCGTGAA	-5.45746	4.65674e-08	2.3864e-05	2.3864e-05
39932	GCCGACGCCGTTAAAGAGGC	-5.36444	6.08367e-08	3.04161e-05	3.04161e-05
9749	GCCATTGCTGACCAAGTGTT	-5.34367	6.45578e-08	3.1508e-05	3.1508e-05
7563	TGAACCGATGATGTAGACGG	-5.25481	8.31181e-08	3.96231e-05	3.94027e-05
9888	TTTGCCGCTGCAAGAGCCGC	-5.24866	8.4578e-08	3.94027e-05	3.94027e-05
25178	GAATTACCGGGCGCTGGCAA	-5.17451	1.04253e-07	4.74893e-05	4.74893e-05
7881	GTACTGGCTGCTGATGTCGA	-5.1662	1.06715e-07	4.75544e-05	4.75544e-05
39340	ATTACCGTCTCCGAAGTGGA	-5.10996	1.24923e-07	5.44835e-05	5.388e-05
429	GTATCGCCCGGTAAGGTGAA	-5.10641	1.26168e-07	5.388e-05	5.388e-05
15226	TTTTGCACCTGAGATGACCA	-5.09539	1.30109e-07	5.44291e-05	5.44291e-05
10801	TTTGCTCTTTGCGTTGCCAA	-5.06855	1.40211e-07	5.74823e-05	5.74823e-05
12945	CCTCCGGATTGCGCTTTTAA	-5.01445	1.62927e-07	6.54853e-05	6.54853e-05
33503	ATACGCAACGGCGGTGATGA	-4.95772	1.90551e-07	7.51152e-05	7.51152e-05
6764	TTCTCCGGGGAAATAATGCC	-4.89568	2.25928e-07	8.73807e-05	8.73807e-05
18910	GCTATTCTTTGCGCTAATCA	-4.88314	2.33811e-07	8.87551e-05	8.74929e-05
25228	GCTGCTGCTGAAAAACTGGT	-4.87944	2.36188e-07	8.8027e-05	8.74929e-05
7566	CCCTGAACCGATGATGTAGA	-4.87469	2.39273e-07	8.75843e-05	8.74929e-05
35188	AACACTGCTACCGCTGCGGA	-4.86859	2.43291e-07	8.74929e-05	8.74929e-05
15103	TTAACTGCTTCTAAAATTGC	-4.84952	2.56278e-07	9.05743e-05	9.05743e-05
14316	TTTGCCACCGTCAAGGACAA	-4.75042	3.3528e-07	0.000116487	0.000116487
2682	TAATCATGTTGCGCAGACGC	-4.70676	3.77105e-07	0.000128834	0.000128057
12982	CATGTGTCGTCCGCTGAAAA	-4.70286	3.81076e-07	0.000128057	0.000128057
39180	CTTGCTGATGCTAACGCGAC	-4.63334	4.59009e-07	0.000151758	0.000150737
25097	AGACGCTGCTGAGGTGGAAA	-4.62987	4.63277e-07	0.000150737	0.000150737
16769	AAAAACCCCGGCAATGCGGG	-4.57407	5.37376e-07	0.000172115	0.000172115
27315	TTGACTGGTCACGATGATGA	-4.55744	5.61583e-07	0.000177101	0.000176349
39926	GCAAAAGCCGACGCCGTTAA	-4.55328	5.678e-07	0.000176349	0.000176349
10768	CGTGCTGTTGCCGCTGACAT	-4.53812	5.91023e-07	0.000180822	0.000180822
25382	CGCCGCAGAGGCGCTGCTGG	-4.51206	6.33094e-07	0.000190845	0.000187593
36366	CCTCAGCTCCGATTTGATGA	-4.51005	6.36456e-07	0.000189078	0.000187593
39763	CGTATTGAGGGCGCTGAAAA	-4.50758	6.40611e-07	0.000187593	0.000187593
17132	CCAATCGCCGCTAAGGTTTT	-4.44712	7.50842e-07	0.000216776	0.000216776
21736	CGCTTGCCGGGTGCTGAAAA	-4.42818	7.88975e-07	0.000224622	0.000224622
24925	TATAGCACACGCGCTGGCAT	-4.4048	8.38619e-07	0.000235485	0.000235485
38541	GCCGGAGTCGATGATGCAAA	-4.36321	9.34442e-07	0.000258846	0.000258846
6897	GAGATAGCCGCTGCTGTTAA	-4.358	9.47163e-07	0.000258872	0.000258872
24514	ATGCTGCTGATGATGTTGCC	-4.32295	1.03717e-06	0.000279741	0.000279741
16612	TCAACCGCAGCAGATGCTGC	-4.30642	1.08241e-06	0.000288153	0.000288153
27082	TGGAGCGACGACGAAGACAA	-4.29405	1.1175e-06	0.000293681	0.000293681
38951	TTCCACGGAGGCGGCGAGAA	-4.27472	1.17454e-06	0.000304762	0.000304762
10880	TTTTCCACCGACGCTGACTG	-4.23208	1.3104e-06	0.000335764	0.000335764
12976	TCGTCCGCTGAAAATGGTGT	-4.22011	1.35117e-06	0.000341937	0.000341937
9748	CCATTGCTGACCAAGTGTTG	-4.20401	1.40793e-06	0.000351956	0.000351956
26004	TTCGCCGATGGCGTTATCGA	-4.18055	1.49476e-06	0.000369159	0.000369159
26818	CTACGACCTGATAATGTCAC	-4.15589	1.59155e-06	0.000388386	0.000388386
8609	TAGTCAGCCTGCAATGCCGA	-4.14706	1.62765e-06	0.000392522	0.000392522
38517	ATCAAACGCTTCGCTGCTAA	-4.12606	1.71669e-06	0.00040918	0.00040918
36698	GAAATGGAAGGCGCTGTTAA	-4.10938	1.79072e-06	0.000421919	0.000419028
9996	GCACCCCACGGAGTTGATGA	-4.10758	1.79889e-06	0.000419028	0.000419028
2033	CTCACGAACAGCGATGTTAA	-4.085	1.90445e-06	0.000438633	0.000438633
30810	CGCTGACAAAGCGCGAACAA	-4.03883	2.13909e-06	0.0004872	0.0004872
38526	TTCGCTGCTAAAAAAGCCGG	-3.94733	2.68848e-06	0.000605601	0.000599957
25770	CTTAAGCGACGCGCTGAAGG	-3.9467	2.69269e-06	0.000599957	0.000599957
38682	TGTCGCATCAGGGATGACAA	-3.92236	2.86044e-06	0.00063048	0.00063048
41083	CAGAACGCAGCCGCAGAGGA	-3.91341	2.9246e-06	0.000637764	0.000637764
80	GATGATGTTAGCGTTGAGAA	-3.8924	3.08068e-06	0.000664727	0.000664727
14586	GCAGAACGACTCGCTGATGA	-3.81786	3.70123e-06	0.000790308	0.000788263
7809	TCCTTCGTACATGAAGTCGA	-3.81469	3.73011e-06	0.000788263	0.000788263
19620	CAATCATTTTTCGTTGATGA	-3.79052	3.95749e-06	0.000827781	0.000827147
24518	CCAAATGCTGCTGATGATGT	-3.78668	3.99482e-06	0.000827147	0.000827147
40156	CGTAATCCCCGGGCTCACTA	-3.74986	4.37019e-06	0.000895822	0.000893909
36007	CAGCGCGAAGACGATGCAAA	-3.74665	4.40447e-06	0.000893909	0.000893909
7347	TGTTCCGATGCCGATGATGC	-3.73964	4.48022e-06	0.000900368	0.000900368
2168	GCTGTTGCTGTCCCAGATAA	-3.73143	4.57052e-06	0.000909598	0.000904426
7371	AAAGCAGACGATGAAGTCTC	-3.7298	4.58865e-06	0.000904426	0.000904426
9048	CGATGCCACCGAACTGACCA	-3.71569	4.74852e-06	0.000927023	0.000927023
9465	TTTTGCGCTTCTGCTGCATA	-3.69849	4.95061e-06	0.000957357	0.000957357
27498	GACGCCAAAGACGCTGATAC	-3.6864	5.09754e-06	0.000976559	0.000976559
17159	TCCGCCAATGACATAGTTAC	-3.66191	5.40804e-06	0.00102645	0.00102545
9755	CTGACAGCCATTGCTGACCA	-3.65849	5.45282e-06	0.00102545	0.00102545
16609	ACCGCAGCAGATGCTGCATC	-3.63881	5.71741e-06	0.00106544	0.00106231
20296	GCTGGCGCGGATATGGTGCT	-3.63627	5.75244e-06	0.00106231	0.00106231
13539	ACCACTAAGTTTGCTGATAA	-3.61589	6.04102e-06	0.00110564	0.00110564
20887	TCAGGCGCTGGCGAACTTTT	-3.57282	6.69699e-06	0.00121485	0.00121485
14965	TTACTCGCTGATAAATCTCA	-3.52272	7.54554e-06	0.00135677	0.00135677
34359	CTCTCCCGCGATGTTGAGAA	-3.51784	7.63347e-06	0.00136065	0.00136065
14168	AAGCCTGCTCATTAAGTAGC	-3.49999	7.96347e-06	0.00140723	0.00140723
636	CTTCCAGCTAATGATGTCCT	-3.48659	8.22009e-06	0.00144016	0.00144016
20295	CTGGCGCGGATATGGTGCTG	-3.47919	8.36517e-06	0.00145316	0.00145316
36641	ATTTTCGATGATGTTGTCTA	-3.47117	8.52516e-06	0.00146851	0.00146632
27301	TGATGAGCAGACAAAATGCG	-3.46719	8.60563e-06	0.00147002	0.00146632
11421	CTCCGGCTGATTGCTGAGTA	-3.46474	8.65552e-06	0.00146632	0.00146632
27307	TCACGATGATGAGCAGACAA	-3.45989	8.75511e-06	0.00147104	0.00147104
41646	CAAGATGCGAGCGATGACCA	-3.43186	9.35241e-06	0.00155862	0.00155862
16448	ATGACCCTGAACGGTGACAA	-3.41938	9.63066e-06	0.00159205	0.00159205
11246	CTTCGCTTCTGCAATGGTGT	-3.41438	9.74433e-06	0.00159795	0.00159795
35466	ATATCCGGTGGCTAAGACAT	-3.39508	1.01952e-05	0.00165862	0.00165642
8712	AGTCTGGCGAGCGCCGACAA	-3.39227	1.02625e-05	0.00165642	0.00165642
25098	CAGACGCTGCTGAGGTGGAA	-3.38399	1.04632e-05	0.00167562	0.00166384
1614	CATCATCCTGGCGAAGCGGC	-3.38368	1.04708e-05	0.00166384	0.00166384
25102	TACGCAGACGCTGCTGAGGT	-3.37425	1.07041e-05	0.00168783	0.00168115
11401	TCTGGCTGCTGCCTTGGTGA	-3.37106	1.07842e-05	0.00168747	0.00168115
30106	TTATTAGCGGCTACAGCGAA	-3.36941	1.08258e-05	0.00168115	0.00168115
24521	CAGCCAAATGCTGCTGATGA	-3.35352	1.12345e-05	0.00173151	0.00172299
3152	AACATCTTTCTCGCTGCCAT	-3.35118	1.12959e-05	0.00172798	0.00172299
92	CAAATCACGGGCGATGATGT	-3.34923	1.13474e-05	0.00172299	0.00172299
29101	GCGACGGCTCGCGCAGCCAT	-3.34278	1.15191e-05	0.0017362	0.0017362
20285	TATGGTGCTGGCTAAGCGCT	-3.32754	1.19346e-05	0.0017857	0.0017857
18621	TTTTCTTATGGTGCTTACAA	-3.32377	1.20396e-05	0.00178836	0.00178836
38092	GCAAGAGACTGCGCTAACAG	-3.29766	1.27911e-05	0.00188632	0.00187869
30015	TACGCCGCTGAGCAGTTGAT	-3.29504	1.2869e-05	0.00188424	0.00187869
20184	AAATCGAAGAAAATGTTGGC	-3.29324	1.29227e-05	0.00187869	0.00187869
10765	GCTGTTGCCGCTGACATATC	-3.27983	1.33297e-05	0.00192422	0.00192422
16046	CTAAGCGTGGCTACGGTGAA	-3.26528	1.37852e-05	0.00197605	0.00197605
11841	TCTCCTGCCTGCGCATATGG	-3.25902	1.39857e-05	0.00199086	0.00199086
26007	TCATTCGCCGATGGCGTTAT	-3.24975	1.42876e-05	0.00201982	0.00201982
6554	CGCGCTGACTGCGCTTGAGC	-3.22946	1.49703e-05	0.00210184	0.00210184
3950	CTATCAGCAGATGCCGCTGC	-3.19595	1.61662e-05	0.00225429	0.00225429
7088	CCTACCGCCTGTGATGTCCG	-3.19013	1.63829e-05	0.00226908	0.00226908
35191	ACTGCTACCGCTGCGGAGAA	-3.18277	1.66609e-05	0.0022921	0.0022921
34304	TAGCCTGAAAGCGATGGCGA	-3.17906	1.68028e-05	0.00229621	0.00229621
41529	ATCGCCTGAGGCGCTGTGGG	-3.15267	1.78453e-05	0.00242253	0.00242253
21327	GATTTAACTGGTGCCGATAA	-3.1375	1.84722e-05	0.00249112	0.00249112
29224	TTTTCAGCCGAGAACGCCAA	-3.12691	1.89221e-05	0.00253512	0.00253512
24512	GCTGCTGATGATGTTGCCGT	-3.11776	1.93192e-05	0.00257151	0.00255863
25542	TTCAACATGTGCGTTGCAGA	-3.11712	1.93472e-05	0.00255863	0.00255863
24953	ATCCGGGTTCACGCAGTGCA	-3.11359	1.95027e-05	0.00256267	0.00256267
36747	AAGCCGCTGTGAAAGCGAGA	-3.10595	1.98434e-05	0.00259082	0.00259082
27541	TTACGCTCGCAAATATTGCC	-3.0828	2.09104e-05	0.00271285	0.00268931
30814	GATGCGCTGACAAAGCGCGA	-3.08251	2.09241e-05	0.00269756	0.00268931
22560	ACTTCAATCTCCGCTGCATA	-3.08109	2.09913e-05	0.00268931	0.00268931
29808	GAATCAACTGTTTAAGTGTC	-3.07789	2.11436e-05	0.00269199	0.00269199
24094	TGTACGCCCTGTGCTGGCAG	-3.07104	2.1473e-05	0.00271706	0.00271706
5276	CATGTCGCGGTTAAGTTCGC	-3.05528	2.22496e-05	0.00279806	0.00279806
3767	TTCATCGCCTTTAAGGAGTA	-3.03731	2.31676e-05	0.00289573	0.00289316
14021	AACACCATTCTCGCTGCTCA	-3.035	2.32882e-05	0.00289316	0.00289316
15530	CAGATGCTTTTTGCTTACAA	-3.02975	2.35645e-05	0.00290985	0.00290985
7341	GATGCCGATGATGCCGTCAG	-3.02258	2.39468e-05	0.00293935	0.00293935
14103	TTGAGCAGATATCGAATGCC	-3.01921	2.41285e-05	0.00294403	0.00294403
25227	CTGCTGCTGAAAAACTGGTT	-3.00837	2.47219e-05	0.00299858	0.00298857
27215	TACAGCGGAGATGGAGTCAG	-3.00675	2.48118e-05	0.00299178	0.00298857
11890	CATGTTGCCAGCGACGCCAG	-3.00461	2.49309e-05	0.00298857	0.00298857
11916	GCTGCCTCAGCCACTGAGCC	-2.98397	2.61086e-05	0.00311155	0.00311155
21239	CGTCATACCTGCGCTCACAC	-2.97214	2.68072e-05	0.00317634	0.00317255
6894	ATAGCCGCTGCTGTTAAGGA	-2.96779	2.70685e-05	0.00318887	0.00317255
23252	CACAGCCGCTGAAAAGGTTG	-2.96752	2.70848e-05	0.00317255	0.00317255
19614	TTTTTCGTTGATGACTTGGG	-2.95834	2.76445e-05	0.00321972	0.00321972
30613	ACGTTTGCAGGCAATGCTAA	-2.94355	2.85693e-05	0.00330863	0.00330863
41089	GCAGCCGCAGAGGAAGCATT	-2.93765	2.89464e-05	0.00333346	0.00333346
7374	ACCAAAGCAGACGATGAAGT	-2.92974	2.94593e-05	0.00337358	0.00336191
11577	GTTTCTGCTGCTGATGCCTG	-2.92879	2.95215e-05	0.00336191	0.00336191
24049	CTGACCCAGAAAAGGCGACC	-2.92147	3.00047e-05	0.00339807	0.00339807
13902	TACCGCTCTCAAAGAGCGGA	-2.91758	3.02646e-05	0.00340867	0.00340867
35776	AGACCTCTCCGCGCCGCCAT	-2.91449	3.04725e-05	0.00341333	0.00341333
13950	TTTGATGCAGGCGTTGCCAT	-2.90947	3.08132e-05	0.00343273	0.00343273
33509	AACGGCGGTGATGATGACTG	-2.89855	3.15668e-05	0.00349768	0.00349768
26106	TTTATCGACGACACAGCAAA	-2.8776	3.30617e-05	0.00364362	0.00364362
22538	GTCCAGGTGAGCGCGGGTGA	-2.86451	3.40295e-05	0.00373022	0.00373022
39782	AATTGTCATTGCTCTGAAGA	-2.85775	3.45397e-05	0.00376601	0.00376601
7394	AAATACTCTATCGTTGACGA	-2.85463	3.47776e-05	0.00377189	0.00377189
33205	CCATTCCATTTCGGTGATAA	-2.84213	3.57464e-05	0.00385656	0.00385656
39315	CTTACAGCAGATGCTGAACT	-2.83456	3.63455e-05	0.00390067	0.00390067
13904	TGTACCGCTCTCAAAGAGCG	-2.82468	3.71417e-05	0.00396536	0.00396536
41118	TGGCACTGACGAGCTGAAGC	-2.82224	3.73409e-05	0.00396596	0.00396596
11682	TCTGCAATCTGGCCTGCTGA	-2.78934	4.01268e-05	0.00423988	0.00422477
10378	TGCTGTGCCTGCGCAACAAA	-2.78862	4.01899e-05	0.00422477	0.00422477
9199	CGTGCAGCAAATGATGTAAC	-2.78617	4.04053e-05	0.00422575	0.00422575
31952	GAACCGCCGACAACGCGGTA	-2.77497	4.14042e-05	0.00430824	0.00430824
1333	CGCCCTTTTCGTGTTGGTGA	-2.75372	4.3364e-05	0.00448937	0.00448558
7572	TGCCTGCCCTGAACCGATGA	-2.75179	4.35463e-05	0.00448558	0.00448558
30335	TATTTGTCGGTTAAGTCGTT	-2.74562	4.41338e-05	0.00452338	0.00450576
7935	GGCGTTATCTGCTTTGAAAA	-2.74512	4.41817e-05	0.00450576	0.00450576
18693	TTCTATGCTTTTGAAGATAA	-2.73847	4.48241e-05	0.00454863	0.00454863
32604	CATGCTTTCTGGGCTTACTC	-2.73372	4.52882e-05	0.0045731	0.00457056
23212	GCCCGTAGCTGGGGTGGAGA	-2.73171	4.5486e-05	0.00457056	0.00457056
17131	CAATCGCCGCTAAGGTTTTC	-2.72313	4.63395e-05	0.0046336	0.0046336
24356	GAAGCCGCTGCCGACCCATC	-2.71719	4.69392e-05	0.00467079	0.00467079
2326	TCCTGCGTCAGCCATGGAAA	-2.70292	4.841e-05	0.00479387	0.00479387
5578	GTAGTTGCAGACAGGGTGAC	-2.695	4.9245e-05	0.00485311	0.0048126
39933	CCGACGCCGTTAAAGAGGCC	-2.69472	4.92748e-05	0.00483281	0.0048126
12975	CGTCCGCTGAAAATGGTGTT	-2.69445	4.93035e-05	0.0048126	0.0048126
12217	TTTGCTGCGGATAGCGTACT	-2.69153	4.96151e-05	0.00482007	0.0048189
17939	GGCCCCCCCGTTAATGTGGG	-2.68945	4.98382e-05	0.0048189	0.0048189
31954	ACCGCCGACAACGCGGTAAA	-2.66142	5.29387e-05	0.00509465	0.00507303
30812	TGCGCTGACAAAGCGCGAAC	-2.66122	5.29614e-05	0.00507303	0.00507303
10987	CTTGCCGCAGACGTTGGAGG	-2.65205	5.40151e-05	0.00514989	0.00514989
6686	CGCTCTTTTTGCTCTGGAAA	-2.63603	5.59034e-05	0.00530525	0.00530525
13607	TTTTCCCCTGAAAGATTTGA	-2.6326	5.63157e-05	0.00531975	0.00531975
32438	ATTTCGGGCTGAGTTGGAGA	-2.62454	5.72959e-05	0.00538751	0.00538751
7343	CCGATGCCGATGATGCCGTC	-2.61466	5.85194e-05	0.00547743	0.00547743
28043	CAATCGCAATGGGCTGGGAA	-2.61182	5.88756e-05	0.00548573	0.00548573
19962	CAACATTTCCGCTCCGCATA	-2.60456	5.97956e-05	0.00554623	0.00554623
9678	GTTGCTTCTGCCGCTGCCAG	-2.60136	6.02054e-05	0.00555909	0.00555909
10464	CCGGCCCCTGAGAAAGAGCG	-2.59365	6.12036e-05	0.00562592	0.00562592
16380	TTAGCGGCTGAGTAATCTGG	-2.59016	6.16605e-05	0.00564262	0.00564262
39725	TTCCAGATTGCTAAGGCATT	-2.58383	6.24976e-05	0.0056938	0.00568819
24719	GTTGATATCAGCGTTGAGGA	-2.58221	6.27135e-05	0.00568819	0.00568819
38523	CGCTTCGCTGCTAAAAAAGC	-2.5773	6.33723e-05	0.00572262	0.00572262
36001	CTAAATCAGCGCGAAGACGA	-2.57086	6.42462e-05	0.00577609	0.00577609
27181	GTAGCTTGCCGTGCAGCAGA	-2.55703	6.61615e-05	0.00592231	0.00592231
7350	CCATGTTCCGATGCCGATGA	-2.54269	6.82042e-05	0.00607861	0.00607861
3168	CCTCAGCCATTAGCTGAACA	-2.53872	6.87801e-05	0.0061034	0.0061034
38318	CCTTGCGTTTGCAATGGCGT	-2.53239	6.97079e-05	0.00615907	0.00615907
10427	TAAATCGCCCATATCGTTAC	-2.49707	7.51048e-05	0.00660744	0.00660744
25676	TACGTTGCTTAAAACGTGTC	-2.48825	7.65126e-05	0.00670253	0.00670253
34211	TCCTAATCTGTCACTGATTA	-2.48562	7.69372e-05	0.00671104	0.00671104
38701	ATCACCGCCGAAAAATCTTC	-2.47387	7.88613e-05	0.00684972	0.00683093
25231	GTAGCTGCTGCTGAAAAACT	-2.473	7.90055e-05	0.0068333	0.00683093
34221	TCACTGATTATGGCTGACTA	-2.47116	7.93114e-05	0.00683093	0.00683093
37267	TCTCTTTCCGGTACTGATGT	-2.46216	8.08238e-05	0.00693207	0.00690141
32966	CCTTACCCCCTAAAGGGGGA	-2.46102	8.10173e-05	0.00691971	0.00690141
33362	CGCCAGTGACGTTCTGGCAA	-2.4603	8.11397e-05	0.00690141	0.00690141
11580	TGTGTTTCTGCTGCTGATGC	-2.45379	8.22546e-05	0.00696733	0.00696733
12007	TAATTTAGCTGCGCCAGAAA	-2.45148	8.26537e-05	0.00697232	0.00697232
18071	ATCATCTGACGCGATGTCAG	-2.43953	8.47474e-05	0.00711963	0.00709402
12634	TTTACCGACAGCATTGCGCA	-2.43893	8.48538e-05	0.00709948	0.00709402
1027	CCTCTCTCTCATGCTCAGGA	-2.43735	8.51347e-05	0.00709402	0.00709402
26874	CCGCGCCGCTGTTCCGGCAA	-2.42465	8.74241e-05	0.0072553	0.0072553
10777	TGACCGCGTCGTGCTGTTGC	-2.40642	9.08119e-05	0.00750607	0.00750607
6680	TTTTGCTCTGGAAATGGCGG	-2.38216	9.5512e-05	0.00786285	0.00786285
8312	TCAGTTCCCTGCGCGATTAC	-2.36956	9.80424e-05	0.00803887	0.00803887
6563	GTGGAATACCGCGCTGACTG	-2.36597	9.87748e-05	0.00806666	0.00805098
3870	TAACTCTCTCTTATTGAGGT	-2.36499	9.89756e-05	0.00805098	0.00805098
2492	CTGGCGCTCTGCAATTTTGA	-2.36181	9.96299e-05	0.00807217	0.00807217
6353	ACGAAGCGCAGCCCTGACCA	-2.3499	0.000102117	0.00824109	0.00824109
37270	CTTTCCGGTACTGATGTGAT	-2.34128	0.000103953	0.00835637	0.00835637
22494	TCACTATTCCGCAGAGGTGA	-2.33358	0.000105619	0.00845715	0.00845715
4111	TCTGCTGCTCAAGCTCGCGC	-2.32731	0.000106995	0.00853394	0.00850244
22774	TACGACATCGCTAACGCAAA	-2.32722	0.000107014	0.00850244	0.00850244
2123	CTCTCGACGGATAACCTGAT	-2.32317	0.000107912	0.00854065	0.0085192
29443	GTAAAGCCTGAGGAAATGGC	-2.32252	0.000108057	0.0085192	0.0085192
24362	GCGCTGGAAGCCGCTGCCGA	-2.30564	0.000111879	0.00878674	0.00878674
27645	ACCATTACAGATGGTGAAAA	-2.29865	0.000113498	0.00887991	0.00887991
7388	TCTATCGTTGACGAACCAAA	-2.29657	0.000113984	0.00888404	0.00888404
9768	TTATTCATCTGACCTGACAG	-2.28778	0.00011606	0.00901159	0.00901159
12298	CCCTCCTACTGTACTGGTCA	-2.28236	0.000117358	0.00907798	0.00907798
23248	GCCGCTGAAAAGGTTGGCGC	-2.27469	0.000119218	0.00918717	0.00917529
40105	GAAGCCTCAGCTACTGGCGA	-2.27349	0.000119512	0.00917529	0.00917529
26190	TTTCTGGCGGAGATGCGGGC	-2.26807	0.000120846	0.00924309	0.00924309
30021	TGTCCTTACGCCGCTGAGCA	-2.25288	0.000124659	0.00949932	0.00949932
31942	TTACCAATCTGAACCGCCGA	-2.246	0.000126423	0.00959806	0.00959806
22278	AAGTCGCTGGATGATGACAA	-2.22722	0.000131358	0.00993595	0.00993595
29725	TTTACTCTCTGTAGGGGTGA	-2.2227	0.000132573	0.00999094	0.00999094
8735	GTACCTGTTGCCGCGGTCCA	-2.21835	0.000133751	0.0100429	0.0100429
27699	ATCAGTGATGAAATCGTGCT	-2.20416	0.000137665	0.010299	0.010291
11986	TAGCCCCTGAGCGCCGAGGT	-2.20275	0.00013806	0.010291	0.010291
23749	CTCCCCTTTGATAGCGAAGC	-2.19504	0.000140237	0.0104154	0.0104154
22553	TCTCCGCTGCATACTGTCCA	-2.18824	0.000142184	0.0105218	0.0105218
37772	CAATCGCAGACAATATTTTG	-2.17973	0.000144656	0.0106663	0.0106663
36704	GAAGGCGCTGTTAACTGGTT	-2.17484	0.000146095	0.0107337	0.0107337
8972	GTTGCTTCCGGCAATGATGT	-2.16637	0.000148618	0.0108802	0.0108802
27702	TCTATCAGTGATGAAATCGT	-2.16276	0.000149706	0.0109208	0.0109164
26882	CGGATGACCCGCGCCGCTGT	-2.15954	0.000150683	0.0109531	0.0109164
28234	CGCAAATTACGCGCTGGCTG	-2.15826	0.000151073	0.0109426	0.0109164
39039	TGTCTTTCGTGGGCTGTTAA	-2.1577	0.000151244	0.0109164	0.0109164
3191	TTCTCCAGTAGCAAGGTCAA	-2.14452	0.000155318	0.0111712	0.0111712
17870	TTTAATCGCTGCGCTATCAT	-2.14215	0.000156062	0.0111854	0.0111854
31501	GAACCTGTTGGCACTTTCGA	-2.1303	0.00015983	0.0114155	0.0114073
9239	GCCAATCATTGCGCAGTACA	-2.12893	0.000160271	0.0114073	0.0114073
12518	TGCGATGCTGTTGCAGGAGA	-2.12488	0.000161581	0.0114608	0.0114608
13903	GTACCGCTCTCAAAGAGCGG	-2.11857	0.000163643	0.011567	0.011567
4367	TCGACGTATTGCGCTGATTG	-2.11484	0.000164873	0.0116139	0.0116139
1143	CTGAGCGTCGATAACATAGA	-2.11305	0.000165467	0.0116158	0.0116158
24606	GGCACGGATTGCGCTGGCAT	-2.10674	0.000167575	0.0117236	0.0116858
24050	CCTGACCCAGAAAAGGCGAC	-2.10624	0.000167743	0.0116955	0.0116858
15009	TCAACTTTACGCGCCAATGC	-2.10496	0.000168174	0.0116858	0.0116858
13606	TTTCCCCTGAAAGATTTGAA	-2.10008	0.000169827	0.0117608	0.0117608
1756	GCTTCATCACTGGCTGTCCA	-2.09232	0.000172487	0.0119048	0.0119048
35297	CCCGCTGCCAGAGACGAAGG	-2.08676	0.000174417	0.0119976	0.0119976
7930	TATCTGCTTTGAAAAGGGGC	-2.08343	0.000175582	0.0120373	0.0120373
33983	TTTCTCGATGGAAATGAGCG	-2.07918	0.00017708	0.0120996	0.012072
5282	TGTCCCCATGTCGCGGTTAA	-2.07854	0.000177307	0.0120748	0.012072
31945	CCAATCTGAACCGCCGACAA	-2.07446	0.000178758	0.0121333	0.012072
28164	ATTGTGCCTGTTAACGGAAC	-2.07376	0.000179008	0.0121102	0.012072
32114	CGTAAAGTCGCTGATGCGTT	-2.07369	0.000179033	0.012072	0.012072
9218	CTGACCGTGGCGAAATTTGC	-2.06537	0.000182031	0.0122339	0.0121698
38274	TTAACCGCCATGATGGCGGC	-2.06526	0.000182071	0.0121966	0.0121698
34900	GCTTGCCTTGGTGATGTCTC	-2.06473	0.000182263	0.0121698	0.0121698
40077	GCCTGCTCAATCGCTGGGGA	-2.06056	0.000183785	0.0122315	0.0121721
40408	AAAGCCGCTTACTTAGCGGC	-2.05995	0.000184009	0.0122068	0.0121721
25218	AAAAACTGGTTCGCTGCAAA	-2.05938	0.000184218	0.0121812	0.0121721
35193	TGCTACCGCTGCGGAGAAAG	-2.05814	0.000184674	0.0121721	0.0121721
40795	TTAAACGCCACGCAAGCGGC	-2.05185	0.000187002	0.0122861	0.0122756
37166	CCAGCGGGAGACGATGCTGC	-2.05067	0.000187442	0.0122756	0.0122756
12456	TTAAGCGCTGTCAAAAGCCT	-2.04832	0.000188321	0.0122939	0.0122939
35467	TATCCGGTGGCTAAGACATC	-2.04551	0.000189377	0.0123236	0.0123236
10795	CTTTGCGTTGCCAAATCTTG	-2.02844	0.000195912	0.0127085	0.0127085
35328	CACGACAGCGACGAAGTATC	-2.02031	0.000199098	0.0128745	0.0128745
26006	CATTCGCCGATGGCGTTATC	-2.00487	0.000205283	0.0132326	0.0132326
20763	GGAACACTGAGCGCTGTTGT	-2.00107	0.000206832	0.0132907	0.0132907
8741	TTCGCCGTACCTGTTGCCGC	-1.99903	0.000207668	0.0133027	0.0133027
31041	AAAATCATTGGCGTAGTTGT	-1.99015	0.000211345	0.0134961	0.0134781
23746	CCCTTTGATAGCGAAGCTTA	-1.98925	0.000211721	0.0134781	0.0134781
9818	TTGCCTGCCCCTGAAGCGCA	-1.98396	0.000213944	0.0135775	0.0135775
29168	GCTTCTCGAGGCTCTGTTAA	-1.98182	0.00021485	0.0135929	0.0135929
40729	TCTTGTGGTTGAAAAGTGGC	-1.97188	0.000219102	0.0138193	0.0138
74	GTTAGCGTTGAGAAGGTCAG	-1.97103	0.00021947	0.0138	0.0138
17824	CCTAACCCTTCTTCTGCCAA	-1.96442	0.000222346	0.013938	0.0139109
39690	TTACCGCAGCAGAAGGTCAA	-1.96386	0.000222591	0.0139109	0.0139109
38712	AAAATCTTCTGAACTGCTTA	-1.96045	0.00022409	0.013962	0.013962
4114	CCATCTGCTGCTCAAGCTCG	-1.957	0.000225616	0.0140145	0.0140145
39108	ACATCAATCATCGCTGATAT	-1.95394	0.000226977	0.0140565	0.0140565
36745	GAAAGCCGCTGTGAAAGCGA	-1.95156	0.000228042	0.0140798	0.0140798
18187	TAAAGTGTTGCCAAGGTTAA	-1.94676	0.000230203	0.0141706	0.0141706
38121	TGATCTGCCCATGCTCTTAA	-1.94311	0.000231859	0.0142298	0.0142298
11761	TTGGCTGATTGCGTTAATGA	-1.93862	0.000233911	0.0143129	0.0143129
27504	ATCGACGACGCCAAAGACGC	-1.93649	0.00023489	0.01433	0.0143293
12973	TCCGCTGAAAATGGTGTTGT	-1.93466	0.000235735	0.0143389	0.0143293
7878	CTGGCTGCTGATGTCGAATT	-1.93349	0.000236276	0.0143293	0.0143293
17846	GAAACTATTAGCGCGGATAT	-1.92876	0.000238477	0.0144201	0.0144201
25469	CGACAAACAGGCGCTGCGTG	-1.92284	0.000241258	0.0145454	0.0145454
36823	CGCATGACACACACTGTCAA	-1.91904	0.00024306	0.014611	0.014611
29284	ATACCGCATTGGGATGTTGA	-1.90683	0.000248933	0.0149203	0.0149203
1612	TCATCCTGGCGAAGCGGCGC	-1.90461	0.000250015	0.0149414	0.014938
14111	ACCGACCCTTGAGCAGATAT	-1.90321	0.000250699	0.0149388	0.014938
9750	AGCCATTGCTGACCAAGTGT	-1.90175	0.000251415	0.014938	0.014938
59	GTCAGCGGCTGCGCCAGAGA	-1.89808	0.000253223	0.0150019	0.0150019
11542	ATCAACTGCAGCGCCGATGT	-1.88498	0.000259774	0.0153457	0.0153457
5680	CGGACTACGGAGAAAGTCGC	-1.88337	0.00026059	0.0153497	0.0153497
5357	AATACGCCCGAAGATGTCAC	-1.8802	0.000262204	0.0154005	0.0154005
26824	AAAAAACTACGACCTGATAA	-1.86835	0.000268319	0.0157146	0.0157146
27093	TTAAGCCAAGATGGAGCGAC	-1.86254	0.000271365	0.0158478	0.0158478
39918	TTAATGGCGCAAAAGCCGAC	-1.85882	0.000273333	0.0159173	0.0159173
5822	TTTAACGTTCAGAATGTTCA	-1.84673	0.000279819	0.0162489	0.0162489
1854	CGAACTGCCCGCGATACTGC	-1.8429	0.000281903	0.0163237	0.0162938
16608	CCGCAGCAGATGCTGCATCC	-1.84134	0.000282757	0.016327	0.0162938
20886	CAGGCGCTGGCGAACTTTTC	-1.84046	0.000283239	0.0163089	0.0162938
27423	CCTTCCTCCCCTGCTCCTGA	-1.83949	0.000283772	0.0162938	0.0162938
30523	ATTTTTGGCTGCGATGCTCC	-1.83557	0.000285933	0.016372	0.016372
33076	AGACTCCCACATGCAGTGGA	-1.83027	0.00028888	0.0164947	0.01649
2162	GCTGTCCCAGATAACATGGG	-1.82898	0.000289602	0.01649	0.01649
9042	CACCGAACTGACCATGTACG	-1.81948	0.000294968	0.016749	0.016749
25928	TTACGACGAAGTGCCGACGA	-1.81654	0.000296647	0.0167978	0.0167978
29913	AATACATCCAGTAATGAGGA	-1.81421	0.000297984	0.0168271	0.0168271
29275	TGGGATGTTGATGAAGATTA	-1.81259	0.000298917	0.0168334	0.0168334
23973	ACTGCAAGAAGCGCTGGCAG	-1.80928	0.000300832	0.0168948	0.0168948
33208	TTCCATTTCGGTGATAACGA	-1.80692	0.000302204	0.0169255	0.0169255
20048	TGCCCGTGCCGAACGCGTGG	-1.80307	0.000304456	0.0170051	0.016981
4974	TTAAATCCCAGCCCTCCTGA	-1.80209	0.000305031	0.0169909	0.016981
25882	TTCAAAGCCGATGATCCAGA	-1.79983	0.000306362	0.0170188	0.016981
697	CATCAGCCGTGTGATGCTTA	-1.79831	0.00030726	0.0170226	0.016981
11172	TTCCCTGAATACGTTGTGCG	-1.79818	0.000307337	0.016981	0.016981
2456	CAGGTCATCGATGACGTCTT	-1.79444	0.000309558	0.0170577	0.0170577
24946	TTCACGCAGTGCATGTCTGC	-1.78005	0.000318244	0.0174893	0.0174855
27216	CTACAGCGGAGATGGAGTCA	-1.77877	0.000319027	0.0174855	0.0174855
9993	CCCCACGGAGTTGATGAACC	-1.7733	0.000322396	0.017623	0.017623
37668	TCGCGCCATAACGATGCTAA	-1.76752	0.000325991	0.0177721	0.0177721
40842	TATCACACTGCCCAAGAAAA	-1.76371	0.000328381	0.0178549	0.0178549
2705	CACGATGTCGGCGTTGAACG	-1.76182	0.000329573	0.0178723	0.0178652
21979	CAAAGTTCCTCAGCCGAAAA	-1.76065	0.000330313	0.0178652	0.0178652
11936	CAAAATCTCCCTGCTGATTG	-1.75608	0.000333217	0.0179748	0.0179748
5945	GCCAACATCAGGGATGCTGA	-1.74801	0.000338404	0.0182067	0.0182067
58	TCAGCGGCTGCGCCAGAGAA	-1.74477	0.000340507	0.0182719	0.0182719
457	CATCAGCCGGATAACCTTTC	-1.73513	0.000346838	0.018563	0.018563
5237	TGCGTCGGCCACAAAGTTCC	-1.73169	0.000349123	0.0186367	0.0186367
2924	CTCTTTTACTGCGCTGGTTG	-1.72231	0.000355426	0.0189238	0.0189238
27510	TTTGGTATCGACGACGCCAA	-1.71899	0.000357682	0.0189946	0.0189777
11601	TCTTCCTGCTGTTCTGCTGG	-1.7181	0.000358289	0.0189777	0.0189777
14569	TGAGCAGTCAGAGCTTGTTA	-1.71281	0.000361917	0.0191205	0.019092
24359	CTGGAAGCCGCTGCCGACCC	-1.71224	0.00036231	0.019092	0.019092
31801	TTAGGCATTAGCGATGCAGC	-1.70817	0.000365127	0.0191911	0.0191911
32154	TTTCACGATGGAAAGGCGAT	-1.6997	0.000371056	0.0194529	0.0194529
8188	TTTACTCCAGACGAATTTGA	-1.69167	0.000376759	0.0197015	0.0197015
5977	ATATCACCCTGCGTAGCGAA	-1.68782	0.000379522	0.0197954	0.0197513
15356	CTCAGGGTTAATGCTGAACA	-1.68699	0.00038012	0.0197763	0.0197513
19785	TTCTTGGAGAATATATTGGT	-1.68632	0.000380603	0.0197513	0.0197513
24511	CTGCTGATGATGTTGCCGTG	-1.6746	0.000389153	0.020144	0.020144
34917	CTCACGTCAGGTAAACTGGC	-1.67311	0.000390253	0.0201501	0.0201501
30514	TGCGATGCTCCTGATGCTTC	-1.67091	0.000391882	0.0201833	0.0201833
41243	CTACCGGAGCATGATGTGGT	-1.6628	0.000397941	0.0204441	0.0204441
40134	GCCTTGAACAGCACGGGCAA	-1.65996	0.000400084	0.0205027	0.0205027
26043	TTTATGGCTGATGCACCGGA	-1.64999	0.00040769	0.0208404	0.0208404
11245	TTCGCTTCTGCAATGGTGTT	-1.64336	0.000412822	0.0210503	0.0210325
2228	ATTCTGGCTCATTGAGTGGA	-1.64249	0.0004135	0.0210325	0.0210325
30010	CGCTGAGCAGTTGATGCCTC	-1.64069	0.000414905	0.0210518	0.0210355
2514	TGTATACCCGGCGACGCTTA	-1.63945	0.000415876	0.021049	0.0210355
8018	CCGTCAGTTGTTGCAGACAG	-1.63848	0.000416638	0.0210355	0.0210355
32748	CGCCAAAAACGAGCTTATCA	-1.63106	0.000422502	0.0212792	0.0211777
13373	AGATACCCCGGAGAAGCGAA	-1.63016	0.000423218	0.0212631	0.0211777
25387	TATATCGCCGCAGAGGCGCT	-1.62995	0.000423386	0.0212195	0.0211777
39341	TTACCGTCTCCGAAGTGGAA	-1.6297	0.000423585	0.0211777	0.0211777
2755	CCTGCAATCTGCTCAGGCCA	-1.62635	0.000426264	0.0212598	0.0212598
32967	CTTACCCCCTAAAGGGGGAT	-1.62451	0.000427742	0.0212817	0.0212817
8969	GCTTCCGGCAATGATGTCGG	-1.62219	0.000429613	0.021323	0.021323
39365	CAGGATAACCGCGCAGGTTA	-1.61499	0.000435466	0.0215613	0.0215613
41064	TTACAAGCTGGTCATGAACC	-1.60669	0.000442306	0.0218472	0.0218472
6482	ATAACCGGTAATGATGCCTT	-1.60161	0.000446541	0.0220034	0.0220034
9568	TAAACCTTCAAGACTGCCGA	-1.6001	0.000447807	0.0220129	0.0220129
31878	TACAGCTGGCGCCCTGAAGT	-1.59616	0.000451127	0.022123	0.0220531
9219	TCTGACCGTGGCGAAATTTG	-1.5956	0.0004516	0.0220933	0.0220531
17504	TACACCTAACGCCCCGCGAA	-1.5953	0.000451854	0.0220531	0.0220531
33518	GATGATGACTGCGCGGTCAT	-1.5939	0.000453041	0.0220585	0.0220585
40868	AAAACCTTACGTCCAGCCAA	-1.59021	0.000456182	0.0221589	0.0221589
11212	CCCATATCTCTTGCTGCTGC	-1.58878	0.000457405	0.0221657	0.0221657
8687	TTTCCGCCGACTGAATATGA	-1.5874	0.000458588	0.0221706	0.0221706
25172	CCGGGCGCTGGCAAAACTTT	-1.58549	0.00046023	0.0221977	0.0221977
31035	ATTGGCGTAGTTGTTGACGC	-1.58236	0.000462933	0.0222756	0.0222756
17818	CCTTCTTCTGCCAAATTAGC	-1.5797	0.000465241	0.0223343	0.0223343
37333	GCTGCATTCTGCGGTAAGCA	-1.57677	0.000467797	0.0224045	0.0224045
30336	GTATTTGTCGGTTAAGTCGT	-1.57202	0.000471966	0.0225515	0.0225335
2435	AATATCGCGCTTAAAGTAGC	-1.5712	0.00047269	0.0225335	0.0225335
25237	GCGATTGTAGCTGCTGCTGA	-1.56658	0.000476784	0.022676	0.0226366
28613	GCACTGGCTGATTATGACGC	-1.56517	0.00047804	0.0226831	0.0226366
5518	TTATCCAGTTGCCATGCGAC	-1.56503	0.000478165	0.0226366	0.0226366
7929	ATCTGCTTTGAAAAGGGGCG	-1.56129	0.000481513	0.0227426	0.0227426
7373	CCAAAGCAGACGATGAAGTC	-1.55565	0.000486602	0.0229301	0.0229301
25212	TGGTTCGCTGCAAAGGTCGT	-1.54479	0.000496542	0.0233448	0.023251
23249	AGCCGCTGAAAAGGTTGGCG	-1.5445	0.00049681	0.023304	0.023251
11175	TTCTTCCCTGAATACGTTGT	-1.54328	0.000497939	0.0233036	0.023251
7931	TTATCTGCTTTGAAAAGGGG	-1.54327	0.000497948	0.023251	0.023251
5021	CATGTTTACCGCGACGTTAA	-1.54187	0.000499247	0.0232586	0.0232586
4189	CGTTAATGTCTGGCTGAGGA	-1.54051	0.000500511	0.0232646	0.0232646
20266	TCAGACCGCTCAACTGACGG	-1.5375	0.00050332	0.0233423	0.0233056
339	GTCATGACCTGCGTCGATGA	-1.53713	0.000503666	0.0233056	0.0233056
27765	AAATACCGCAGTTGTGAGGA	-1.53028	0.000510117	0.0235509	0.0235509
23068	AAGGAAGGCCGCGCATACAA	-1.52649	0.000513718	0.0236639	0.0236639
27491	AAGACGCTGATACTGAGGAG	-1.52244	0.000517593	0.0237889	0.0237889
38538	AAAGCCGGAGTCGATGATGC	-1.52091	0.000519064	0.0238032	0.0238032
25388	TTATATCGCCGCAGAGGCGC	-1.51942	0.0005205	0.0238157	0.0238157
22885	CACCCGCAACGCGATGATTG	-1.51807	0.000521805	0.0238223	0.0238223
22532	GTGAGCGCGGGTGATGACAT	-1.51318	0.000526555	0.0239857	0.0239857
11785	CAGCACTTTCGGGCCGCCTA	-1.5109	0.000528783	0.0240338	0.0240338
3947	TCAGCAGATGCCGCTGCATG	-1.50673	0.000532881	0.0241665	0.0241665
20047	GCCCGTGCCGAACGCGTGGC	-1.50122	0.000538342	0.0243602	0.0243311
39403	TCAGGAGTCAGTGCTTAAAA	-1.49865	0.000540906	0.0244223	0.0243311
7353	TCTCCATGTTCCGATGCCGA	-1.4983	0.000541256	0.0243844	0.0243311
11545	CTCATCAACTGCAGCGCCGA	-1.49617	0.000543391	0.0244269	0.0243311
12364	TCCCACTGGAGCGCTTCCCA	-1.49599	0.000543572	0.0243816	0.0243311
3806	CAGGATGTTGGCAATGTCCA	-1.49544	0.000544125	0.0243531	0.0243311
6468	TGCCTTTCCCGTCCTGATAC	-1.49475	0.000544819	0.0243311	0.0243311
29260	GATTACATTGTCGATGTTAC	-1.49174	0.000547857	0.0244135	0.0244135
14580	CGACTCGCTGATGAGCAGTC	-1.48643	0.000553255	0.0246006	0.0245718
35879	GCTTTAACGTGCGCTAACTG	-1.48589	0.000553807	0.0245718	0.0245718
12438	CTCTGGTCCGCTGATGTGCC	-1.48164	0.000558166	0.0247118	0.0247118
11902	TGAGCCGATCGCCATGTTGC	-1.4794	0.000560477	0.0247606	0.0247606
6485	TACATAACCGGTAATGATGC	-1.4731	0.000567022	0.0249959	0.0249959
24583	TGGATGCTGAGACTGTGCGA	-1.46869	0.000571646	0.0251456	0.0251456
20280	TGCTGGCTAAGCGCTCAGAC	-1.46308	0.000577579	0.0253522	0.0253522
37771	TCAATCGCAGACAATATTTT	-1.45386	0.000587453	0.0257305	0.0257238
32173	TTTCATTCCGAAGATGGGGA	-1.45284	0.000588555	0.0257238	0.0257238
25573	ACTCCAGGTGGAGGAGATGA	-1.4434	0.000598844	0.0261178	0.0261178
1534	CGTTCTCGTCGCGATGATAG	-1.43882	0.000603895	0.0262822	0.0262822
36674	GACAATGCCGGCAAGGTTAG	-1.43604	0.000606981	0.0263605	0.0263434
39917	TTTAATGGCGCAAAAGCCGA	-1.43524	0.000607871	0.0263434	0.0263434
30073	CTTTCTCCAAGAGTTAACGA	-1.43177	0.000611748	0.0264555	0.0264453
27298	TGAGCAGACAAAATGCGTTC	-1.43083	0.000612802	0.0264453	0.0264453
16611	CAACCGCAGCAGATGCTGCA	-1.42943	0.000614375	0.0264574	0.0264574
32355	AAACAACTCAGTCCTGACCA	-1.42756	0.000616482	0.0264925	0.0264925
39772	GGCGCTGAAAAATTGTCATT	-1.42568	0.000618607	0.0265282	0.0265282
21883	CGTAGAGTTTGCGCTTTCTA	-1.41972	0.000625389	0.0267631	0.0267631
25879	AAAGCCGATGATCCAGAAAA	-1.41686	0.000628667	0.0268473	0.0268473
10762	GTTGCCGCTGACATATCTTG	-1.41478	0.000631061	0.0268935	0.0268935
32743	TCTACCGCCAAAAACGAGCT	-1.41183	0.000634472	0.0269828	0.0269828
6891	GCCGCTGCTGTTAAGGATTT	-1.41054	0.000635968	0.0269904	0.0269904
25992	GTTATCGAAGATATCGCCGC	-1.40901	0.000637747	0.02701	0.02701
32742	TTCTACCGCCAAAAACGAGC	-1.4073	0.000639742	0.0270386	0.0270386
27811	GCATCTGAATGCGCCAAAGA	-1.40496	0.000642479	0.0270984	0.0270984
28838	TTACGAGTCTGCTATGTGAG	-1.39817	0.000650486	0.0273798	0.0273798
33357	CCAACCGCCAGTGACGTTCT	-1.39451	0.000654839	0.0275066	0.0274838
23567	TGCTGCGATTGCGGATACAA	-1.39363	0.00065589	0.0274944	0.0274838
9671	CTGCCGCTGCCAGATTCTGA	-1.39272	0.000656978	0.0274838	0.0274838
24630	TACCCGTGGCGAACAAATGG	-1.38975	0.000660542	0.0275766	0.027527
31876	GTTACAGCTGGCGCCCTGAA	-1.38962	0.000660698	0.027527	0.027527
11181	TCTGCATTCTTCCCTGAATA	-1.38741	0.000663362	0.0275819	0.0275819
26648	ATTACCGTTCGCGTTACGGA	-1.38322	0.000668439	0.0277368	0.0277368
35941	GTGCTGCGCAGAACTGATGA	-1.37643	0.000676743	0.0280246	0.0280246
41185	ATCACGACCCGCACTATCGA	-1.37167	0.000682621	0.0282111	0.0281814
9383	GCAGTTTCCTGCCCAGCGTA	-1.37114	0.000683279	0.0281814	0.0281814
39812	GCGCATTTTTGCGTTTCCGA	-1.36334	0.000693021	0.0285258	0.0285258
30826	TTTAACTTCGATGATGCGCT	-1.35875	0.000698814	0.0287066	0.0287066
24416	AAGACGTTCGGCGATGTTGG	-1.35689	0.000701174	0.028746	0.028746
13755	AGGATTGCAGATTGCGTGGT	-1.35507	0.000703491	0.0287834	0.0287834
40874	TTACGTCCAGCCAAGGATTA	-1.3439	0.000717863	0.0293129	0.0292712
1560	ATCATCGTTGGTCTTGACGA	-1.34323	0.000718734	0.0292901	0.0292712
22291	GAAGGCGCATAAGAAGTCGC	-1.34249	0.000719697	0.0292712	0.0292712
20323	ATCCCTCATCTCATTGAGAA	-1.33918	0.000724017	0.0293886	0.0293886
15061	CTCCAAGGATTTACTGACAA	-1.3368	0.000727139	0.029457	0.029457
20847	TCGTTCAGCTTCTATGCCAA	-1.32992	0.000736232	0.0297665	0.0297665
23921	AGCTGTAGTGAGCGAATGCC	-1.32879	0.000737736	0.0297686	0.0297686
5777	GTTAACGTTGGCGTAGGCAC	-1.32769	0.000739202	0.0297692	0.0297692
16798	ATAACCCATGGTGTTGTAGT	-1.32513	0.000742625	0.0298484	0.0298484
30632	TATCACCTACGGGAAGTCAA	-1.31881	0.000751138	0.0301315	0.0301315
8304	CTGCGCGATTACATAGAGCA	-1.31646	0.000754327	0.0302003	0.0302003
4317	TTCTGCTACGGCATTGCTGC	-1.31506	0.000756232	0.0302175	0.0302137
12303	TTACGCCCTCCTACTGTACT	-1.31355	0.000758292	0.0302409	0.0302137
9681	CCTGTTGCTTCTGCCGCTGC	-1.31297	0.000759085	0.0302137	0.0302137
9284	ATCTACGCCTTTGAAGTATT	-1.31176	0.000760741	0.030221	0.030221
2676	TGTTGCGCAGACGCTGGCCG	-1.31065	0.000762263	0.0302229	0.0302229
19339	TGATTCATTAACAATGTGCA	-1.30595	0.000768739	0.0304208	0.0304208
89	ATCACGGGCGATGATGTTAG	-1.304	0.000771441	0.0304689	0.0304689
41158	TTCCAGTCAGGCGGAGCAAA	-1.29709	0.000781086	0.0307905	0.0307413
16870	TTAGATTGTTTTAAAGTGGC	-1.29691	0.000781338	0.0307413	0.0307413
8678	ACTGAATATGACGTTGTCAC	-1.29406	0.00078535	0.03084	0.0308028
20273	TAAGCGCTCAGACCGCTCAA	-1.29303	0.000786804	0.030838	0.0308028
17457	GGGGTAACTGATGCAGTGGG	-1.2897	0.000791523	0.0309638	0.0308028
4920	TATTGCTGGAGCGCTGCATA	-1.28863	0.000793045	0.0309642	0.0308028
33668	AGCGATGGACGAGCTTGTAA	-1.2883	0.000793515	0.0309236	0.0308028
27953	ATCTCTCCTGAAATTGAGGA	-1.28741	0.000794783	0.0309143	0.0308028
12444	AAAAGCCTCTGGTCCGCTGA	-1.28736	0.000794855	0.0308585	0.0308028
17265	TCTCCCCAGCGCGATATGAA	-1.28661	0.000795925	0.0308417	0.0308028
41342	GATTACGATGGTGAAATCAG	-1.28626	0.000796425	0.0308028	0.0308028
14436	TAATCGCCCAATAACGGGTG	-1.2829	0.00080124	0.0309307	0.0308881
2541	GTACAGCAGTGCAGGTGATA	-1.28262	0.000801643	0.0308881	0.0308881
25317	AGGACGAGGATATTGCGCTT	-1.28024	0.000805071	0.030962	0.0309533
24825	CGATACAGACGCGAAGTTAA	-1.27935	0.000806357	0.0309533	0.0309533
36714	TTAACTGGTTCTGCAGGTGG	-1.27475	0.000813032	0.0311512	0.0311512
22666	CTACCGCCACCAACTGGATT	-1.27113	0.00081832	0.0312953	0.0312611
17965	AGTTGAGTATACGCTGAGCC	-1.2707	0.00081895	0.0312611	0.0312611
5737	ACATCATCCAGCGCTACCGG	-1.26651	0.000825115	0.0314379	0.0314379
40405	AAAAAAGCCGCTTACTTAGC	-1.25876	0.000836631	0.0318175	0.0318029
12216	TTGCTGCGGATAGCGTACTG	-1.25798	0.000837798	0.0318029	0.0318029
35	CTGGTCGTAGATGACCTGTT	-1.25663	0.000839821	0.0318208	0.0318208
11415	CTGATTGCTGAGTATCTGGC	-1.25367	0.000844274	0.0319305	0.0319305
27708	TTCCTGTCTATCAGTGATGA	-1.2467	0.000854845	0.0322707	0.0322438
10465	TCCGGCCCCTGAGAAAGAGC	-1.24579	0.000856234	0.0322637	0.0322438
11527	GATGTCTTCTGTGCTGGTTC	-1.24456	0.000858115	0.0322753	0.0322438
3789	CCATTCGCTGCTTGTGCGTC	-1.24408	0.00085885	0.0322438	0.0322438
10225	AGACCACGCAGCCCTGTTAA	-1.24161	0.000862641	0.0323269	0.0323269
39602	TCCTGTGCGGCAAAGGTTCA	-1.23878	0.000867004	0.0324311	0.0324311
21973	TCCTCAGCCGAAAAATAAGC	-1.23708	0.000869634	0.0324703	0.0324703
10937	CATATTGCCGTTATCGTCAA	-1.23353	0.000875151	0.0326168	0.0326168
26194	CGCCTTTCTGGCGGAGATGC	-1.22113	0.000894675	0.033284	0.0331213
20318	TCATCTCATTGAGAAGTGGC	-1.22111	0.000894707	0.0332248	0.0331213
24452	GAACGTATTCGCCGTGAGCA	-1.22034	0.000895933	0.0332102	0.0331213
5792	ATCAGCCAGCGAGGTGTTAA	-1.22012	0.000896283	0.0331632	0.0331213
31152	TTAGAAGGTGAAAACGAGGC	-1.21938	0.000897463	0.033147	0.0331213
12324	CTTACTGCTCCTGCCGCATT	-1.21786	0.00089989	0.0331769	0.0331213
28077	GAAGGTAACAGCGCCGCATA	-1.2167	0.000901747	0.0331857	0.0331213
21010	CTTTCCGAATCCGCTGATTT	-1.21661	0.000901891	0.0331315	0.0331213
15752	TAACGCCTGTGAGCGGTTGG	-1.21543	0.000903783	0.0331416	0.0331213
73	TTAGCGTTGAGAAGGTCAGC	-1.21468	0.000904988	0.0331265	0.0331213
3218	CCCCCTGATATCGTTTAGTA	-1.21309	0.000907547	0.033161	0.0331213
966	CTCAGCGTCATAGATGGTCA	-1.21229	0.000908837	0.0331491	0.0331213
37597	AGAGTTGTTGAGAAGGTGTG	-1.21176	0.000909693	0.0331213	0.0331213
36314	GCTCACGTCTGCTCAGTGGG	-1.20986	0.000912766	0.0331743	0.0331743
19904	CCTTTACGGTGCATGGATGA	-1.20879	0.000914501	0.0331785	0.0331785
8854	AAGCCTTAGTGCGCCGACGC	-1.20499	0.000920687	0.0333439	0.0333439
14465	TTGACTACTTATAAAATGAG	-1.20214	0.000925352	0.0334538	0.0333652
4086	TTTGCGCTCGATGCGGCGGC	-1.20183	0.000925861	0.0334132	0.0333652
12974	GTCCGCTGAAAATGGTGTTG	-1.20165	0.000926156	0.0333652	0.0333652
41086	AACGCAGCCGCAGAGGAAGC	-1.2001	0.000928704	0.0333983	0.0333983
22816	GTTATCCCTGATGCATTCAA	-1.1987	0.000931011	0.0334226	0.0334226
16047	CCTAAGCGTGGCTACGGTGA	-1.19661	0.000934465	0.0334879	0.0334879
40589	TTAAGCCATTTAAAGAGGTT	-1.19122	0.000943427	0.0337501	0.0337501
35185	TGAAACACTGCTACCGCTGC	-1.18862	0.000947778	0.0338467	0.0338467
7875	GCTGCTGATGTCGAATTGCA	-1.18212	0.000958737	0.0341785	0.0341785
11271	CCTGCGGCATCCCCTGAAAA	-1.17439	0.000971921	0.0345883	0.0345668
36748	AGCCGCTGTGAAAGCGAGAT	-1.17376	0.000973002	0.0345668	0.0345668
39754	TCACGCGGACGTATTGAGGG	-1.17205	0.000975944	0.0346113	0.0346113
13137	TAGCCGGCCTCTGCTGCGAG	-1.15989	0.000997101	0.0353006	0.0353006
31534	CAGTCTCCGAGCGCTCCCAT	-1.15569	0.00100451	0.0355014	0.0355014
5280	TCCCCATGTCGCGGTTAAGT	-1.15073	0.00101331	0.0357511	0.0357511
16543	TTATCAGCTTCTATTGAATA	-1.14695	0.00102008	0.0359278	0.0359278
17116	TTTTCGAAGGTTATAATGCC	-1.13632	0.00103931	0.0365425	0.0364462
29505	CAAATCAATGGTGTAGTCGT	-1.13628	0.00103938	0.0364825	0.0364462
333	ACCTGCGTCGATGAACTCAC	-1.13567	0.0010405	0.0364592	0.0364462
27454	TGCAGCACCTGCTAAGCAAA	-1.1349	0.00104191	0.0364462	0.0364462
24332	CCGCTTGAATGGGCTGATAT	-1.13078	0.00104947	0.0366482	0.0366202
14638	CGTCCAAGATGCTCTATCAA	-1.12969	0.00105148	0.0366559	0.0366202
24517	CAAATGCTGCTGATGATGTT	-1.12868	0.00105334	0.0366586	0.0366202
15576	CCACATTGAAACGCTGATGG	-1.12831	0.00105403	0.0366202	0.0366202
5303	CTGAGGGTTGAAGAAGTACG	-1.12134	0.00106698	0.0370077	0.0370077
8443	CTACATCGATGCGCAGTTGC	-1.1196	0.00107024	0.037058	0.037058
6199	TTCGCTGGAGTCGATGACCT	-1.11352	0.0010817	0.0373915	0.037373
31078	CCCACAATATCCGATGATAG	-1.11284	0.00108299	0.037373	0.037373
11659	GCCGCCAGTGAGTAAGTCAC	-1.10731	0.00109351	0.0376729	0.0376729
17499	CTAACGCCCCGCGAACCAGA	-1.10343	0.00110096	0.0378656	0.0378524
31840	GTTATCCCAGAGAAAGACGC	-1.10267	0.00110242	0.0378524	0.0378524
637	TCTTCCAGCTAATGATGTCC	-1.10099	0.00110566	0.0379002	0.0378922
6556	ACCGCGCTGACTGCGCTTGA	-1.09936	0.00110881	0.0379448	0.0378922
5998	CACAGGCCGGACAGGGTGGA	-1.0992	0.00110912	0.0378922	0.0378922
29724	TTACTCTCTGTAGGGGTGAA	-1.09629	0.00111477	0.0380219	0.0380124
8690	TTCTTTCCGCCGACTGAATA	-1.09548	0.00111635	0.0380124	0.0380124
5103	CAGACTGGATGCGGCGACGA	-1.09448	0.0011183	0.0380157	0.0380157
15144	CGGTAAGAACATGCTGTCCA	-1.09244	0.00112229	0.0380881	0.0380544
24261	CATTACGAGGGCGATGATTG	-1.092	0.00112315	0.0380544	0.0380544
7577	GGCGATGCCTGCCCTGAACC	-1.08822	0.00113058	0.0382429	0.0382429
34552	TTTACCAGCGGTTCTGCAAC	-1.08591	0.00113514	0.038334	0.0383263
13871	TGGTACGTTTCCAATGTTAA	-1.08508	0.00113679	0.0383263	0.0383263
36051	CACCCTGCATTCGCTAATCA	-1.08109	0.00114472	0.0385304	0.0385304
40377	TTTATCCCGTCTATGTGGGG	-1.07666	0.00115358	0.0387651	0.0386929
34795	AATGCCATTCACGCAGTACA	-1.07616	0.00115459	0.0387354	0.0386929
16403	GATTTTACCGGCTGCGTTGA	-1.07585	0.00115521	0.0386929	0.0386929
15155	AGCCACCATAGCGGTAAGAA	-1.05671	0.00119429	0.0399367	0.0399236
2568	CGCCAGCAATGAGCTGCTTG	-1.05596	0.00119585	0.0399236	0.0399236
26191	CTTTCTGGCGGAGATGCGGG	-1.05382	0.0012003	0.0400069	0.0400069
26895	CCTTTGTATGGTGCGGATGA	-1.05125	0.00120566	0.0401205	0.0400631
23	GACCTGTTCTGCTCGCGTAA	-1.05114	0.00120589	0.0400631	0.0400631
33750	ATCAATGACTACACTGACAC	-1.04865	0.00121111	0.0401713	0.0401586
10700	ACCGGCTTTATTGCTGCGGA	-1.0479	0.00121269	0.0401586	0.0401586
41583	TAACCCGCTATGGGAGATGA	-1.0434	0.00122218	0.0404077	0.0403455
5693	ACCGTCAACAACGCGGACTA	-1.04336	0.00122226	0.0403455	0.0403455
38948	TCCTTCCACGGAGGCGGCGA	-1.03958	0.00123029	0.0405452	0.0405452
10219	CGCAGCCCTGTTAAAGCCAC	-1.0375	0.00123473	0.0406261	0.0406261
11930	CTCCCTGCTGATTGGCTGCC	-1.03637	0.00123715	0.0406404	0.0406404
7342	CGATGCCGATGATGCCGTCA	-1.03505	0.00123998	0.0406682	0.0406682
18193	CATATCTAAAGTGTTGCCAA	-1.02975	0.0012514	0.0409771	0.0409771
75	TGTTAGCGTTGAGAAGGTCA	-1.02877	0.00125352	0.0409811	0.0409811
39181	TTGCTGATGCTAACGCGACT	-1.02065	0.00127123	0.0414939	0.0414939
38585	TAAAACGTGAAGAAGGTGAG	-1.01618	0.00128107	0.0417488	0.0417488
2174	CAGTTTGCTGTTGCTGTCCC	-1.0144	0.00128501	0.0418108	0.0417849
30813	ATGCGCTGACAAAGCGCGAA	-1.01384	0.00128625	0.0417849	0.0417849
10728	TATTCTGCCCGCGAGCCTGA	-1.0091	0.00129681	0.0420611	0.0420611
25111	AACGTTCATTACGCAGACGC	-1.00584	0.00130412	0.0422312	0.0422312
19212	GCTGCGCTGAATACTTACGC	-1.00056	0.00131603	0.0425498	0.0425498
5162	CATCTCGGCGGCCATGTTTG	-0.99891	0.00131977	0.0426036	0.0426036
3339	ACAGCAGTTGATATTCTGGC	-0.996774	0.00132463	0.0426933	0.0426933
15668	TTGTTTGCCAATGAACTCAC	-0.992712	0.00133392	0.0429251	0.0429251
12880	TTCAGCAATCTTGCTGATGT	-0.990748	0.00133843	0.0430028	0.0430028
38584	TTAAAACGTGAAGAAGGTGA	-0.988102	0.00134453	0.0431312	0.0430779
25807	TGAACTGGTTGATCTGAAAA	-0.987912	0.00134497	0.0430779	0.0430779
8310	AGTTCCCTGCGCGATTACAT	-0.985865	0.00134971	0.0431622	0.0431622
29116	TGGGACGCTGTGTACGCGAC	-0.980992	0.00136105	0.0434571	0.0434325
30502	GATGCTTCTCAGGAAGTTAA	-0.979967	0.00136345	0.0434659	0.0434325
20944	TAACACGCTTATTCATTGGG	-0.979509	0.00136452	0.0434325	0.0434325
25334	CAAACTCCGCGACCAGGAGG	-0.976748	0.001371	0.0435711	0.0435711
7887	TTTGTCGTACTGGCTGCTGA	-0.971775	0.00138274	0.0438762	0.0438762
34115	GAAGTTGCTGGCAGAGCTGG	-0.968584	0.00139032	0.0440487	0.0440366
27571	TGCAGCTCAGGTAACGGGCG	-0.967842	0.00139209	0.0440366	0.0440366
21730	CCGGGTGCTGAAAAAGCAAA	-0.96664	0.00139496	0.0440594	0.0440594
4422	CTGATAGTCAGGGATGTTGA	-0.96511	0.00139862	0.044107	0.044107
2499	GCTTAATCTGGCGCTCTGCA	-0.962495	0.0014049	0.0442369	0.0441933
6804	CATTCCCTTCATCATGGGGA	-0.961834	0.00140649	0.0442191	0.0441933
39601	TTCCTGTGCGGCAAAGGTTC	-0.960993	0.00140851	0.0442149	0.0441933
16014	AAAAACCCAGCCGAAGCTGG	-0.95971	0.00141161	0.0442444	0.0441933
32155	TTCACGATGGAAAGGCGATT	-0.959492	0.00141214	0.0441933	0.0441933
39210	CTCCGCGCTGATGTTTCTGC	-0.950293	0.00143452	0.0448255	0.0448106
30230	ATACTTTTCCGGGATAATAA	-0.949596	0.00143623	0.0448106	0.0448106
2161	CTGTCCCAGATAACATGGGA	-0.945215	0.00144702	0.0450786	0.0450786
24149	CCGGAGGAATGCCCTGCCGA	-0.943204	0.001452	0.0451649	0.0451512
33123	GAAAAAGCTGATTGATTCAC	-0.942494	0.00145376	0.0451512	0.0451512
36639	CAATTTTCGATGATGTTGTC	-0.935388	0.00147149	0.0456327	0.0456327
38920	AAAAAAGCTGGTAAAGACCC	-0.932417	0.00147896	0.0457951	0.0457951
10382	CGCCTGCTGTGCCTGCGCAA	-0.925027	0.00149769	0.0463052	0.0462634
5577	TAGTTGCAGACAGGGTGACG	-0.924012	0.00150028	0.0463154	0.0462634
27549	ACAAGCTCTTACGCTCGCAA	-0.92295	0.00150299	0.0463294	0.0462634
6242	TTGATGGATGATCAAGCCAG	-0.922905	0.00150311	0.0462634	0.0462634
37218	GCCAAAAAGCCCGATGATGA	-0.917472	0.00151707	0.046623	0.046623
9164	ATTGGTGAGAATATATCGCC	-0.912588	0.00152971	0.0469412	0.0469412
31031	GCGTAGTTGTTGACGCAAAA	-0.907547	0.00154287	0.0472741	0.0472741
13905	TTGTACCGCTCTCAAAGAGC	-0.906433	0.00154579	0.0472929	0.0472929
36265	CCTTCATCAGAGAAAGAGAC	-0.904494	0.00155088	0.0473781	0.0473781
30823	AACTTCGATGATGCGCTGAC	-0.903575	0.0015533	0.0473814	0.0473814
32433	GGTCGATTTCGGGCTGAGTT	-0.9009	0.00156037	0.0475262	0.0475262
16597	GCTGCATCCTGCAATGTTGG	-0.899541	0.00156397	0.0475652	0.0475652
17938	GCCCCCCCGTTAATGTGGGA	-0.897194	0.00157021	0.0476841	0.0476841
27318	TTATTGACTGGTCACGATGA	-0.896209	0.00157283	0.0476932	0.0476932
22491	CTATTCCGCAGAGGTGAAAC	-0.895319	0.0015752	0.0476946	0.0476946
20302	TGGCAGGCTGGCGCGGATAT	-0.890728	0.0015875	0.0479961	0.0479961
11199	CTGCTGCCACGCCCTGATTC	-0.882067	0.00161095	0.0486331	0.0486331
10077	AATTAATGCCCTGCTGCCAC	-0.880743	0.00161456	0.0486705	0.0486705
25908	TACCCTGCAAAATCTGCGGC	-0.877956	0.00162218	0.0488285	0.0488266
23906	ATGCCAGATAATGATGAATC	-0.877111	0.0016245	0.0488266	0.0488266
29942	CACATAGCTAACGCAGAACA	-0.875095	0.00163004	0.0489215	0.0489215
31032	GGCGTAGTTGTTGACGCAAA	-0.873751	0.00163375	0.048961	0.048961
26495	TTTCCTTCTATTAACGAGAA	-0.871649	0.00163956	0.0490635	0.0490635
15119	CGGCACGTAAGAGGTGTTAA	-0.869405	0.00164578	0.0491779	0.0491779
21935	CTCACGAGGCAAAAAGGTTG	-0.86726	0.00165175	0.0492844	0.0492844
17959	GTATACGCTGAGCCAGAACC	-0.863999	0.00166087	0.0494843	0.0494843
24524	CAGCAGCCAAATGCTGCTGA	-0.862095	0.00166621	0.0495714	0.0495714
20046	CCCGTGCCGAACGCGTGGCC	-0.857912	0.001678	0.0498499	0.0498499
29010	TGTGCTTGGATATTGTGTTT	-0.85294	0.00169211	0.0501964	0.0501565
38796	CCAGTATGATGCGCTATGTA	-0.85156	0.00169605	0.0502405	0.0501565
17932	CCGTTAATGTGGGAGTACAA	-0.851009	0.00169762	0.0502146	0.0501565
6638	TCCGTATTTAGCAGTGGCGA	-0.85084	0.00169811	0.0501565	0.0501565
25416	ACCCAGCAGACCGTGCACGC	-0.848863	0.00170377	0.0502512	0.0501956
769	TGTCACCCTGCCAGCGTGCA	-0.848667	0.00170433	0.0501956	0.0501956
5806	TTCACTGCCATTGCATCAGC	-0.847734	0.00170701	0.0502023	0.0502023
6890	CCGCTGCTGTTAAGGATTTC	-0.84597	0.00171208	0.0502794	0.050213
30732	CGATCGGGCCGGACTGAGAA	-0.845842	0.00171245	0.0502183	0.050213
33984	TTCTCGATGGAAATGAGCGC	-0.845055	0.00171472	0.050213	0.050213
887	ATCCCCATCAGCGGGGTAAA	-0.842756	0.00172136	0.0503356	0.0503356
17138	CTTCCCCCAATCGCCGCTAA	-0.841566	0.00172481	0.0503645	0.0503645
35295	TTCCCGCTGCCAGAGACGAA	-0.838863	0.00173266	0.0505219	0.0504998
5620	TTAACGCCAGCAAACGAAAT	-0.838277	0.00173437	0.0504998	0.0504998
39596	CTGGTTTCCTGTGCGGCAAA	-0.83491	0.00174421	0.0507142	0.0505365
35815	CAGGACGCCAATAATGCTTA	-0.832533	0.00175118	0.0508449	0.0505365
27217	ACTACAGCGGAGATGGAGTC	-0.831453	0.00175436	0.0508652	0.0505365
30579	AGCGGCGCAGAAAGCTAGCC	-0.831257	0.00175494	0.05081	0.0505365
33211	CATTTCGGTGATAACGACCG	-0.830674	0.00175665	0.050788	0.0505365
41386	CGAATTGCTAAAGCAGTCAT	-0.830139	0.00175823	0.0507621	0.0505365
9410	TTTCAGGATAAGAAGGTTCC	-0.830052	0.00175849	0.0506981	0.0505365
15978	TCTGTCAGTAGCGATGTAAT	-0.829448	0.00176027	0.0506782	0.0505365
9451	TGCATACTTTGCGCTTTTAT	-0.829307	0.00176069	0.0506191	0.0505365
572	CGACCGCACAGGATGCGTTG	-0.828936	0.00176179	0.0505797	0.0505365
24651	ATCGCCGCTTGAAAACGGGC	-0.828611	0.00176275	0.0505365	0.0505365
31815	TGCAGCGGTCTCTCAGTGGA	-0.827454	0.00176617	0.050564	0.050564
33507	GCAACGGCGGTGATGATGAC	-0.825582	0.00177173	0.0506522	0.0505984
11240	TTCTGCAATGGTGTTGATAC	-0.824836	0.00177394	0.050645	0.0505984
20284	ATGGTGCTGGCTAAGCGCTC	-0.824555	0.00177478	0.0505984	0.0505984
23253	CCACAGCCGCTGAAAAGGTT	-0.822587	0.00178065	0.0506951	0.0506951
639	CTTCTTCCAGCTAATGATGT	-0.820424	0.00178711	0.0508087	0.0508087
9662	CCAGATTCTGATAGCGAGCC	-0.81793	0.0017946	0.0509508	0.0509508
3644	GAAGATTTCTGCGATTCTGG	-0.815837	0.0018009	0.051059	0.0509996
4609	TTAAGCGTTCGGATAGTCGA	-0.815706	0.00180129	0.0509996	0.0509996
7800	CATGAAGTCGACGCCGCGAT	-0.812186	0.00181194	0.0512303	0.0512303
12629	CGACAGCATTGCGCAAATCA	-0.808321	0.00182369	0.0514916	0.0514533
25096	GACGCTGCTGAGGTGGAAAT	-0.807258	0.00182694	0.0515123	0.0514533
41408	ATTGAGGGCGCGAAAGAGTC	-0.806508	0.00182923	0.0515061	0.0514533
4586	AGTTCAATCAGCGCGGACTG	-0.806301	0.00182987	0.0514533	0.0514533
41088	CGCAGCCGCAGAGGAAGCAT	-0.803126	0.0018396	0.0516562	0.0516562
5483	CGCACCGGATACAGTGATGC	-0.796897	0.00185885	0.0521252	0.0521252
33046	CTTGCTGCCTACAACGAGAT	-0.794272	0.00186701	0.0522826	0.0522826
38695	ATGACAATCACCGCCGAAAA	-0.791897	0.00187442	0.0524186	0.0523415
35888	TGCGCTAACTGCGGTCAGAA	-0.791644	0.00187522	0.0523693	0.0523415
23309	TAAGGAGCTTATCCAGTCAT	-0.791146	0.00187677	0.0523415	0.0523415
23872	TTTTTACCGGAAAATGTCTG	-0.788775	0.00188421	0.0524775	0.0523965
38112	CCTCTTGCCTGATCTGCCCA	-0.788088	0.00188637	0.0524664	0.0523965
36740	GAAGAGAAAGCCGCTGTGAA	-0.788074	0.00188642	0.0523965	0.0523965
38404	TTATCGCCTGGTTCATTCGT	-0.786843	0.00189029	0.0524331	0.0524331
3370	TTACCATCAAGCAGGGTGAA	-0.784491	0.00189772	0.052568	0.0525024
5161	ATCTCGGCGGCCATGTTTGC	-0.78443	0.00189791	0.0525024	0.0525024
15992	CGTTGCGTTGGTTATCTGTC	-0.779599	0.00191325	0.0528553	0.0527963
12085	CATACTCTCAGCGGTATCAA	-0.778482	0.00191681	0.0528824	0.0527963
960	GTCATAGATGGTCATGTTGA	-0.77798	0.00191841	0.0528555	0.0527963
36958	CACGCCATCGTTAACGGCGT	-0.777847	0.00191884	0.0527963	0.0527963
142	TCTCCCTTATCAGGTGTCAC	-0.773661	0.00193225	0.0530941	0.0530892
10993	TGTGCGCTTGCCGCAGACGT	-0.772912	0.00193466	0.0530892	0.0530892
8706	GCGAGCGCCGACAACCTTCT	-0.770191	0.00194344	0.0532587	0.0532269
41116	ATTGGCACTGACGAGCTGAA	-0.768866	0.00194773	0.0533049	0.0532269
10771	CGTCGTGCTGTTGCCGCTGA	-0.768152	0.00195004	0.0532971	0.0532269
32119	AGTCGCTGATGCGTTAGGCA	-0.768121	0.00195014	0.0532288	0.0532269
41336	ATTCATGATTACGATGGTGA	-0.767342	0.00195267	0.0532269	0.0532269
13161	TCATACACCCTCATTGCCAA	-0.765768	0.00195778	0.0532955	0.0532614
16011	AACCCAGCCGAAGCTGGGTC	-0.765354	0.00195913	0.0532614	0.0532614
31370	TAAGCGCAGGGCAATGGATG	-0.762559	0.00196825	0.0534385	0.0534275
38137	TTAATCACGGACAAACCACG	-0.761317	0.00197231	0.053478	0.0534275
31783	CGTGCAGTAGCTAAGGCTTT	-0.76109	0.00197306	0.0534275	0.0534275
27969	AGAATTTATCGCGCTTATCT	-0.756306	0.00198879	0.0537824	0.0537824
635	TTCCAGCTAATGATGTCCTC	-0.752565	0.00200117	0.054046	0.054046
14437	TTAATCGCCCAATAACGGGT	-0.751325	0.00200529	0.054086	0.054086
13604	TCCCCTGAAAGATTTGAAAA	-0.749742	0.00201056	0.0541568	0.0541568
17066	TACCATCTTGCAGAAGTGAC	-0.748539	0.00201457	0.0541937	0.0541937
30024	CTCTGTCCTTACGCCGCTGA	-0.745903	0.00202339	0.0543597	0.0543597
11428	TAACTTCCTCCGGCTGATTG	-0.742264	0.00203562	0.0546167	0.054506
24745	TTTCTGCCGGGAGAATGAAA	-0.741958	0.00203666	0.054573	0.054506
30162	TCCCTTTTTTGAGCAATGAA	-0.741487	0.00203825	0.0545443	0.054506
30816	ATGATGCGCTGACAAAGCGC	-0.741123	0.00203947	0.054506	0.054506
2439	CTTTAATATCGCGCTTAAAG	-0.740326	0.00204217	0.0545069	0.0545069
8299	CGATTACATAGAGCAGATAA	-0.73845	0.00204852	0.0546053	0.0546053
40841	CTATCACACTGCCCAAGAAA	-0.736072	0.00205659	0.0547494	0.0547494
39113	AATCATCGCTGATATGCAGA	-0.733287	0.00206609	0.0549308	0.0549055
31465	CCCTGACTATTTGCTGAAAG	-0.732618	0.00206838	0.0549204	0.0549055
16768	AAAACCCCGGCAATGCGGGA	-0.731999	0.00207049	0.0549055	0.0549055
26188	TCTGGCGGAGATGCGGGCGC	-0.720042	0.0021118	0.0559284	0.0558787
29662	ACCGAGCCTGACGTGGTTAA	-0.719213	0.00211469	0.0559327	0.0558787
5485	TGCGCACCGGATACAGTGAT	-0.719016	0.00211537	0.0558787	0.0558787
11694	CGCCCAGCCTGCTCTGCAAT	-0.715229	0.00212863	0.0561565	0.0561565
11209	ATATCTCTTGCTGCTGCCAC	-0.713945	0.00213314	0.0562032	0.0562032
38943	TATTCTCCTTCCACGGAGGC	-0.712287	0.00213898	0.0562847	0.0562847
20608	GTTCCAGTTTTTAACGAAGA	-0.710985	0.00214357	0.0563333	0.0563333
38957	GGAGGCGGCGAGAAAGAGCG	-0.701695	0.00217662	0.0571285	0.0571285
19222	TCTTTATCAGGCTGCGCTGA	-0.698854	0.00218682	0.0573228	0.0573228
27417	TCCCCTGCTCCTGAACAGGT	-0.694031	0.00220423	0.0577054	0.0577054
20365	GTCATTCCTATTGATGTCGA	-0.692944	0.00220817	0.0577349	0.0577349
12970	GCTGAAAATGGTGTTGTAAA	-0.691314	0.0022141	0.057816	0.0577932
11911	CTCAGCCACTGAGCCGATCG	-0.690779	0.00221604	0.0577932	0.0577932
39934	CGACGCCGTTAAAGAGGCCT	-0.684491	0.00223904	0.0583188	0.0583188
31269	CTTGATGTCCAAGGTGACTC	-0.677025	0.00226663	0.0589625	0.0589625
23671	CATCTCACTCATGCTTTGGA	-0.67546	0.00227246	0.0590391	0.0590031
36480	GCAGCAGTAGACGAAATCGA	-0.675059	0.00227395	0.0590031	0.0590031
957	ATAGATGGTCATGTTGACCA	-0.671637	0.00228673	0.0592599	0.0592599
28093	CTTCCCGGATACGAAGGAAG	-0.66633	0.00230669	0.0597016	0.0597016
26469	TTTGAATGCGATACTGAGGA	-0.665459	0.00230998	0.0597113	0.0597113
10899	TCGCCCCTGCGCCGTGAAGT	-0.662828	0.00231995	0.0598934	0.0598934
10835	CCGATTTCCTTCGCTGCCTG	-0.661385	0.00232543	0.0599594	0.0599594
29722	ACTCTCTGTAGGGGTGAATA	-0.659496	0.00233262	0.0600694	0.0600694
36967	GTTAACGGCGTTTTAATGAT	-0.655125	0.00234935	0.0604241	0.0604241
25370	GCTGCTGGATGAGCTGGATA	-0.650023	0.00236901	0.0608534	0.0608534
7527	CGGATGACTGATAAAGGCGT	-0.64756	0.00237855	0.061022	0.061022
4239	ACGGCTGTTGTCGTAGTCAT	-0.6443	0.00239124	0.0612708	0.0612708
13307	TTGGCTTATAGCGCTACTGC	-0.641762	0.00240115	0.0614481	0.0614481
11069	CATTCCAGTCATGAAATCGA	-0.6404	0.00240649	0.0615079	0.0614662
40472	CAACCTTCTCATTCAGTTTG	-0.63992	0.00240837	0.0614794	0.0614662
33508	CAACGGCGGTGATGATGACT	-0.639288	0.00241086	0.0614662	0.0614662
16045	TAAGCGTGGCTACGGTGAAT	-0.634852	0.00242834	0.0618352	0.0618352
29614	TCCACTATTTGAGATGAGAT	-0.631949	0.00243985	0.0620511	0.0619692
25385	TATCGCCGCAGAGGCGCTGC	-0.631851	0.00244024	0.0619841	0.0619692
7202	GTAATGTCACGCACTGAACC	-0.631238	0.00244268	0.0619692	0.0619692
16183	TAATTTGCTCCAGATGCAAG	-0.630202	0.0024468	0.0619971	0.0619971
28239	TCACCCGCAAATTACGCGCT	-0.629239	0.00245064	0.0620176	0.0620176
36734	TGCAACGAAGAGAAAGCCGC	-0.618191	0.00249506	0.0630639	0.0630257
26085	AACGCTGCGGACATCGCACG	-0.617805	0.00249662	0.0630257	0.0630257
28193	TAATCAGCCTGGAGTGCCGA	-0.616633	0.00250138	0.0630682	0.0630682
12623	CATTGCGCAAATCACGAGTC	-0.61454	0.00250989	0.0632051	0.0630977
18397	GTCAGAGGTGTTAATGCAAA	-0.613822	0.00251282	0.0632012	0.0630977
20836	CTATGCCAATGCGCGTTTCA	-0.613356	0.00251472	0.0631715	0.0630977
33417	CGGAAAGCTTTTGAAGTTAT	-0.613322	0.00251486	0.0630977	0.0630977
766	CACCCTGCCAGCGTGCACGG	-0.607298	0.00253956	0.0636396	0.0636396
35905	GAAGCTGCATGTGCTGGAAG	-0.60102	0.00256554	0.064212	0.064212
26094	ACAGCAAAGAACGCTGCGGA	-0.59825	0.00257708	0.0644221	0.0643514
38341	TTCGCGGTCGGTATAATGGC	-0.598176	0.00257739	0.0643514	0.0643514
9184	GTAACGCACTGAACGGTGGT	-0.597392	0.00258066	0.0643547	0.0643516
25659	GTCACCGAAGACCTTATGGA	-0.596508	0.00258436	0.0643686	0.0643516
32968	TTACCCCCTAAAGGGGGATG	-0.594876	0.00259119	0.0644606	0.0643516
10463	CGGCCCCTGAGAAAGAGCGA	-0.594454	0.00259296	0.0644264	0.0643516
39285	AGCGGCATGGGCGATGGAGA	-0.594423	0.00259309	0.0643516	0.0643516
34023	GGGATTGCCGGCGCAGGAAT	-0.592104	0.00260284	0.0645155	0.0643765
28092	TTCCCGGATACGAAGGAAGG	-0.591992	0.00260332	0.0644492	0.0643765
12697	GTAAATGTTTGCGAAGTCTG	-0.591944	0.00260352	0.0643765	0.0643765
10317	CACCAGTAGCCCATGCGTTG	-0.586722	0.0026256	0.0648443	0.0648379
26031	GCACCGGAAGGCGATTTTGA	-0.586025	0.00262856	0.0648392	0.0648379
25226	TGCTGCTGAAAAACTGGTTC	-0.585294	0.00263167	0.0648379	0.0648379
25095	ACGCTGCTGAGGTGGAAATT	-0.580969	0.00265012	0.0652142	0.0651602
31528	GCGCTCGGAGACTGAGCCAA	-0.580739	0.00265111	0.0651602	0.0651602
11170	CCCTGAATACGTTGTGCGGA	-0.579056	0.00265832	0.0652592	0.0652592
10410	TACGCTGCTGCTCATTAAGA	-0.575467	0.00267377	0.0655599	0.0655599
9543	TTATCTGCCAGAGGAGTAAA	-0.574514	0.00267788	0.0655823	0.0655823
2497	TTAATCTGGCGCTCTGCAAT	-0.57374	0.00268123	0.0655859	0.0655859
33539	TCCCAGCGCTGCAAACCTGA	-0.572197	0.00268791	0.065671	0.065671
40536	CGCCTGAGCAATGCTGTTGA	-0.571374	0.00269148	0.06568	0.06568
34653	TATGCACAAGGGGCTGACGT	-0.569232	0.00270079	0.0658288	0.0658288
38354	TAATGGCGGTGCGTTTAAGA	-0.564565	0.00272118	0.0662471	0.0661205
10703	CTCACCGGCTTTATTGCTGC	-0.563757	0.00272473	0.0662547	0.0661205
20293	GGCGCGGATATGGTGCTGGC	-0.563658	0.00272516	0.0661867	0.0661205
37221	AAAAAGCCCGATGATGAGTG	-0.562805	0.00272891	0.0661993	0.0661205
6445	TCCGCCATCATCGCTTCCAG	-0.56133	0.0027354	0.0662783	0.0661205
2789	GTAATCGTCGTTACCGTCGT	-0.56128	0.00273562	0.0662053	0.0661205
20053	AAATATGCCCGTGCCGAACG	-0.560815	0.00273767	0.0661768	0.0661205
36443	TCCTTATCGCGTGATGCTCA	-0.560612	0.00273856	0.0661205	0.0661205
38507	TGGTTCGCTAATCAAACGCT	-0.555798	0.00275986	0.0665563	0.0665443
10154	ACCCAGCGTTGCGTTAATAT	-0.555127	0.00276284	0.0665499	0.0665443
14105	CCTTGAGCAGATATCGAATG	-0.554449	0.00276586	0.0665443	0.0665443
29058	GATGGAGTGGATTAAGTGTA	-0.552792	0.00277324	0.0666437	0.0666437
11512	GGTTCCATCAGGGAAGTTGA	-0.550659	0.00278276	0.0667943	0.0667943
8744	TTATTCGCCGTACCTGTTGC	-0.544982	0.00280826	0.0673275	0.0673275
30103	TTAGCGGCTACAGCGAATGC	-0.543482	0.00281503	0.0674111	0.0673431
31476	CTTCAGTGCTCCCCTGACTA	-0.543383	0.00281548	0.0673431	0.0673431
32219	GTCGAGGATGAGGAGTTGGC	-0.542161	0.00282101	0.0673967	0.0673967
9198	GTGCAGCAAATGATGTAACG	-0.54099	0.00282632	0.0674449	0.0674449
10462	GGCCCCTGAGAAAGAGCGAC	-0.54001	0.00283077	0.0674725	0.0674725
18713	TTTTTTGTTGCCTATGCGTA	-0.538672	0.00283685	0.067539	0.067539
24516	AAATGCTGCTGATGATGTTG	-0.537201	0.00284355	0.0676201	0.0676201
7617	ATATGAGCGGATAATTTTCT	-0.535899	0.0028495	0.0676829	0.0676829
33403	CAATTCCGCTCTACCGGAAA	-0.533808	0.00285907	0.0678316	0.0678004
35197	ACCGCTGCGGAGAAAGCAAA	-0.533186	0.00286192	0.0678208	0.0678004
17198	TAAAAACTGGGCGCTACTTA	-0.532653	0.00286437	0.0678004	0.0678004
2540	TACAGCAGTGCAGGTGATAA	-0.530688	0.0028734	0.0679358	0.0679343
7623	AGCGGTATATGAGCGGATAA	-0.529749	0.00287773	0.0679597	0.0679343
12034	TCTTGCTGCAGTAATGCCAC	-0.529264	0.00287997	0.0679343	0.0679343
22457	TCACATTGCCGAACGGCAAA	-0.527064	0.00289013	0.0680957	0.0680502
22890	GCAAGCACCCGCAACGCGAT	-0.526764	0.00289152	0.0680502	0.0680502
29366	GATTGCCAGAGAGCTGGAAA	-0.525821	0.00289589	0.0680749	0.0680749
25100	CGCAGACGCTGCTGAGGTGG	-0.524513	0.00290196	0.0681395	0.0681296
27576	ATGGATGCAGCTCAGGTAAC	-0.523532	0.00290652	0.0681685	0.0681296
39177	GAGCTTGCTGATGCTAACGC	-0.523174	0.00290819	0.0681296	0.0681296
32213	TGGGGTGTCGAGGATGAGGA	-0.522005	0.00291364	0.0681793	0.0681793
11174	TCTTCCCTGAATACGTTGTG	-0.518588	0.00292961	0.0684748	0.0684748
17094	CTTTACCTCCGCTTGGATTA	-0.515323	0.00294494	0.0687549	0.0687549
41426	TCCTCAGCCTGAAATAACAA	-0.511744	0.00296183	0.0690706	0.0690479
40539	CTGAGCAATGCTGTTGAGAT	-0.511238	0.00296423	0.0690479	0.0690479
24974	TTATGGGCAGACAGATGACC	-0.510446	0.00296798	0.0690568	0.0690568
405	GACTTCAGCAGCGCCAGTAA	-0.508659	0.00297646	0.0691757	0.0691757
19113	TCTGTCGCTGGTTTAATAGT	-0.503521	0.00300098	0.0696664	0.0695668
5219	CCAGGCGTCTGCGGTATTAG	-0.502597	0.0030054	0.0696902	0.0695668
4360	ATTGCGCTGATTGCTGGGTA	-0.502361	0.00300654	0.0696377	0.0695668
26157	GAAGGCGCTTACTTTGTTGC	-0.502292	0.00300687	0.0695668	0.0695668
9439	GCTTTTATCTGCGCCACCTT	-0.499222	0.00302163	0.0698294	0.0698159
7294	TGTAGCGGTCAGGATGCGAT	-0.498471	0.00302525	0.0698343	0.0698159
40376	TTTTATCCCGTCTATGTGGG	-0.497901	0.003028	0.0698192	0.0698159
24761	GTCACCGGTTTTGAAGTTTC	-0.497225	0.00303126	0.0698159	0.0698159
5966	CGTAGCGAAGATACCGTTCA	-0.496079	0.0030368	0.0698651	0.0698651
13130	CCTCTGCTGCGAGTGACTTA	-0.492799	0.00305272	0.0701524	0.0699462
40303	ACATCGGTTATTGCAGAGGC	-0.492707	0.00305316	0.0700841	0.0699462
29404	AAGATTGTCGATAAATGGGC	-0.492627	0.00305355	0.0700147	0.0699462
25679	CCTTACGTTGCTTAAAACGT	-0.492247	0.0030554	0.0699788	0.0699462
10989	CGCTTGCCGCAGACGTTGGA	-0.491577	0.00305866	0.0699753	0.0699462
7231	TTGACCACGCATAACGCCCA	-0.490673	0.00306307	0.069998	0.0699462
7733	TTCTGGCTGGACGATGCGTC	-0.490438	0.00306422	0.0699462	0.0699462
36720	GGTTCTGCAGGTGGTGCAAC	-0.486257	0.00308468	0.0703349	0.0703349
11583	GGTTGTGTTTCTGCTGCTGA	-0.484418	0.00309371	0.0704627	0.0704627
24509	GCTGATGATGTTGCCGTGTA	-0.483681	0.00309734	0.070467	0.070467
21	CCTGTTCTGCTCGCGTAACG	-0.482264	0.00310433	0.0705477	0.0705477
41090	CAGCCGCAGAGGAAGCATTT	-0.479431	0.00311835	0.0707877	0.0707193
6681	TTTTTGCTCTGGAAATGGCG	-0.47911	0.00311994	0.0707455	0.0707193
642	AGACTTCTTCCAGCTAATGA	-0.478647	0.00312223	0.0707193	0.0707193
19613	TTTTCGTTGATGACTTGGGT	-0.47398	0.00314547	0.071167	0.0710003
38893	GCAGCAGCAGATGCTTTCCT	-0.473928	0.00314573	0.0710944	0.0710003
25313	CGAGGATATTGCGCTTACGG	-0.473265	0.00314904	0.0710909	0.0710003
6032	TGTCGCGTTTACGCCGTACC	-0.471949	0.00315563	0.0711613	0.0710003
25972	CCAGCTTCGCAAAGGAGTGC	-0.47159	0.00315743	0.0711236	0.0710003
38282	CATGATGGCGGCAAAGGAAC	-0.471411	0.00315833	0.0710657	0.0710003
1262	CCCCATGCCTGAACTGCGGT	-0.4713	0.00315888	0.0710003	0.0710003
5972	ACCCTGCGTAGCGAAGATAC	-0.466237	0.00318437	0.0714946	0.0714946
39929	AAAGCCGACGCCGTTAAAGA	-0.457548	0.00322853	0.0724068	0.0721774
768	GTCACCCTGCCAGCGTGCAC	-0.457426	0.00322915	0.0723417	0.0721774
29562	TCCTCAGGATGTGATGGAAC	-0.457218	0.00323022	0.0722865	0.0721774
23909	CGAATGCCAGATAATGATGA	-0.457161	0.00323051	0.0722142	0.0721774
23552	TACAACGACTCTAAAGACGC	-0.456658	0.00323308	0.072193	0.0721774
16607	CGCAGCAGATGCTGCATCCT	-0.456107	0.0032359	0.0721774	0.0721774
40083	TCAATCGCTGGGGAAAAATT	-0.454434	0.00324449	0.0722902	0.0722902
26936	CATTATTCGGATAACCTACC	-0.453452	0.00324954	0.0723241	0.0723241
638	TTCTTCCAGCTAATGATGTC	-0.450216	0.00326622	0.0726166	0.0725789
30017	CTTACGCCGCTGAGCAGTTG	-0.449378	0.00327055	0.0726341	0.0725789
37765	GAAGAGTCAATCGCAGACAA	-0.449174	0.00327161	0.0725789	0.0725789
3990	TTCCTGACCTGCATTGTCGT	-0.443151	0.00330291	0.0731942	0.0731942
2573	ATGCTCGCCAGCAATGAGCT	-0.441541	0.00331133	0.0733014	0.0733014
25301	GCTTACGGTTGGGAAGCTGC	-0.437245	0.00333387	0.0737209	0.0737209
32707	TTCGCTGAACTCACTGGCAT	-0.432517	0.00335884	0.074193	0.074193
6540	TTGAGCGAAGGCCGTGATCA	-0.431493	0.00336427	0.074233	0.074233
36793	TCTGAGTCATGAGCAGGTTA	-0.43055	0.00336928	0.0742635	0.0742372
7877	TGGCTGCTGATGTCGAATTG	-0.429949	0.00337248	0.0742541	0.0742372
10313	AGTAGCCCATGCGTTGGCAT	-0.429413	0.00337533	0.0742372	0.0742372
15706	TTTGCTTCTTTTGCAGAAAG	-0.426356	0.00339164	0.0745159	0.0745159
5686	ACAACGCGGACTACGGAGAA	-0.424754	0.00340021	0.0746243	0.0746243
39114	ATCATCGCTGATATGCAGAA	-0.422741	0.00341101	0.0747812	0.0747149
34164	TCTGTCGAAGAAATCAGGTC	-0.422626	0.00341163	0.0747149	0.0747149
15647	TTCAAGCACTACCCTGTGGA	-0.420932	0.00342074	0.0748345	0.0748345
27420	TCCTCCCCTGCTCCTGAACA	-0.418042	0.00343634	0.0750957	0.075042
12244	CACTCGGTCGAAATAGTCGC	-0.417819	0.00343755	0.075042	0.075042
26817	TACGACCTGATAATGTCACT	-0.416291	0.00344583	0.0751427	0.0750615
33129	GCTGATTGATTCACTGGCAA	-0.41565	0.0034493	0.0751386	0.0750615
26154	GGCGCTTACTTTGTTGCTAA	-0.415499	0.00345012	0.0750767	0.0750615
27956	CTTATCTCTCCTGAAATTGA	-0.414953	0.00345309	0.0750615	0.0750615
10996	TTCTGTGCGCTTGCCGCAGA	-0.413759	0.00345958	0.075123	0.075123
18198	TATTACATATCTAAAGTGTT	-0.412217	0.00346798	0.0752257	0.0752257
17771	CCCGGTTATACCGCTTACGG	-0.408456	0.00348855	0.0755918	0.0754545
4870	TTCTGCGCCATTGGAGTGAT	-0.407588	0.00349331	0.0756151	0.0754545
7586	GTCGCAATTGGCGATGCCTG	-0.407321	0.00349478	0.075567	0.0754545
4582	CAATCAGCGCGGACTGCCCA	-0.407303	0.00349487	0.0754895	0.0754545
2084	GTCTTCGTAGTCAGTGACCA	-0.406615	0.00349865	0.0754916	0.0754545
22777	TTCTACGACATCGCTAACGC	-0.406258	0.00350062	0.0754545	0.0754545
30018	CCTTACGCCGCTGAGCAGTT	-0.400088	0.0035347	0.0761091	0.0761091
34027	TTGCCGGCGCAGGAATGATG	-0.397464	0.00354928	0.076343	0.076343
39316	TTACAGCAGATGCTGAACTC	-0.395421	0.00356068	0.0765078	0.0765078
12433	GTCCGCTGATGTGCCGAGCT	-0.393942	0.00356895	0.0766051	0.0766051
14578	ACTCGCTGATGAGCAGTCAG	-0.391604	0.00358205	0.076806	0.076806
32566	GGCTACACCCGGACTGCAAA	-0.386297	0.00361196	0.0773663	0.0773363
2595	CGAACACCGGAACAATGGGG	-0.385878	0.00361433	0.0773363	0.0773363
2707	GCCACGATGTCGGCGTTGAA	-0.382301	0.00363463	0.0776895	0.0776895
19431	AAGCTGTTTGGAGATGACTA	-0.379783	0.00364898	0.077915	0.0779143
7482	GTATGTTCCGGCAATGCCCT	-0.378888	0.00365409	0.0779429	0.0779143
7876	GGCTGCTGATGTCGAATTGC	-0.378458	0.00365655	0.0779143	0.0779143
6682	CTTTTTGCTCTGGAAATGGC	-0.377634	0.00366126	0.0779338	0.0779338
9889	ATTTGCCGCTGCAAGAGCCG	-0.372352	0.00369162	0.0784984	0.0784984
8600	TGCAATGCCGAAATATTGTT	-0.367724	0.0037184	0.078986	0.078986
3656	GTCCATGTTGTTGAAGATTT	-0.365807	0.00372955	0.0791407	0.0791407
2159	GTCCCAGATAACATGGGAGC	-0.359995	0.00376352	0.0797791	0.079676
24650	TCGCCGCTTGAAAACGGGCT	-0.359411	0.00376695	0.0797693	0.079676
17455	GGTAACTGATGCAGTGGGTA	-0.358381	0.003773	0.079815	0.079676
23214	CAGCCCGTAGCTGGGGTGGA	-0.358263	0.0037737	0.0797474	0.079676
27286	ATGCGTTCAGGTAATGAATA	-0.358177	0.0037742	0.079676	0.079676
9921	ATAGCAGATTGCATAGCTGA	-0.356436	0.00378446	0.0798103	0.0798103
3823	TTTTGTCTCTGCGATTGCAG	-0.353106	0.00380415	0.080143	0.080143
8971	TTGCTTCCGGCAATGATGTC	-0.352315	0.00380884	0.0801594	0.0801594
9471	GCATACTTTTGCGCTTCTGC	-0.351479	0.0038138	0.0801816	0.0801816
6557	TACCGCGCTGACTGCGCTTG	-0.348779	0.00382987	0.0804368	0.0803256
4828	TCATCTACCGCCAGTGTAAC	-0.348769	0.00382993	0.0803558	0.0803256
12861	TATGCAGCTCGCATTGCGTC	-0.348172	0.00383349	0.0803482	0.0803256
5403	CAGCGACCTGACGCTGAATG	-0.347696	0.00383633	0.0803256	0.0803256
24056	TATACGCCTGACCCAGAAAA	-0.346557	0.00384313	0.080386	0.0803397
2459	AGCCAGGTCATCGATGACGT	-0.345955	0.00384674	0.0803794	0.0803397
5100	ACTGGATGCGGCGACGATAC	-0.345549	0.00384917	0.0803482	0.0803397
14104	CTTGAGCAGATATCGAATGC	-0.344963	0.00385268	0.0803397	0.0803397
12436	CTGGTCCGCTGATGTGCCGA	-0.34254	0.00386722	0.0805611	0.0805611
34447	CAATCATCATGCTCTATCGG	-0.340736	0.00387809	0.0807054	0.0807054
28664	CCATTCATTGTAGAAGTGGG	-0.339405	0.00388612	0.0807905	0.0807592
37638	CTATTCAAAGGTGCCGGCAA	-0.339002	0.00388855	0.0807592	0.0807592
18136	AAAGCCTTTAAAGAAGTAGA	-0.337022	0.00390054	0.0809261	0.0809261
31441	TTTAAGCCAGACAAACGTTG	-0.335385	0.00391047	0.0810501	0.0810501
12919	TACTTCGGTTATGAACTTAG	-0.333489	0.003922	0.081207	0.0812008
18615	TATGGTGCTTACAATGCCAT	-0.332888	0.00392566	0.0812008	0.0812008
32814	AAATATTTCCGAGTGGAAGA	-0.331937	0.00393146	0.0812388	0.0812388
33856	ACGCAGAAGACCTTGTGATT	-0.330842	0.00393815	0.0812951	0.0812507
7372	CAAAGCAGACGATGAAGTCT	-0.330545	0.00393997	0.0812507	0.0812507
26178	ATGCGGGCGCAGGCTCACAA	-0.329213	0.00394812	0.081337	0.081337
23569	TGTGCTGCGATTGCGGATAC	-0.323519	0.00398314	0.0819762	0.0819762
8528	GCAATTTCTCCTTCAGCGGT	-0.321772	0.00399394	0.082116	0.082116
4736	TCTCCCTTGCTCGCAGCAGC	-0.317187	0.00402241	0.0826185	0.0826185
40071	CTGGCCGCCTGCTCAATCGC	-0.316319	0.00402783	0.0826469	0.0826422
37422	GAAATACCCTGGTGTGGCAA	-0.315709	0.00403163	0.0826422	0.0826422
4242	CGCACGGCTGTTGTCGTAGT	-0.314823	0.00403717	0.082673	0.082673
7094	TTAACGCCTACCGCCTGTGA	-0.313145	0.00404767	0.0828053	0.0828053
25976	CCGCCCAGCTTCGCAAAGGA	-0.311411	0.00405854	0.082945	0.082909
7015	CTCCTTTGTAGAGCTTGCCA	-0.311048	0.00406082	0.082909	0.082909
38501	CTCGATTGGTTCGCTAATCA	-0.308957	0.00407398	0.0830948	0.0830948
1149	GAAGTCCTGAGCGTCGATAA	-0.306996	0.00408635	0.0832643	0.0832643
11248	ATCTTCGCTTCTGCAATGGT	-0.303789	0.00410666	0.083595	0.083595
20269	CGCTCAGACCGCTCAACTGA	-0.301424	0.00412169	0.0838178	0.0838178
24513	TGCTGCTGATGATGTTGCCG	-0.300502	0.00412757	0.0838541	0.0838255
12654	GCATCTTGTGGCCCTAGTGA	-0.300081	0.00413025	0.0838255	0.0838255
10986	TTGCCGCAGACGTTGGAGGT	-0.29872	0.00413894	0.0839188	0.0839188
36968	TTAACGGCGTTTTAATGATT	-0.297128	0.00414913	0.0840422	0.0840422
13575	TGATGCCCTTGGATTGATAA	-0.294853	0.00416372	0.0842545	0.0842545
19213	GGCTGCGCTGAATACTTACG	-0.293772	0.00417067	0.084312	0.0842702
2046	CAGCTTCAATCTGCTCACGA	-0.293454	0.00417272	0.0842702	0.0842702
23211	CCCGTAGCTGGGGTGGAGAA	-0.289497	0.00419826	0.0847026	0.0847026
34494	GCCGCGCCATTTGCTGAAAT	-0.288761	0.00420303	0.0847154	0.0847154
4298	CGGGCGTCCTGCGCTTTCAT	-0.2816	0.00424966	0.0855711	0.0855372
27858	TTACTCATGAGCAAAGAGTT	-0.280962	0.00425383	0.0855712	0.0855372
27415	CCCTGCTCCTGAACAGGTTC	-0.280583	0.00425631	0.0855372	0.0855372
17936	CCCCCCGTTAATGTGGGAGT	-0.279621	0.00426262	0.08558	0.08558
36635	GCGGCAATTTTCGATGATGT	-0.272504	0.00430955	0.0864375	0.0864205
28071	AACAGCGCCGCATACGCATG	-0.271996	0.00431292	0.0864205	0.0864205
13440	GATACTGCAATTGTTGTTAA	-0.268548	0.00433583	0.0867948	0.0867948
573	ACGACCGCACAGGATGCGTT	-0.263959	0.0043665	0.0873235	0.0873103
8497	CATTCAGCGCAGTAATTGCC	-0.263332	0.00437071	0.0873224	0.0873103
38862	TCTTCGCCAGTTGAATTTAA	-0.262788	0.00437436	0.0873103	0.0873103
21646	ATCACCTGTAGTGAGGAAGA	-0.26163	0.00438214	0.0873805	0.087322
30105	TATTAGCGGCTACAGCGAAT	-0.261433	0.00438347	0.087322	0.087322
32117	AAAGTCGCTGATGCGTTAGG	-0.258949	0.00440021	0.0875703	0.0875703
38894	CAGCAGCAGATGCTTTCCTG	-0.25673	0.00441521	0.0877837	0.0877837
36259	TAAACGCCTTCATCAGAGAA	-0.254549	0.00443	0.0879924	0.0879924
38478	TTTATCGGCTACATCGGCAC	-0.253667	0.00443599	0.0880261	0.0880261
23830	CATACGACGATGATGGGTTC	-0.2521	0.00444666	0.0881524	0.0881524
4966	CAGCCCTCCTGAGTGGGTGA	-0.25092	0.0044547	0.0882266	0.0882266
40995	ACCACAACCGGAGCCAACAA	-0.249945	0.00446136	0.0882732	0.0882674
8065	CAAACGGCTCGTTCTGCTCA	-0.249358	0.00446538	0.0882674	0.0882674
13796	AGTTATGCTGTGCTAGTTGC	-0.247522	0.00447795	0.0884307	0.0882959
31987	GCATCAACGAATGCGCACAA	-0.247421	0.00447864	0.0883593	0.0882959
13004	CATGAAGCGCATCAAGTTCC	-0.247261	0.00447974	0.0882959	0.0882959
30014	ACGCCGCTGAGCAGTTGATG	-0.246556	0.00448458	0.0883064	0.0883064
3432	GCTTCTTAACGCCCATCTGA	-0.24489	0.00449603	0.0884469	0.0884469
38312	GGCAATCCTTGCGTTTGCAA	-0.244062	0.00450173	0.0884742	0.0884742
325	CGATGAACTCACGCTGTTTG	-0.242423	0.00451303	0.0886114	0.0886114
27555	GGCGCTACAAGCTCTTACGC	-0.24084	0.00452398	0.0887412	0.0887412
4183	TGTCTGGCTGAGGAGGAAGG	-0.239114	0.00453593	0.0888907	0.0888907
24631	TTACCCGTGGCGAACAAATG	-0.237958	0.00454396	0.0889629	0.0889222
15063	TTCTCCAAGGATTTACTGAC	-0.23701	0.00455055	0.0890069	0.0889222
39770	AGGGCGCTGAAAAATTGTCA	-0.237009	0.00455056	0.0889222	0.0889222
25933	TCAAATTACGACGAAGTGCC	-0.234246	0.00456981	0.0892134	0.0891322
12253	GTATCCTCCCACTCGGTCGA	-0.234219	0.00457	0.0891322	0.0891322
9134	TCCGATTTCCTTACTGAATC	-0.230087	0.00459893	0.0896113	0.0896113
20274	CTAAGCGCTCAGACCGCTCA	-0.226015	0.00462761	0.0900843	0.0900651
5409	CGAAGCCAGCGACCTGACGC	-0.225533	0.00463101	0.0900651	0.0900651
16211	AACTACGTTTGCAGTGATGT	-0.223305	0.00464678	0.0902861	0.0902861
40730	CTTGTGGTTGAAAAGTGGCA	-0.222512	0.0046524	0.0903097	0.0903097
41393	CTAAAGCAGTCATTGATTGA	-0.220449	0.00466706	0.0905085	0.0905085
5484	GCGCACCGGATACAGTGATG	-0.217562	0.00468764	0.0908217	0.0907924
33918	AAGATAGCCGAAGGCGTGGC	-0.216627	0.00469432	0.0908653	0.0907924
17501	ACCTAACGCCCCGCGAACCA	-0.216534	0.00469499	0.0907924	0.0907924
17472	CAATCAGGTGATTTAGGGGT	-0.214827	0.00470721	0.090943	0.090943
17937	CCCCCCCGTTAATGTGGGAG	-0.213139	0.00471933	0.0910913	0.0910632
33037	AGCGAATATCTTGCTGCCTA	-0.212723	0.00472232	0.0910632	0.0910632
1528	CGTCGCGATGATAGAGGCGG	-0.210609	0.00473754	0.0912709	0.0912679
36638	GCAATTTTCGATGATGTTGT	-0.210013	0.00474184	0.0912679	0.0912679
13407	TATTTTTTCTGTTTTTATAA	-0.207262	0.00476173	0.0915648	0.0915648
14536	TGATACGCTGAAGGATTTGT	-0.206204	0.00476939	0.0916263	0.0915871
11764	CCCTTGGCTGATTGCGTTAA	-0.205869	0.00477183	0.0915871	0.0915871
1631	GGCTTTCTGATATCGCGCAT	-0.202834	0.0047939	0.0919247	0.0918633
15033	CTGACTGTTACCGCAGTTGG	-0.202658	0.00479518	0.0918633	0.0918633
37655	CAAGCGCCGCATATCGCGCC	-0.200505	0.00481089	0.0920784	0.0920512
24141	ATGCCCTGCCGAGTTGCCAT	-0.200033	0.00481435	0.0920585	0.0920512
24325	AATGGGCTGATATGCAGTTT	-0.199471	0.00481846	0.0920512	0.0920512
9314	TTCTCGGGTGGCGGCGTAAA	-0.194649	0.00485387	0.0926414	0.0925845
37423	AAATACCCTGGTGTGGCAAA	-0.194441	0.0048554	0.0925845	0.0925845
6768	TCTGTTCTCCGGGGAAATAA	-0.193124	0.00486512	0.0926835	0.0926835
30156	TTTTGAGCAATGAAATTGCT	-0.191446	0.00487752	0.0928335	0.0928112
34103	TGCAAGCGGGATGAAGTTGC	-0.190993	0.00488088	0.0928112	0.0928112
40836	GATTGCTATCACACTGCCCA	-0.189454	0.00489228	0.0929419	0.0929419
36893	CACGGCGCTTATCGTGCCAC	-0.18719	0.00490911	0.0931752	0.093094
26979	GCAGGCTATCACGTTTACGA	-0.187154	0.00490938	0.093094	0.093094
34158	CGTTTGTCTGTCGAAGAAAT	-0.185015	0.00492532	0.0933101	0.0932854
11090	CGGATTTCCTGCTCCGCCAG	-0.18458	0.00492857	0.0932854	0.0932854
19443	TGCATCAGGGAAAAGCTGTT	-0.183504	0.00493661	0.0933514	0.0932942
21861	GGCTTAAGGCGGTCTAACAT	-0.1833	0.00493814	0.0932942	0.0932942
14481	ATTTACCTGGGCCATATTGA	-0.18115	0.00495425	0.0935124	0.0935124
8883	CAACCCATGTGCACGCAAGG	-0.179886	0.00496374	0.0936054	0.0936054
3929	TGATCGCCGGACAGGGTTAA	-0.17524	0.00499877	0.0941794	0.0941794
12145	TAAGCTGCGAGTAAAGGCAT	-0.171941	0.00502378	0.0945636	0.0945636
31382	TTATCAGTTGGGTAAGCGCA	-0.170427	0.0050353	0.0946934	0.0946934
9290	CACGTCATCTACGCCTTTGA	-0.169479	0.00504252	0.0947423	0.0947423
39935	GACGCCGTTAAAGAGGCCTA	-0.166132	0.00506809	0.0951355	0.0951259
28568	CCTGATTACTGCAACGCCAA	-0.165593	0.00507222	0.0951259	0.0951259
6046	ATTGCCTCCGGTCGTGTCGC	-0.164658	0.00507939	0.0951733	0.0951733
33540	CCCAGCGCTGCAAACCTGAA	-0.162866	0.00509315	0.0953441	0.0953441
3009	CAGCCCTCATATTCAGTTGA	-0.160828	0.00510885	0.0955506	0.0955506
9684	CCACCTGTTGCTTCTGCCGC	-0.158544	0.00512649	0.0957932	0.0957932
8037	TTCACGACCGTAATTGATGC	-0.156383	0.00514323	0.0960185	0.0959955
29696	ATCCGATTTCTCGCTGTAGG	-0.155938	0.00514668	0.0959955	0.0959955
5433	GTTTCGGAGAGCGCAGGACA	-0.154741	0.00515598	0.0960815	0.0960815
33474	CTGATGGTGGCCGAGGAGTG	-0.152426	0.00517401	0.0963299	0.0963299
35990	GAAGACGATGGCTAAATCAG	-0.151729	0.00517945	0.0963437	0.0963437
35288	AGGTAATTTCCCGCTGCCAG	-0.147761	0.00521051	0.0968336	0.0967944
9930	CCTCCGCCAATAGCAGATTG	-0.147428	0.00521312	0.0967944	0.0967944
38887	TACCAGGCAGCAGCAGATGC	-0.146209	0.0052227	0.0968845	0.0968845
39318	ACAGCAGATGCTGAACTCAA	-0.14555	0.00522789	0.096893	0.096893
9909	ATAGCTGATGGTCTGTTGGC	-0.141906	0.00525664	0.0973379	0.0973379
5640	TAGCCATCTGACCAAGGAAC	-0.136304	0.00530112	0.098073	0.0980082
254	TCTTCGAGTAGCTCGAGCAA	-0.135841	0.00530481	0.0980527	0.0980082
37467	GGTACTGCAAGTGCTCGCAA	-0.135544	0.00530718	0.0980082	0.0980082
8987	GTATCCGTCACCGTTGTTGC	-0.134082	0.00531886	0.0981353	0.0981353
14563	GTCAGAGCTTGTTAAGAAGA	-0.132265	0.0053334	0.0983152	0.0982313
21733	TTGCCGGGTGCTGAAAAAGC	-0.13173	0.00533769	0.0983058	0.0982313
22000	GCTGGATAAGGCTCCGATCA	-0.131637	0.00533843	0.0982313	0.0982313
38535	AAAAAAGCCGGAGTCGATGA	-0.127827	0.00536906	0.0987063	0.0986208
7454	ATCAACGATGGCTGTGCGAC	-0.127807	0.00536923	0.0986208	0.0986208
8789	TAAGTATCGCTAACGGCGAA	-0.126812	0.00537725	0.0986798	0.0986798
39342	TACCGTCTCCGAAGTGGAAT	-0.125052	0.00539147	0.0988523	0.0987448
27300	GATGAGCAGACAAAATGCGT	-0.124942	0.00539236	0.0987803	0.0987448
38890	CAGGCAGCAGCAGATGCTTT	-0.124586	0.00539525	0.0987448	0.0987448
8171	TGACACCCGGATAGTGTTAC	-0.121014	0.00542423	0.0991868	0.0991868
23254	ACCACAGCCGCTGAAAAGGT	-0.119471	0.0054368	0.0993279	0.0993279
14583	GAACGACTCGCTGATGAGCA	-0.1178	0.00545043	0.0994884	0.0994884
16801	TTGATAACCCATGGTGTTGT	-0.116725	0.00545922	0.0995601	0.0995419
31545	CGCTCCCATTGCGATATTGC	-0.115217	0.00547157	0.0996966	0.0995419
3734	GCGAGCGTCTTCGCTGCGGT	-0.115128	0.0054723	0.0996214	0.0995419
17423	GTAGTCCCCTGGCCTGTCCA	-0.115068	0.00547279	0.0995419	0.0995419
32148	CTCAAATTTCACGATGGAAA	-0.113071	0.00548918	0.0997516	0.0997288
29441	AAAGCCTGAGGAAATGGCTC	-0.112632	0.00549279	0.0997288	0.0997288
12722	AGATGCGCTTATTCAGAACC	-0.111392	0.005503	0.0998257	0.0998257
20739	TGGATGGCTGACCAATGTTC	-0.110324	0.00551181	0.099897	0.099897
16486	TCAACCTGAGAACCATTGGC	-0.107312	0.00553671	0.10026	0.100132
36118	GAAGCAAAGAGCGCGAAAAA	-0.107009	0.00553922	0.100217	0.100132
22189	TTACTCCGCCATCCAGAAGA	-0.106985	0.00553942	0.100132	0.100132
40533	ATCCGCCTGAGCAATGCTGT	-0.105735	0.00554978	0.100231	0.100197
34949	TTGACGCTGAAAGCTGGAAG	-0.105375	0.00555277	0.100197	0.100197
12037	ACCTCTTGCTGCAGTAATGC	-0.102581	0.00557602	0.100528	0.100528
35079	GGAGCTATTAGAGCTTATAC	-0.101169	0.0055878	0.100651	0.100651
4517	TGATACATGAGCGCGGCGGA	-0.099921	0.00559823	0.100751	0.100751
38283	ATGATGGCGGCAAAGGAACA	-0.0952923	0.00563707	0.101361	0.101361
9411	TTTTCAGGATAAGAAGGTTC	-0.0937108	0.0056504	0.101511	0.101511
11291	CTCCGGGCTTGAGTAGTCAA	-0.0871897	0.00570564	0.102414	0.102319
4113	CATCTGCTGCTCAAGCTCGC	-0.0867481	0.0057094	0.102392	0.102319
17067	CTACCATCTTGCAGAAGTGA	-0.0866417	0.00571031	0.102319	0.102319
24967	CAGACAGATGACCAATCCGG	-0.0841804	0.0057313	0.102605	0.102605
27010	ATTCTCGGGCGAAGTGAAGA	-0.0835061	0.00573706	0.102619	0.102619
222	TTCATCGCTCAGGTTATCAA	-0.0812517	0.00575636	0.102874	0.102874
16415	GCCGTTGTATACGATTTTAC	-0.0794798	0.00577157	0.103056	0.103043
33064	ATTGTTGGTGACAGACTCCC	-0.0788969	0.00577658	0.103056	0.103043
8523	TTCTCCTTCAGCGGTAGTTA	-0.0782057	0.00578253	0.103072	0.103043
10859	TCGCCCGTCTGCAAGCTGAA	-0.0772818	0.00579049	0.103124	0.103043
7616	TATGAGCGGATAATTTTCTC	-0.0767103	0.00579542	0.103123	0.103043
5641	TTAGCCATCTGACCAAGGAA	-0.0766453	0.00579598	0.103043	0.103043
1412	CCGCCATCCGGGAACGTTGC	-0.0748022	0.0058119	0.103237	0.103237
11576	TTTCTGCTGCTGATGCCTGC	-0.0734433	0.00582366	0.103356	0.10329
4040	TCTTGTTTTGGTGCTGTCTC	-0.0732918	0.00582498	0.10329	0.10329
21588	AAACGAGCGGGCATTGAAGA	-0.0718934	0.00583711	0.103415	0.103415
39768	TGAGGGCGCTGAAAAATTGT	-0.071176	0.00584334	0.103436	0.103436
17135	CCCCCAATCGCCGCTAAGGT	-0.0677522	0.00587316	0.103875	0.103875
22548	GCTGCATACTGTCCAGGTGA	-0.0643787	0.00590267	0.104307	0.104296
24582	GGATGCTGAGACTGTGCGAT	-0.0638639	0.00590718	0.104296	0.104296
33855	AACGCAGAAGACCTTGTGAT	-0.0622046	0.00592176	0.104464	0.104376
11922	TGATTGGCTGCCTCAGCCAC	-0.061845	0.00592492	0.10443	0.104376
31953	AACCGCCGACAACGCGGTAA	-0.0616112	0.00592698	0.104376	0.104376
4990	CCTGTCGCTTTATCAGTTAA	-0.060286	0.00593865	0.104492	0.104492
40226	ACACTGGCAGCCACTGAAAG	-0.0571927	0.00596598	0.104883	0.104883
9747	CATTGCTGACCAAGTGTTGG	-0.0535721	0.0059981	0.105357	0.105357
36668	CATTTCGACAATGCCGGCAA	-0.0522513	0.00600986	0.105473	0.105418
25415	CCCAGCAGACCGTGCACGCC	-0.0520251	0.00601187	0.105418	0.105418
24113	GTTAAGGCAGTCGCTGACCT	-0.0507208	0.0060235	0.105532	0.105532
8495	TTCAGCGCAGTAATTGCCTT	-0.0499575	0.00603032	0.105561	0.105561
31390	ATACCCTCTTATCAGTTGGG	-0.0482182	0.00604588	0.105743	0.105743
27701	CTATCAGTGATGAAATCGTG	-0.0464277	0.00606194	0.105934	0.105855
22547	CTGCATACTGTCCAGGTGAG	-0.0463575	0.00606257	0.105855	0.105855
23585	TGGTCTGATGATTATGTGTG	-0.0457718	0.00606783	0.105856	0.105856
35472	GGTGGCTAAGACATCGTGCG	-0.0433825	0.00608933	0.106141	0.106127
9497	TGAACTGCTGGTTTTGCAGG	-0.0428977	0.0060937	0.106127	0.106127
33400	TCTCAATTCCGCTCTACCGG	-0.0400109	0.00611979	0.106491	0.106491
28619	ATGGATGCACTGGCTGATTA	-0.0379748	0.00613825	0.106721	0.106721
29223	TTTCAGCCGAGAACGCCAAT	-0.0353615	0.00616201	0.107044	0.107044
34792	CAAAATGCCATTCACGCAGT	-0.0341604	0.00617296	0.107143	0.107129
6834	GATATAATCGGCGTTCTTGA	-0.0333349	0.00618049	0.107183	0.107129
3723	CGCTGCGGTCCTGCTGGAAT	-0.0331039	0.0061826	0.107129	0.107129
4181	TCTGGCTGAGGAGGAAGGTC	-0.0322149	0.00619073	0.107179	0.107179
11939	CAGCAAAATCTCCCTGCTGA	-0.0271286	0.0062374	0.107896	0.107896
29084	CATCGGCAAGGCTCTGGGGA	-0.025825	0.00624942	0.108013	0.108013
31203	CTGGTTGATCCCGAAGTCGA	-0.0231577	0.00627406	0.108348	0.108348
25033	GAAACTGACGACAAGTTGCA	-0.0225592	0.0062796	0.108352	0.108352
1893	TCTCAGAAACGAGCTTGCGC	-0.015391	0.00634631	0.109411	0.109359
25104	ATTACGCAGACGCTGCTGAG	-0.0151433	0.00634862	0.109359	0.109359
39075	GCCATCACCTACAAAGAGCA	-0.0136324	0.00636277	0.10951	0.10951
21904	CCAGGAACCGCTAAAGTCAG	-0.0113356	0.00638432	0.109789	0.109789
37885	TCAACGATGGATAAATGCAC	-0.0100117	0.00639678	0.109911	0.109911
7565	CCTGAACCGATGATGTAGAC	-0.00857365	0.00641033	0.110052	0.110052
28297	ATCGCGGGAAGCGCTCGCAT	-0.00777462	0.00641787	0.110089	0.110089
30825	TTAACTTCGATGATGCGCTG	0.000715548	0.00649849	0.111379	0.111379
12309	GCATTTTTACGCCCTCCTAC	0.00165326	0.00650744	0.111439	0.111439
17129	ATCGCCGCTAAGGTTTTCGA	0.00542365	0.00654358	0.111964	0.111964
7308	GCGATATTGTGCGCTGTAGC	0.0137585	0.00662408	0.113247	0.113155
10857	GCCCGTCTGCAAGCTGAACG	0.0137714	0.0066242	0.113155	0.113155
10413	CGTTACGCTGCTGCTCATTA	0.014736	0.00663357	0.113221	0.113221
38131	ATGCTCTTAATCACGGACAA	0.0156018	0.006642	0.11327	0.11327
1877	GCGCACCACTGGACGTACAA	0.0169495	0.00665513	0.1134	0.1134
38949	CCTTCCACGGAGGCGGCGAG	0.0204284	0.00668912	0.113884	0.113758
22281	AAGAAGTCGCTGGATGATGA	0.0206303	0.0066911	0.113823	0.113758
26889	TATGGTGCGGATGACCCGCG	0.0208039	0.0066928	0.113758	0.113758
34065	AACCCGTCACGTATGGACGA	0.022631	0.00671073	0.113968	0.113968
792	GTCAAACCACACGCCGTGGA	0.0235916	0.00672017	0.114034	0.114034
12821	AGCTCCATATGCGCTTTATA	0.0246308	0.0067304	0.114113	0.114113
3766	TCATCGCCTTTAAGGAGTAA	0.0262494	0.00674636	0.114289	0.114289
3120	TCGTAACGTTGCGAGGAACA	0.0285789	0.00676938	0.114585	0.114526
35538	CAAGCGAGTCGCGATAGCGA	0.0291972	0.0067755	0.114594	0.114526
12977	GTCGTCCGCTGAAAATGGTG	0.0293594	0.00677711	0.114526	0.114526
17366	TCCGTCCCATACGGGGTAAA	0.0306132	0.00678954	0.114642	0.114562
27543	TCTTACGCTCGCAAATATTG	0.0307023	0.00679043	0.114562	0.114562
11665	TGACTGGCCGCCAGTGAGTA	0.0331466	0.00681473	0.114878	0.114878
25903	TGCAAAATCTGCGGCGGTTA	0.0343758	0.00682698	0.11499	0.114919
38273	GTTAACCGCCATGATGGCGG	0.0350515	0.00683372	0.115009	0.114919
29278	CATTGGGATGTTGATGAAGA	0.035076	0.00683396	0.114919	0.114919
1459	CAAGCATCAGGTCACGAAGC	0.0392376	0.00687561	0.115524	0.115524
32217	GTGTCGAGGATGAGGAGTTG	0.045216	0.00693584	0.116441	0.116441
27542	CTTACGCTCGCAAATATTGC	0.0459746	0.00694352	0.116474	0.116474
29011	CTGTGCTTGGATATTGTGTT	0.0471311	0.00695524	0.116575	0.116516
10380	CCTGCTGTGCCTGCGCAACA	0.0473435	0.00695739	0.116516	0.116516
40848	ACTGCCCAAGAAAAAATGTC	0.0491743	0.00697598	0.116732	0.116732
6828	ATCGGCGTTCTTGAAGTCTT	0.0535352	0.00702043	0.11738	0.11738
24353	GCCGCTGCCGACCCATCAGA	0.0541402	0.00702662	0.117388	0.117383
9176	CTGAACGGTGGTATTGGTGA	0.0546718	0.00703206	0.117383	0.117383
32179	TCCGAAGATGGGGATGTTAT	0.0580914	0.00706714	0.117873	0.117873
11243	CGCTTCTGCAATGGTGTTGA	0.0589668	0.00707615	0.117927	0.117927
26515	AATTATTGCAGCGCAATTCA	0.060297	0.00708985	0.118059	0.118059
16116	TTTTCGGAAGTTATTTTGTT	0.0615832	0.00710312	0.118184	0.118098
31956	CGCCGACAACGCGGTAAACC	0.0616358	0.00710367	0.118098	0.118098
30475	AGAATTGACCGTGTCACCAA	0.0664304	0.00715334	0.118827	0.118782
21739	TACCGCTTGCCGGGTGCTGA	0.0671675	0.00716101	0.118858	0.118782
32260	GCATCTGCTGACAAAAGAAA	0.067285	0.00716223	0.118782	0.118782
1629	CTTTCTGATATCGCGCATCA	0.0694299	0.00718457	0.119056	0.119056
12455	TAAGCGCTGTCAAAAGCCTC	0.070027	0.00719081	0.119063	0.119063
35638	ACTAAAATAGGCGCGTTTGA	0.0708244	0.00719914	0.119105	0.119105
9378	TTCCTGCCCAGCGTAAATGC	0.0714962	0.00720616	0.119125	0.119119
3662	ACTGAGGTCCATGTTGTTGA	0.0720175	0.00721162	0.119119	0.119119
30598	GCTAAAACTCGCCGTCATGA	0.0780648	0.00727516	0.120072	0.120072
31530	GAGCGCTCGGAGACTGAGCC	0.0787358	0.00728224	0.120092	0.120092
38456	TCTTGCTTACATAGCGAGTG	0.0793953	0.00728921	0.120111	0.120111
10673	AGCCAGCCTGCCTCGGTCAA	0.0815825	0.00731235	0.120395	0.120314
25384	ATCGCCGCAGAGGCGCTGCT	0.0817464	0.00731409	0.120327	0.120314
4674	ATCACCGGTAATAGGCTGGT	0.0823949	0.00732096	0.120344	0.120314
16424	CACCAGTTGGCCGTTGTATA	0.083193	0.00732943	0.120386	0.120314
32965	CCCTTACCCCCTAAAGGGGG	0.083333	0.00733092	0.120314	0.120314
20185	AAAATCGAAGAAAATGTTGG	0.0843694	0.00734193	0.120399	0.120399
8705	CGAGCGCCGACAACCTTCTT	0.0855949	0.00735497	0.120516	0.120516
28147	AACCATCCTTGTGCAGCAAG	0.0862109	0.00736154	0.120527	0.120527
26571	TCTACCAGCCGAACTTATTA	0.0890906	0.00739229	0.120934	0.120934
20147	CCGTGCGGTTGTCGAGAACA	0.093654	0.00744125	0.121638	0.121611
39780	AAAATTGTCATTGCTCTGAA	0.0944353	0.00744966	0.121679	0.121611
39500	GTTTCACCGCGCACCGCAGC	0.0946038	0.00745148	0.121611	0.121611
41526	CGAATCGCCTGAGGCGCTGT	0.0961563	0.00746822	0.121788	0.121698
25233	TTGTAGCTGCTGCTGAAAAA	0.096682	0.0074739	0.121783	0.121698
17690	TAAACCGTTCACACGGCAAG	0.0967457	0.00747458	0.121698	0.121698
11399	TGGCTGCTGCCTTGGTGATT	0.0979215	0.0074873	0.121808	0.121808
4265	TTAGCAGCATTGAAAGCGGC	0.0991891	0.00750102	0.121934	0.121934
38842	GCATTTGCCGGCTCTACCGT	0.101004	0.00752071	0.122158	0.1221
29690	TTTCTCGCTGTAGGGGTACA	0.101649	0.00752772	0.122175	0.1221
39927	CAAAAGCCGACGCCGTTAAA	0.101772	0.00752906	0.1221	0.1221
40482	ATTCAGTTTGGCTATGTAAC	0.104593	0.00755978	0.122501	0.122501
5696	AGTACCGTCAACAACGCGGA	0.106783	0.00758371	0.122792	0.12267
27218	AACTACAGCGGAGATGGAGT	0.107017	0.00758627	0.122736	0.12267
25330	CTCCGCGACCAGGAGGACGA	0.107441	0.00759092	0.122715	0.12267
17538	ACACATACATGCCCTTACCA	0.108431	0.00760176	0.122793	0.12267
11173	CTTCCCTGAATACGTTGTGC	0.108531	0.00760286	0.122714	0.12267
25998	GATGGCGTTATCGAAGATAT	0.108827	0.00760611	0.12267	0.12267
37271	TTTCCGGTACTGATGTGATG	0.109753	0.00761627	0.122737	0.122737
37189	AGACTCGAAAGCGTAGCTAA	0.110465	0.00762409	0.122767	0.122751
33921	ATAGCCGAAGGCGTGGCAAG	0.111379	0.00763415	0.122832	0.122751
9924	CCAATAGCAGATTGCATAGC	0.11197	0.00764066	0.122841	0.122751
31026	GTTGTTGACGCAAAACTCGC	0.112543	0.00764697	0.122846	0.122751
10971	GAGGTGCGGCAATGGCGCTT	0.112552	0.00764707	0.122751	0.122751
38737	GATTTGCAGTGGGTTGAAGA	0.115735	0.00768222	0.123219	0.123219
6721	TTTCCACTGCCAGTTGGCAT	0.118271	0.00771033	0.123573	0.123573
5540	AACGTTAACTTTGTTGCCAT	0.119365	0.00772249	0.123671	0.123599
40379	TATCCCGTCTATGTGGGGGG	0.119501	0.007724	0.123599	0.123599
38719	TCTGAACTGCTTAAAGAGGA	0.121119	0.00774201	0.12379	0.12379
5786	CAGCGAGGTGTTAACGTTGG	0.121766	0.00774922	0.123809	0.123809
26627	CTATCAGCAATAACTGAGGA	0.124222	0.00777665	0.124151	0.124009
41667	TACTGGCCTCACTCTGTTCA	0.124257	0.00777705	0.12406	0.124009
20258	CTCAACTGACGGGCGCATGA	0.124689	0.00778188	0.124041	0.124009
25193	TTATCACAGCGAACTGAATT	0.125434	0.00779022	0.124077	0.124009
35446	TTACACGGCTCACCTGTGGG	0.125697	0.00779317	0.124028	0.124009
26084	ACGCTGCGGACATCGCACGA	0.126132	0.00779805	0.124009	0.124009
7880	TACTGGCTGCTGATGTCGAA	0.127003	0.00780782	0.124068	0.124068
31540	CCGAGCGCTCCCATTGCGAT	0.128647	0.00782629	0.124266	0.124198
26711	CCATCCGGCCATTCCGCAAA	0.128884	0.00782896	0.124212	0.124198
35781	TCTCCGCGCCGCCATGATTG	0.129343	0.00783413	0.124198	0.124198
24645	GCTTGAAAACGGGCTTACCC	0.13121	0.00785517	0.124435	0.124435
6889	CGCTGCTGTTAAGGATTTCT	0.131919	0.00786318	0.124466	0.124466
17	TTCTGCTCGCGTAACGACTT	0.132863	0.00787385	0.124538	0.124538
30626	CTACGGGAAGTCAACGTTTG	0.135924	0.00790853	0.124991	0.124852
783	CACGCCGTGGATTGTGTCAC	0.13649	0.00791496	0.124996	0.124852
10461	GCCCCTGAGAAAGAGCGACG	0.137948	0.00793154	0.125161	0.124852
26754	TGGCTTGCAGAGAAAGAAGA	0.138234	0.0079348	0.125116	0.124852
41196	CACTATCGAAGCGGTGCGTA	0.138364	0.00793628	0.125043	0.124852
32744	CTACCGCCAAAAACGAGCTT	0.138511	0.00793795	0.124974	0.124852
37284	TGTGATGGCTGCTATGGGAA	0.139059	0.00794419	0.124976	0.124852
3965	TTATCGACAACTAAGCTATC	0.13932	0.00794717	0.124927	0.124852
8783	TCGCTAACGGCGAATGTCAG	0.139437	0.0079485	0.124852	0.124852
24951	CCGGGTTCACGCAGTGCATG	0.140853	0.00796467	0.12501	0.124917
4398	TTCCGCCGCGTCATAGTGTT	0.14114	0.00796794	0.124966	0.124917
189	TTCCACGGTTGAATAGCTCC	0.141402	0.00797094	0.124917	0.124917
16442	CTGAACGGTGACAATTTTCA	0.146054	0.00802428	0.125657	0.12545
39467	TGCCTCGCAGATGCGGGGCG	0.146178	0.0080257	0.125584	0.12545
28095	TCCTTCCCGGATACGAAGGA	0.14629	0.00802699	0.125508	0.12545
22493	CACTATTCCGCAGAGGTGAA	0.146497	0.00802937	0.12545	0.12545
37078	CAGAGAGATGACGGAGCAAC	0.147581	0.00804185	0.125549	0.125549
39689	GTTACCGCAGCAGAAGGTCA	0.148181	0.00804877	0.125561	0.125561
33082	CCACATGCAGTGGAGGTCAA	0.150536	0.00807596	0.12589	0.125754
28968	TTACACCATGAGGAAGCCAG	0.150764	0.0080786	0.125835	0.125754
16349	ATCCTCATTTTCAATGTATA	0.151367	0.00808558	0.125848	0.125754
39899	GTTATGCTGGTCATGGGATT	0.151672	0.00808911	0.125807	0.125754
27980	TTTAGTGACGAAGAATTTAT	0.152177	0.00809496	0.125803	0.125754
25071	CGTTACGCCAGCGTATTCAA	0.152436	0.00809796	0.125754	0.125754
12435	TGGTCCGCTGATGTGCCGAG	0.153873	0.00811463	0.125918	0.125888
28163	TTGTGCCTGTTAACGGAACC	0.154238	0.00811887	0.125888	0.125888
25034	TGAAACTGACGACAAGTTGC	0.158197	0.00816498	0.126508	0.126508
24947	GTTCACGCAGTGCATGTCTG	0.159507	0.00818029	0.126649	0.126546
10063	TGCCACGTAGCCATTGATTA	0.159618	0.00818159	0.126574	0.126546
40531	CTATCCGCCTGAGCAATGCT	0.160157	0.0081879	0.126576	0.126546
36266	CTTCATCAGAGAAAGAGACC	0.160521	0.00819216	0.126546	0.126546
26226	GTAGACGATTTCACTGAGAC	0.163199	0.00822357	0.126936	0.126896
24508	CTGATGATGTTGCCGTGTAT	0.163509	0.00822722	0.126896	0.126896
6580	ATGCGGCAGGCAAGATTGTG	0.167311	0.00827201	0.127491	0.127491
13016	GTCTCAGCACATCATGAAGC	0.169417	0.00829692	0.127779	0.127779
28347	TCAGCCTCATGCAATCACAC	0.170615	0.00831112	0.127902	0.127902
25464	AACAGGCGCTGCGTGAAGAA	0.174817	0.00836108	0.128574	0.128574
40526	CGCCGCTATCCGCCTGAGCA	0.175978	0.00837493	0.128691	0.128645
21194	GCCTTGCAAACCGATGCAAA	0.176257	0.00837826	0.128645	0.128645
13530	TTTGCTGATAACAGTGTGGT	0.178403	0.00840393	0.128943	0.128943
9208	CGAAATTTGCGTGCAGCAAA	0.18253	0.00845348	0.129606	0.129606
38461	CTTACATAGCGAGTGTGTTT	0.185956	0.00849481	0.130142	0.130142
18115	TTATTTTCCCAATATGGCAA	0.18664	0.00850308	0.130172	0.130172
11574	TCTGCTGCTGATGCCTGCCC	0.188123	0.00852104	0.130349	0.130349
10196	ATTAGCGCCTGAACGGGCTA	0.189674	0.00853986	0.13054	0.130367
12003	TTAGCTGCGCCAGAAAGTAG	0.189972	0.00854348	0.130498	0.130367
17819	CCCTTCTTCTGCCAAATTAG	0.191481	0.00856183	0.130681	0.130367
26613	TGAGGAGTTTACGATGAGAG	0.191579	0.00856303	0.130602	0.130367
22006	GAAGATGCTGGATAAGGCTC	0.191634	0.0085637	0.130515	0.130367
8506	TTACCCTGACATTCAGCGCA	0.191728	0.00856484	0.130435	0.130367
29689	TTCTCGCTGTAGGGGTACAC	0.192364	0.00857259	0.130456	0.130367
8283	ATAAGACTTGCTAAAGACGT	0.192402	0.00857305	0.130367	0.130367
28751	TCTTGCCGCTCTATATGGGC	0.193375	0.00858492	0.13045	0.130384
32724	CATGGCGCCAACCAAATGTT	0.193536	0.00858688	0.130384	0.130384
39920	AATGGCGCAAAAGCCGACGC	0.195798	0.00861453	0.130707	0.130694
5965	GTAGCGAAGATACCGTTCAG	0.196251	0.00862007	0.130694	0.130694
35508	TTATTCACAGTTAAGTGATT	0.197997	0.00864148	0.130922	0.130788
10644	CAACCATCTTATCCTGAACA	0.198234	0.00864439	0.130869	0.130788
14820	CACCGTGGACCTATTGAGAA	0.198317	0.00864541	0.130788	0.130788
10470	AGGCTTCCGGCCCCTGAGAA	0.199178	0.00865598	0.130851	0.130851
32100	CTATTCGTGGACAGCGTAAA	0.201229	0.00868122	0.131136	0.131136
40741	AAAGTGGCACTCACCGACAA	0.201785	0.00868807	0.131143	0.131143
36347	CCGAACAACCGCTGCGGCAC	0.202716	0.00869956	0.13122	0.13122
17358	ATACGGGGTAAATAACGACC	0.206291	0.00874379	0.13179	0.13179
28523	CTTACCGACCAGGATTTGGA	0.20775	0.0087619	0.131966	0.131966
23319	GTGAGGATGTTAAGGAGCTT	0.209035	0.00877787	0.132109	0.132109
3531	GCAGGAGTACGCCCTGAGCC	0.209665	0.00878571	0.13213	0.13213
5821	TTAACGTTCAGAATGTTCAC	0.210278	0.00879335	0.132148	0.132148
41156	ACTTCCAGTCAGGCGGAGCA	0.211514	0.00880876	0.132283	0.132283
295	CAAACTCATATAGCAAGTGT	0.216206	0.00886749	0.133067	0.133067
30013	CGCCGCTGAGCAGTTGATGC	0.217778	0.00888725	0.133266	0.133265
36457	TGCTCATCGAGCGCATAGGG	0.21829	0.00889369	0.133265	0.133265
10467	CTTCCGGCCCCTGAGAAAGA	0.218921	0.00890163	0.133287	0.133287
17064	CCATCTTGCAGAAGTGACAC	0.220155	0.00891719	0.133422	0.133305
25570	CCAGGTGGAGGAGATGAATC	0.220524	0.00892184	0.133395	0.133305
1195	CTTTGTCCCACCAAAGCTGA	0.220563	0.00892234	0.133305	0.133305
31440	TTAAGCCAGACAAACGTTGC	0.221584	0.00893523	0.1334	0.1334
9887	TTGCCGCTGCAAGAGCCGCG	0.222333	0.0089447	0.133444	0.133427
17123	GCTAAGGTTTTCGAAGGTTA	0.222757	0.00895006	0.133427	0.133427
25897	ATCTGCGGCGGTTATTTCAA	0.224403	0.00897092	0.133641	0.133641
39752	CGTCACGCGGACGTATTGAG	0.225935	0.00899036	0.133833	0.133825
3234	TGTAGCACTCATAGCGCCCC	0.226508	0.00899765	0.133845	0.133825
40336	GCCTCGATAATGGCTTATAC	0.226919	0.00900287	0.133825	0.133825
20722	TTCCTTGCCACCATTGATTA	0.228316	0.00902066	0.133992	0.133899
17723	CTGCCCATCGGTTGAGCGGA	0.228333	0.00902088	0.133899	0.133899
25974	GCCCAGCTTCGCAAAGGAGT	0.231526	0.00906165	0.134407	0.134407
39538	CTGACCCTTTGGAATGGGCC	0.232142	0.00906953	0.134426	0.134426
6640	TTTCCGTATTTAGCAGTGGC	0.233473	0.00908658	0.134582	0.134582
19956	TTCCGCTCCGCATATGGACT	0.233984	0.00909314	0.134582	0.134582
16156	CGCAGCATGGCTACGGTGAA	0.235519	0.00911286	0.134776	0.134776
9990	CACGGAGTTGATGAACCAAT	0.23665	0.00912741	0.134894	0.134894
12547	ATCACCCTGAACATTGGTGC	0.239564	0.00916499	0.135352	0.135313
41409	TTGAGGGCGCGAAAGAGTCC	0.239873	0.00916899	0.135313	0.135313
10419	CCATATCGTTACGCTGCTGC	0.240746	0.00918028	0.135382	0.135382
10396	TTAAGACCGGAAAACGCCTG	0.241668	0.00919222	0.135461	0.135409
32622	TCAACATCAGCTACTGATTG	0.242075	0.00919749	0.135441	0.135409
18454	AAAGCATCCTTTAATGAGAG	0.242413	0.00920187	0.135409	0.135409
14322	GACAATTTTGCCACCGTCAA	0.242971	0.00920911	0.135418	0.135418
11883	CCAGCGACGCCAGCGCCTGG	0.244649	0.00923091	0.135641	0.135641
8280	AGACTTGCTAAAGACGTTAC	0.245177	0.00923777	0.135645	0.135645
19290	TATGTCGCTTATCAATACAA	0.245942	0.00924773	0.135694	0.135649
6382	AGGGTTGCATCTGATGCCAC	0.246216	0.0092513	0.135649	0.135649
9548	TATACTTATCTGCCAGAGGA	0.248222	0.00927747	0.135936	0.135936
25922	CGAAGTGCCGACGATACCCT	0.252552	0.00933417	0.136669	0.136669
27387	TTCAGTGAATATGCAGCAAC	0.255631	0.00937467	0.137164	0.136964
40332	AGTGGCCTCGATAATGGCTT	0.25566	0.00937505	0.137071	0.136964
34239	TATCTCGGGCTAATTGAGAA	0.255865	0.00937776	0.137013	0.136964
7256	ATAAACCATGAATCAGTGCC	0.256116	0.00938106	0.136964	0.136964
15102	TAACTGCTTCTAAAATTGCT	0.258111	0.00940741	0.137251	0.137236
20605	CCAGTTTTTAACGAAGAAGA	0.258543	0.00941312	0.137236	0.137236
20294	TGGCGCGGATATGGTGCTGG	0.259225	0.00942214	0.13727	0.13727
5494	TTGAAGGACTGCGCACCGGA	0.260242	0.00943561	0.137369	0.137369
6761	TCCGGGGAAATAATGCCATT	0.261853	0.00945699	0.137582	0.137582
12039	TCACCTCTTGCTGCAGTAAT	0.263974	0.00948519	0.137895	0.137811
20291	CGCGGATATGGTGCTGGCTA	0.264043	0.00948611	0.137811	0.137811
23203	TGGGGTGGAGAAGGCGGACT	0.265572	0.00950649	0.138009	0.137965
12787	ACTGAAAACAACGGTGTTAA	0.265849	0.00951019	0.137965	0.137965
36966	CGTTAACGGCGTTTTAATGA	0.267861	0.00953707	0.138257	0.138257
32361	CTCAGTCCTGACCAGGACAA	0.269292	0.00955624	0.138437	0.138437
38638	CCAACCATTGGGGTTGGGCA	0.272028	0.00959297	0.138871	0.138781
19565	CAGGCAATGGTCGCCCACTT	0.272069	0.00959352	0.138781	0.138781
14317	TTTTGCCACCGTCAAGGACA	0.272955	0.00960544	0.138855	0.138842
6395	TTCGACATCGGTAAGGGTTG	0.273391	0.00961131	0.138842	0.138842
27312	ACTGGTCACGATGATGAGCA	0.274545	0.00962687	0.138969	0.138879
39728	CAGATTGCTAAGGCATTTGG	0.274586	0.00962742	0.138879	0.138879
388	TAAATGACTTACCAAGCTGG	0.276625	0.00965496	0.139179	0.139179
27501	GACGACGCCAAAGACGCTGA	0.277444	0.00966604	0.13924	0.139215
15570	TGAAACGCTGATGGATCATT	0.277817	0.00967109	0.139215	0.139215
12441	AGCCTCTGGTCCGCTGATGT	0.278833	0.00968486	0.139316	0.139316
6363	CGCCCAACTTACGAAGCGCA	0.27969	0.00969649	0.139385	0.139385
332	CCTGCGTCGATGAACTCACG	0.281885	0.00972632	0.139716	0.139716
35484	ATCGTGCGAGGAAATGACAA	0.284879	0.00976715	0.140204	0.140184
39174	AAGGAGCTTGCTGATGCTAA	0.285278	0.0097726	0.140184	0.140184
22186	CTCCGCCATCCAGAAGATAA	0.287711	0.0098059	0.140564	0.140564
3341	CAACAGCAGTTGATATTCTG	0.288481	0.00981646	0.140617	0.140617
21269	AGAACTACCTTTTAAGTCAA	0.289856	0.00983535	0.140789	0.140789
872	GTAAACGTTAGAATTGAGAA	0.291924	0.00986381	0.141098	0.141098
37483	GCAACATTTGCTTATGCGGA	0.292728	0.00987489	0.141158	0.141158
22496	TGTCACTATTCCGCAGAGGT	0.293339	0.00988332	0.14118	0.14118
40086	ATCGCTGGGGAAAAATTAAG	0.294902	0.00990491	0.14139	0.14139
7433	TACAACGCAGCGCCAGCGGT	0.298004	0.00994789	0.141904	0.14187
29807	AATCAACTGTTTAAGTGTCA	0.298972	0.00996134	0.141997	0.14187
5755	TGCTCCGGAGACAGGGAAAC	0.299389	0.00996713	0.141981	0.14187
5448	TGGTCAGCACAGGAAGTTTC	0.299748	0.00997213	0.141954	0.14187
38998	TTAAGGCAATTATTGCGTCT	0.299824	0.00997318	0.14187	0.14187
31970	TAAACCTATTTCAAAGCGCA	0.301784	0.0100005	0.14216	0.142138
34238	CTATCTCGGGCTAATTGAGA	0.302339	0.0100082	0.142171	0.142138
7340	ATGCCGATGATGCCGTCAGG	0.302669	0.0100128	0.142138	0.142138
28238	CACCCGCAAATTACGCGCTG	0.304782	0.0100424	0.142459	0.142459
15827	TTCATGGCCGTAGTCGTAGC	0.305449	0.0100517	0.142493	0.142493
2040	CAATCTGCTCACGAACAGCG	0.308498	0.0100945	0.143	0.143
3543	CAGCCTGCCCCTGCAGGAGT	0.309052	0.0101023	0.143012	0.143012
36009	GCGCGAAGACGATGCAAAAA	0.309794	0.0101127	0.143061	0.143061
39686	TTAGTTACCGCAGCAGAAGG	0.312125	0.0101456	0.143427	0.143402
38945	TTCTCCTTCCACGGAGGCGG	0.312494	0.0101508	0.143402	0.143402
16836	CATCCGTTAGCCACTGATTG	0.313503	0.0101651	0.143504	0.143504
9202	TTGCGTGCAGCAAATGATGT	0.315103	0.0101877	0.143725	0.143677
38457	CTTGCTTACATAGCGAGTGT	0.315355	0.0101913	0.143677	0.143677
38434	TCTTCGCCGGACTGAGTAGC	0.31741	0.0102205	0.143989	0.143965
7481	TATGTTCCGGCAATGCCCTT	0.317786	0.0102258	0.143965	0.143965
40588	ATTAAGCCATTTAAAGAGGT	0.318449	0.0102353	0.143999	0.143999
32551	GCAGAACTCGACGATGGCTA	0.320933	0.0102707	0.144398	0.144398
385	ATGACTTACCAAGCTGGTTA	0.323817	0.0103119	0.144879	0.144879
10384	AACGCCTGCTGTGCCTGCGC	0.325433	0.0103351	0.145105	0.145046
35610	TTGTAGCGCAGTGATAGTAA	0.326399	0.0103489	0.1452	0.145046
19642	TACATTTCCTTTATTGACAC	0.326974	0.0103572	0.145217	0.145046
35355	TAATCTGCGAAAACTGCAAA	0.326982	0.0103573	0.145119	0.145046
13910	CACAATTGTACCGCTCTCAA	0.327581	0.0103659	0.14514	0.145046
35198	CCGCTGCGGAGAAAGCAAAG	0.327604	0.0103663	0.145046	0.145046
6709	GTTGGCATACGTGATGGGTA	0.328662	0.0103815	0.14516	0.145148
37863	AATAAAGTTGGGTAAATTTG	0.329302	0.0103907	0.14519	0.145148
30688	ACAGGTTCCGGCGCCAGTAC	0.329586	0.0103948	0.145148	0.145148
28646	GGTAGTGTTGAAGAAGGTGT	0.33029	0.010405	0.145191	0.145191
14509	AACCACCTGACGGCGGGTTA	0.331333	0.01042	0.145303	0.145303
27741	CTTGAGGGTGTTAAGCCACT	0.335567	0.0104814	0.146059	0.14586
23934	GGGTGGCTGGATAAGCTGTA	0.335898	0.0104862	0.146027	0.14586
7346	GTTCCGATGCCGATGATGCC	0.335954	0.010487	0.145939	0.14586
31619	TTTTCTTCGAGCGCGAATAC	0.336053	0.0104885	0.14586	0.14586
41394	TAAAGCAGTCATTGATTGAG	0.337313	0.0105068	0.146016	0.146016
30224	TTCCGGGATAATAAAACGGT	0.337925	0.0105157	0.14604	0.14604
14503	CTGACGGCGGGTTAATTTTT	0.339235	0.0105348	0.146207	0.146083
6505	GGATTCTCATCATCTGAGAA	0.339804	0.0105431	0.146223	0.146083
20013	TCAACGGCTGGAAATTATGG	0.339997	0.0105459	0.146163	0.146083
16013	AAAACCCAGCCGAAGCTGGG	0.340119	0.0105477	0.146089	0.146083
4186	TAATGTCTGGCTGAGGAGGA	0.340577	0.0105544	0.146083	0.146083
35291	TAATTTCCCGCTGCCAGAGA	0.341183	0.0105633	0.146107	0.146107
12232	ATAGTCGCCTAGAAGTTTGC	0.342371	0.0105807	0.146249	0.146249
24483	GCTCTACGCCGCCCCGCCAG	0.344296	0.0106089	0.14654	0.14654
38525	CTTCGCTGCTAAAAAAGCCG	0.34714	0.0106507	0.147019	0.147019
33411	CTCTACCGGAAAGCTTTTGA	0.349283	0.0106823	0.147356	0.147329
33905	CGAACTGGCGCTGAAGATAG	0.349638	0.0106876	0.147329	0.147329
9672	TCTGCCGCTGCCAGATTCTG	0.351214	0.0107109	0.147551	0.147551
29945	AAGCACATAGCTAACGCAGA	0.352595	0.0107313	0.147734	0.14764
34217	TCTGTCACTGATTATGGCTG	0.352621	0.0107317	0.14764	0.14764
20049	ATGCCCGTGCCGAACGCGTG	0.354492	0.0107595	0.147923	0.147923
5576	AGTTGCAGACAGGGTGACGG	0.355742	0.0107781	0.148079	0.148079
40108	GCCTCAGCTACTGGCGAGAA	0.356359	0.0107873	0.148106	0.148106
26365	TCTGGTGCTGGCGTCGGATT	0.358151	0.010814	0.148374	0.148374
39859	TAAGAAGCAGATTTACTACC	0.358815	0.0108239	0.148411	0.148411
9894	TTGGCATTTGCCGCTGCAAG	0.359727	0.0108376	0.148498	0.148498
28230	AATTACGCGCTGGCTGGAAA	0.360837	0.0108542	0.148627	0.148627
32439	TTTCGGGCTGAGTTGGAGAA	0.361712	0.0108673	0.148707	0.148707
11914	TGCCTCAGCCACTGAGCCGA	0.362559	0.01088	0.148781	0.148781
18139	ACTAAAGCCTTTAAAGAAGT	0.363569	0.0108952	0.148889	0.148889
10990	GCGCTTGCCGCAGACGTTGG	0.365343	0.0109218	0.149155	0.149155
26851	CGTATCGGAGGTGCTGGATA	0.366714	0.0109425	0.149337	0.149337
40839	TGCTATCACACTGCCCAAGA	0.367296	0.0109513	0.149358	0.149358
18362	GAAATTACAGACTATATGAC	0.368765	0.0109735	0.149561	0.149387
21942	CTTGAGCCTCACGAGGCAAA	0.369378	0.0109828	0.149588	0.149387
17767	GTTATACCGCTTACGGTAGA	0.369536	0.0109851	0.149521	0.149387
6024	TTACGCCGTACCACAGCGCA	0.369571	0.0109857	0.149429	0.149387
13655	AAAAATCCAGAGAATGAGGC	0.370339	0.0109973	0.149488	0.149387
19957	TTTCCGCTCCGCATATGGAC	0.370441	0.0109989	0.14941	0.149387
25386	ATATCGCCGCAGAGGCGCTG	0.37104	0.0110079	0.149434	0.149387
35802	CTTTCTCCTGATGCAGGACG	0.371292	0.0110118	0.149387	0.149387
26845	GGAGGTGCTGGATAAATTCA	0.372336	0.0110276	0.149503	0.149503
8722	CGGTCCATCCAGTCTGGCGA	0.375145	0.0110703	0.149983	0.149826
25300	CTTACGGTTGGGAAGCTGCG	0.375592	0.0110771	0.149976	0.149826
16974	CTAACGTAGACGTTATGTTT	0.375641	0.0110779	0.149887	0.149826
6293	GCTTGCGGCCTTTGCGTGGC	0.375822	0.0110806	0.149826	0.149826
35799	TGTCTTTCTCCTGATGCAGG	0.377485	0.011106	0.15007	0.150014
30123	TTTCTGTCTTTAGCTGGTTA	0.377692	0.0111092	0.150014	0.150014
4208	CCTTCTTCTGACAGATAGGC	0.379207	0.0111324	0.150228	0.150188
38702	TCACCGCCGAAAAATCTTCT	0.3795	0.0111369	0.15019	0.150188
25171	CGGGCGCTGGCAAAACTTTT	0.379971	0.0111441	0.150188	0.150188
10318	TCACCAGTAGCCCATGCGTT	0.380547	0.0111529	0.150208	0.150208
12784	GAAAACAACGGTGTTAATAA	0.381961	0.0111746	0.150402	0.150402
36391	ATATCCATAAGCAATGCGTC	0.383301	0.0111952	0.15058	0.150575
37737	TGACGCTTTGGTGGTGCAAT	0.383921	0.0112047	0.15061	0.150575
8968	CTTCCGGCAATGATGTCGGG	0.384379	0.0112118	0.150606	0.150575
20998	GCTGATTTTCATAATGTTGA	0.384708	0.0112169	0.150575	0.150575
9999	GCAGCACCCCACGGAGTTGA	0.387273	0.0112565	0.151008	0.150916
37167	CAGCGGGAGACGATGCTGCA	0.387307	0.011257	0.150916	0.150916
41058	AGAGATTTACAAGCTGGTCA	0.391508	0.0113221	0.15169	0.151679
2965	CCGCCATTTACCGCTTCTGT	0.393003	0.0113453	0.151902	0.151679
3946	CAGCAGATGCCGCTGCATGA	0.393852	0.0113586	0.15198	0.151679
39603	CCTGTGCGGCAAAGGTTCAT	0.393969	0.0113604	0.151905	0.151679
10667	CCTGCCTCGGTCAATCTCAC	0.394157	0.0113633	0.151845	0.151679
19374	AACCCATTCTTTATTGAAAA	0.394272	0.0113651	0.15177	0.151679
1908	TAGGGTTCTGACGCATCTCA	0.39431	0.0113657	0.151679	0.151679
34137	GTGTGGGTAGTTGACGCATC	0.394784	0.0113731	0.151679	0.151679
19332	TTAACAATGTGCATGAGTGT	0.396623	0.0114018	0.151963	0.151912
15284	ATCTCCAGCAACCATGTCGA	0.396979	0.0114074	0.151939	0.151912
24628	CCCGTGGCGAACAAATGGAG	0.397326	0.0114128	0.151912	0.151912
9559	AAGACTGCCGATATACTTAT	0.398617	0.011433	0.152083	0.152034
31547	CTCCCATTGCGATATTGCAA	0.398948	0.0114382	0.152053	0.152034
24728	AAAGTGGCCGTTGATATCAG	0.399331	0.0114442	0.152034	0.152034
9875	GAGCCGCGCTTTGCTGTGAA	0.399879	0.0114528	0.15205	0.15205
36252	CAAGCCGTAAACGCCTTCAT	0.400802	0.0114673	0.152144	0.152102
4672	CACCGGTAATAGGCTGGTCA	0.401075	0.0114716	0.152102	0.152102
3220	CGCCCCCTGATATCGTTTAG	0.403731	0.0115134	0.152558	0.152469
25678	CTTACGTTGCTTAAAACGTG	0.403779	0.0115142	0.152469	0.152469
5975	ATCACCCTGCGTAGCGAAGA	0.406954	0.0115643	0.153034	0.153034
27642	ATTACAGATGGTGAAAATAG	0.409351	0.0116023	0.153438	0.153438
11763	CCTTGGCTGATTGCGTTAAT	0.411697	0.0116396	0.153832	0.153832
25211	GGTTCGCTGCAAAGGTCGTT	0.414882	0.0116904	0.154404	0.15437
36345	TACCGAACAACCGCTGCGGC	0.415195	0.0116954	0.15437	0.15437
6558	ATACCGCGCTGACTGCGCTT	0.416488	0.011716	0.154544	0.154395
3726	CTTCGCTGCGGTCCTGCTGG	0.416554	0.0117171	0.154458	0.154395
18302	ATAACGTATACGATATTGGT	0.417067	0.0117253	0.154467	0.154395
38520	AAACGCTTCGCTGCTAAAAA	0.417197	0.0117274	0.154395	0.154395
3227	CTCATAGCGCCCCCTGATAT	0.41843	0.0117472	0.154556	0.154556
4120	CTGCCTCCATCTGCTGCTCA	0.421239	0.0117923	0.155051	0.155051
10407	GCTGCTGCTCATTAAGACCG	0.427859	0.0118993	0.156357	0.156357
6038	CGGTCGTGTCGCGTTTACGC	0.429	0.0119178	0.1565	0.1565
35190	CACTGCTACCGCTGCGGAGA	0.431683	0.0119615	0.156973	0.156877
27837	TACGCAAGACTTGCTGAAAT	0.432341	0.0119722	0.157013	0.156877
3423	CGCCCATCTGAATAAGCTGC	0.432834	0.0119802	0.157018	0.156877
8848	TAGTGCGCCGACGCTCAGTA	0.433037	0.0119835	0.156961	0.156877
19170	ATTTCAGATGTGGTTAAGAA	0.433114	0.0119848	0.156877	0.156877
8115	TAATCGACGAATGCGCCCAA	0.434168	0.012002	0.157002	0.157002
14999	GCGCCAATGCGCCCTTCCTT	0.438629	0.0120751	0.157858	0.157706
9751	CAGCCATTGCTGACCAAGTG	0.438674	0.0120759	0.157767	0.157706
1796	TACGCGGGAGAAGAAGAGAT	0.43886	0.0120789	0.157706	0.157706
8684	CCGCCGACTGAATATGACGT	0.440867	0.0121119	0.158037	0.158037
1799	AGATACGCGGGAGAAGAAGA	0.44191	0.0121291	0.158161	0.158161
8156	GTTACTGGTGATTTGGTGAT	0.443595	0.0121569	0.158423	0.1584
32197	ATTGGCGGTTCTGGAGTGGG	0.444736	0.0121758	0.158568	0.1584
8642	AGCGATTGAGATGTAGTGGC	0.444982	0.0121799	0.15852	0.1584
24635	GGGCTTACCCGTGGCGAACA	0.445643	0.0121908	0.158562	0.1584
4468	CCCCAACCGCAGGCGGAACC	0.445797	0.0121934	0.158494	0.1584
24143	GAATGCCCTGCCGAGTTGCC	0.445823	0.0121938	0.1584	0.1584
36896	GGCGCTTATCGTGCCACCGC	0.447192	0.0122165	0.158594	0.158594
35196	TACCGCTGCGGAGAAAGCAA	0.447704	0.012225	0.158604	0.158604
7333	TGATGCCGTCAGGCTGCGAC	0.452881	0.0123113	0.159622	0.1595
17816	TTCTTCTGCCAAATTAGCAA	0.452963	0.0123126	0.159539	0.1595
14480	TTTACCTGGGCCATATTGAC	0.453642	0.012324	0.159585	0.1595
37598	GAGTTGTTGAGAAGGTGTGC	0.453715	0.0123252	0.1595	0.1595
39469	CCTCGCAGATGCGGGGCGTT	0.455177	0.0123497	0.159716	0.159589
8293	CATAGAGCAGATAAGACTTG	0.455552	0.012356	0.159696	0.159589
21188	CAAACCGATGCAAAGATTTG	0.455626	0.0123572	0.159612	0.159589
24590	GCATCGCTGGATGCTGAGAC	0.456187	0.0123666	0.159632	0.159589
1494	TGGTTCGCATGTGTTGAATA	0.457536	0.0123893	0.159824	0.159589
18029	CCTGCAATCTTTGTGGTTAA	0.457932	0.0123959	0.159809	0.159589
881	ATCAGCGGGGTAAACGTTAG	0.458142	0.0123994	0.159754	0.159589
40486	AGTTTGGCTATGTAACCATC	0.458799	0.0124105	0.159796	0.159589
35512	TCACAGTTAAGTGATTTTGA	0.459118	0.0124159	0.159765	0.159589
9711	TGGTTACTGGTCGCTGTAGA	0.460013	0.0124309	0.159859	0.159589
32904	CAATTTACCGAATCAGTCAA	0.460511	0.0124393	0.159866	0.159589
8569	TAACCCTGCCATCAAGAGCA	0.460551	0.01244	0.159775	0.159589
37399	CAATTTGCACACAAGGTATC	0.460638	0.0124415	0.159694	0.159589
2959	TTTACCGCTTCTGTATCAAC	0.460648	0.0124416	0.159596	0.159589
6196	GCTGGAGTCGATGACCTTCA	0.461076	0.0124488	0.159589	0.159589
38144	CGGACAAACCACGTTACCGC	0.461851	0.0124619	0.159656	0.159645
20162	CTTTCGGTTAATGAGCCGTG	0.46226	0.0124688	0.159645	0.159645
34237	ACTATCTCGGGCTAATTGAG	0.463128	0.0124835	0.159733	0.159733
26316	CTGGTGGTGGAGAATGGGGC	0.464633	0.012509	0.159959	0.159959
10416	TATCGTTACGCTGCTGCTCA	0.465271	0.0125198	0.159998	0.159998
27621	CATTCAGCAAGCGCTATAGC	0.469628	0.0125938	0.160844	0.160844
32969	TACCCCCTAAAGGGGGATGC	0.470693	0.012612	0.160976	0.160976
36705	AAGGCGCTGTTAACTGGTTC	0.472069	0.0126355	0.161175	0.161082
27705	CTGTCTATCAGTGATGAAAT	0.472102	0.0126361	0.161082	0.161082
5119	GCCAGCTTGCGAGCGGCAGA	0.472999	0.0126514	0.161177	0.161177
31468	CTCCCCTGACTATTTGCTGA	0.475169	0.0126886	0.16155	0.161446
6315	TCTGCATCGCTTACCGCCTT	0.475763	0.0126988	0.16158	0.161446
21936	CCTCACGAGGCAAAAAGGTT	0.476345	0.0127088	0.161607	0.161446
40590	TAAGCCATTTAAAGAGGTTG	0.476375	0.0127093	0.161513	0.161446
2434	ATATCGCGCTTAAAGTAGCT	0.477126	0.0127222	0.161577	0.161446
31960	GACAACGCGGTAAACCTATT	0.477126	0.0127222	0.161477	0.161446
30155	TTTGAGCAATGAAATTGCTT	0.477445	0.0127277	0.161446	0.161446
5240	TTCTGCGTCGGCCACAAAGT	0.478361	0.0127434	0.161546	0.161546
17880	GAATCCGCAGTTTAATCGCT	0.479108	0.0127563	0.16161	0.16161
11204	TCTTGCTGCTGCCACGCCCT	0.481116	0.0127909	0.161948	0.161948
24744	TTCTGCCGGGAGAATGAAAG	0.483918	0.0128394	0.162462	0.162367
10282	AATGCGTTTAGCGCTTTCTG	0.483944	0.0128399	0.162367	0.162367
2543	GAGTACAGCAGTGCAGGTGA	0.484807	0.0128548	0.162456	0.162456
17899	AATGTCTTTGATAACTTATG	0.488055	0.0129113	0.163069	0.163012
12554	CCATCGCATCACCCTGAACA	0.488529	0.0129195	0.163073	0.163012
33360	ACCGCCAGTGACGTTCTGGC	0.488709	0.0129227	0.163012	0.163012
41595	GGAGATGAAGGCGTTCTCGT	0.489329	0.0129335	0.163048	0.163026
5971	CCCTGCGTAGCGAAGATACC	0.489753	0.0129409	0.163041	0.163026
30578	GCGGCGCAGAAAGCTAGCCA	0.49014	0.0129476	0.163026	0.163026
3635	TGCGATTCTGGCAGCGTTAA	0.492418	0.0129874	0.163427	0.163427
32115	GTAAAGTCGCTGATGCGTTA	0.49335	0.0130037	0.163532	0.163532
36006	TCAGCGCGAAGACGATGCAA	0.495977	0.0130498	0.164011	0.164011
31950	CTGAACCGCCGACAACGCGG	0.497236	0.013072	0.164188	0.164126
28642	GTGTTGAAGAAGGTGTACGA	0.497573	0.0130779	0.164162	0.164126
27414	CCTGCTCCTGAACAGGTTCT	0.498701	0.0130978	0.164311	0.164126
24584	CTGGATGCTGAGACTGTGCG	0.499384	0.0131098	0.164362	0.164126
8434	TGCGCAGTTGCTTAATTCTT	0.499617	0.0131139	0.164313	0.164126
38432	AGTCTTCGCCGGACTGAGTA	0.500034	0.0131213	0.164304	0.164126
2947	GTATCAACTCCGAGAGTGGC	0.500074	0.013122	0.164213	0.164126
8670	TGACGTTGTCACGTTGAGGG	0.500298	0.013126	0.164162	0.164126
40310	TTATTGCAGAGGCCATTTAA	0.500665	0.0131324	0.164143	0.164126
39818	TTTTGCGTTTCCGAAAAAAT	0.501039	0.013139	0.164126	0.164126
18188	CTAAAGTGTTGCCAAGGTTA	0.504664	0.0132033	0.164827	0.164827
21959	ATAAGCGTATCCGCTGGCTT	0.505703	0.0132217	0.164957	0.164957
34557	CAGCGGTTCTGCAACGGACA	0.506967	0.0132442	0.165137	0.16506
5914	TTCATACCTGCAAAAAGTTC	0.507072	0.0132461	0.16506	0.16506
20271	AGCGCTCAGACCGCTCAACT	0.507747	0.0132581	0.16511	0.16511
32230	GGAGTTGGCAGAACTGGCAA	0.509785	0.0132944	0.165462	0.165435
2852	TGCCAGCGGCTGAGTCGGAA	0.510118	0.0133004	0.165435	0.165435
2708	GGCCACGATGTCGGCGTTGA	0.512514	0.0133432	0.165868	0.165868
20182	ATCGAAGAAAATGTTGGCGA	0.513343	0.0133581	0.165952	0.165952
33977	GTTGATTTTCTCGATGGAAA	0.514873	0.0133856	0.166192	0.166192
21197	AAAGCCTTGCAAACCGATGC	0.515682	0.0134001	0.166272	0.166263
22712	AGCCTCACACTTGATGAGGC	0.516092	0.0134075	0.166263	0.166263
33418	GGAAAGCTTTTGAAGTTATT	0.517134	0.0134262	0.166395	0.166395
22948	GGAATTGGTGGTCAATCGGG	0.517816	0.0134385	0.166446	0.166426
3290	AAGAATTTCTGCGCGGTTTT	0.51829	0.0134471	0.166452	0.166426
36061	TCGCTAATCAGTGGTGGTGC	0.518882	0.0134577	0.166483	0.166426
31038	ATCATTGGCGTAGTTGTTGA	0.519517	0.0134692	0.166525	0.166426
15109	GAGGTGTTAACTGCTTCTAA	0.519525	0.0134693	0.166426	0.166426
40378	TTATCCCGTCTATGTGGGGG	0.520299	0.0134833	0.166498	0.166498
40728	TTCTTGTGGTTGAAAAGTGG	0.522199	0.0135177	0.166823	0.166737
3140	GCTGCCATCCTCAAGGGTAA	0.522266	0.0135189	0.166737	0.166737
18196	TTACATATCTAAAGTGTTGC	0.523439	0.0135402	0.166899	0.166899
1594	GCATCATGTAGCCGTAGCGA	0.524485	0.0135592	0.167033	0.167033
11539	AACTGCAGCGCCGATGTCTT	0.52558	0.0135791	0.167177	0.167175
36640	AATTTTCGATGATGTTGTCT	0.526016	0.013587	0.167175	0.167175
15359	TTTCTCAGGGTTAATGCTGA	0.526722	0.0135999	0.167232	0.167217
30030	TTTCTTCTCTGTCCTTACGC	0.527243	0.0136094	0.167249	0.167217
40671	TTCAAGGTGGGCAATTTTTT	0.52755	0.0136149	0.167217	0.167217
5246	GATTTCTTCTGCGTCGGCCA	0.528175	0.0136263	0.167257	0.167257
6734	ATTGGCGAAACTGTTTCCAC	0.529391	0.0136485	0.167429	0.167399
22051	CCTTTCATTCATTAAGGCAC	0.53086	0.0136754	0.167658	0.167399
11912	CCTCAGCCACTGAGCCGATC	0.531751	0.0136917	0.167758	0.167399
26323	CGCGGCACTGGTGGTGGAGA	0.531851	0.0136935	0.16768	0.167399
23332	TACATGGTAGAGGGTGAGGA	0.531909	0.0136946	0.167593	0.167399
37501	GATTATTGCCGTAGTGCCGC	0.531911	0.0136946	0.167493	0.167399
10230	CAGCCAGACCACGCAGCCCT	0.531935	0.0136951	0.167399	0.167399
22865	TCTTATTTTTGCAATACCAA	0.532858	0.013712	0.167506	0.167506
7412	GTTGCGCCTGTCAGGGAGAA	0.534843	0.0137484	0.167851	0.167851
24621	CGAACAAATGGAGCTGGCAC	0.53843	0.0138145	0.168557	0.168557
33358	CAACCGCCAGTGACGTTCTG	0.539756	0.013839	0.168756	0.168756
13608	GTTTTCCCCTGAAAGATTTG	0.541355	0.0138686	0.169016	0.168832
37662	CGCATATCGCGCCATAACGA	0.541391	0.0138693	0.168924	0.168832
27577	AATGGATGCAGCTCAGGTAA	0.541428	0.01387	0.168832	0.168832
11928	CCCTGCTGATTGGCTGCCTC	0.542727	0.013894	0.169024	0.169024
12972	CCGCTGAAAATGGTGTTGTA	0.543387	0.0139063	0.169073	0.169073
25572	CTCCAGGTGGAGGAGATGAA	0.544454	0.0139261	0.169214	0.16912
5764	TAGGCACGCTGCTCCGGAGA	0.544485	0.0139267	0.16912	0.16912
31702	TTAGTAGATAATTTAAGTGT	0.545341	0.0139426	0.169214	0.169127
35300	GCTGCCAGAGACGAAGGAGG	0.545403	0.0139437	0.169127	0.169127
17133	CCCAATCGCCGCTAAGGTTT	0.546437	0.013963	0.169261	0.169261
24503	GATGTTGCCGTGTATATACC	0.54756	0.0139839	0.169414	0.169414
7078	GTGATGTCCGACCATGTGCC	0.550013	0.0140298	0.169869	0.169533
2507	CCGGCGACGCTTAATCTGGC	0.550227	0.0140338	0.169817	0.169533
9816	GCCTGCCCCTGAAGCGCACC	0.550559	0.01404	0.169792	0.169533
37067	TTACGCAGCGTCAGAGAGAT	0.550705	0.0140427	0.169725	0.169533
10747	TCTTGTCCACGCATTGTTAT	0.550864	0.0140457	0.169661	0.169533
9366	GTAAATGCATATAACATGTT	0.550979	0.0140478	0.169587	0.169533
24357	GGAAGCCGCTGCCGACCCAT	0.551183	0.0140517	0.169533	0.169533
39254	CGCCACCTGTCCAAAGTCAA	0.552523	0.0140768	0.169737	0.169578
36749	GCCGCTGTGAAAGCGAGATT	0.552643	0.014079	0.169664	0.169578
8676	TGAATATGACGTTGTCACGT	0.552704	0.0140802	0.169578	0.169578
35067	AAGCGAGTTTGCGGAGCTAT	0.553992	0.0141044	0.16977	0.16977
12042	ATCTCACCTCTTGCTGCAGT	0.555929	0.0141408	0.170108	0.170093
25230	TAGCTGCTGCTGAAAAACTG	0.556366	0.014149	0.170107	0.170093
20823	CGTTTCACCTTTAATGCCAC	0.556981	0.0141606	0.170147	0.170093
27950	TCTCCTGAAATTGAGGAAGA	0.557477	0.01417	0.17016	0.170093
23748	TCCCCTTTGATAGCGAAGCT	0.557623	0.0141727	0.170093	0.170093
37273	TCCGGTACTGATGTGATGGC	0.558089	0.0141815	0.170099	0.170099
33078	ACTCCCACATGCAGTGGAGG	0.558651	0.0141921	0.170127	0.170127
15504	TTACAGCATCACGAAGCGGC	0.559274	0.0142039	0.170169	0.170169
226	GCTCTTCATCGCTCAGGTTA	0.56007	0.014219	0.170249	0.170249
7428	CGCAGCGCCAGCGGTGGTTG	0.561796	0.0142517	0.170541	0.170541
14822	TCCACCGTGGACCTATTGAG	0.562257	0.0142604	0.170546	0.170546
1456	GCATCAGGTCACGAAGCTCA	0.563965	0.0142928	0.170835	0.170814
24387	CCCGCTTAAACATCTTTCGA	0.565909	0.0143298	0.171177	0.170814
35469	TCCGGTGGCTAAGACATCGT	0.566343	0.0143381	0.171176	0.170814
2043	CTTCAATCTGCTCACGAACA	0.566401	0.0143392	0.171089	0.170814
30309	TGAGCTGTTCGTCCTGTACA	0.566455	0.0143402	0.171002	0.170814
40796	TAAACGCCACGCAAGCGGCG	0.567245	0.0143553	0.171082	0.170814
17561	GCAATCTTCTACGGTAATAT	0.567307	0.0143565	0.170997	0.170814
38769	TCTTGTTCGCGTCCCGCTAA	0.567557	0.0143613	0.170955	0.170814
13063	CTGCCCCGTCTGTGTGACAA	0.568205	0.0143736	0.171002	0.170814
23242	GAAAAGGTTGGCGCAATCGC	0.56821	0.0143737	0.170904	0.170814
17162	TCGTCCGCCAATGACATAGT	0.56825	0.0143745	0.170814	0.170814
14343	GGCCCGCGAGGCGGTAAGAA	0.570346	0.0144146	0.171192	0.171166
22390	GCTTCATGACAAGCTGAAGG	0.570668	0.0144207	0.171166	0.171166
28598	GACGCCTTTCAGTATGACAA	0.57209	0.014448	0.17139	0.17139
35331	GACAGCGACGAAGTATCACC	0.572815	0.0144619	0.171456	0.171456
13279	TTCGTTAGCTAAAAGAGGGC	0.574578	0.0144958	0.171758	0.171758
29257	TACATTGTCGATGTTACTGA	0.576724	0.0145371	0.172148	0.172148
38964	GCGAGAAAGAGCGCTGTTCT	0.577628	0.0145546	0.172256	0.172256
34071	TCACGTATGGACGATGAAGG	0.578465	0.0145708	0.172347	0.172347
34894	CTTTGGGCTTGCCTTGGTGA	0.579318	0.0145872	0.172443	0.172397
25533	TGCGTTGCAGAAAAATATTT	0.579654	0.0145937	0.17242	0.172397
31246	GACAGCACCGGCAGGGTTAA	0.580015	0.0146007	0.172404	0.172397
2853	ATGCCAGCGGCTGAGTCGGA	0.581323	0.0146261	0.172603	0.172397
32419	GCTTCAAACAGCCTGGTCGA	0.581627	0.014632	0.172574	0.172397
37386	CAACTATCTGATGCAATTTG	0.582107	0.0146413	0.172584	0.172397
9254	TCCCACACGCTTAAGGCCAA	0.582141	0.0146419	0.172493	0.172397
32593	CTGGAAGCTGTCATGCTTTC	0.582163	0.0146424	0.172399	0.172397
10607	TCCAAGCGCACCGAGGGACA	0.583064	0.0146599	0.172506	0.172397
14169	CAAGCCTGCTCATTAAGTAG	0.583259	0.0146637	0.172451	0.172397
34931	ACTGGCATGGACGATGGCTT	0.583453	0.0146674	0.172397	0.172397
29668	AGAACCACCGAGCCTGACGT	0.58472	0.0146921	0.172587	0.172587
36249	CAACAAGCCGTAAACGCCTT	0.585879	0.0147146	0.172753	0.172753
34388	CAAGCGCCCGACAAACGCAG	0.587	0.0147365	0.172911	0.172911
11039	ATCTGCATTTGCGATTGCAT	0.587697	0.0147501	0.172972	0.172972
35991	AAGACGATGGCTAAATCAGC	0.594181	0.0148772	0.174362	0.174298
2038	ATCTGCTCACGAACAGCGAT	0.594335	0.0148802	0.174298	0.174298
18403	GATGTGGTCAGAGGTGTTAA	0.595894	0.0149109	0.174558	0.174469
28611	ACTGGCTGATTATGACGCCT	0.595941	0.0149119	0.174469	0.174469
21971	CTCAGCCGAAAAATAAGCGT	0.596641	0.0149257	0.174531	0.174531
37065	AATTACGCAGCGTCAGAGAG	0.597781	0.0149482	0.174695	0.174675
7071	CCGACCATGTGCCATTGATA	0.598464	0.0149617	0.174753	0.174675
20383	CATGCAACCGGGGATGCGGT	0.598557	0.0149635	0.174675	0.174675
16764	CCCCGGCAATGCGGGAACCT	0.599732	0.0149868	0.174847	0.174847
35882	TTAACGTGCGCTAACTGCGG	0.601158	0.015015	0.175077	0.17497
16981	CTAATTTCTAACGTAGACGT	0.601521	0.0150222	0.175061	0.17497
34565	CTGCAACGGACACTTTGTTG	0.601759	0.0150269	0.175017	0.17497
30009	GCTGAGCAGTTGATGCCTCA	0.602339	0.0150385	0.175051	0.17497
14985	TTCCTTCTTAAAGCTTTCCA	0.602416	0.01504	0.17497	0.17497
3871	TTAACTCTCTCTTATTGAGG	0.604122	0.0150739	0.175265	0.175265
41586	CCCGCTATGGGAGATGAAGG	0.604722	0.0150858	0.175304	0.175304
25114	GAAAACGTTCATTACGCAGA	0.605872	0.0151088	0.175471	0.175471
11915	CTGCCTCAGCCACTGAGCCG	0.607029	0.0151318	0.17564	0.17564
37648	GTGCCGGCAAGCGCCGCATA	0.608336	0.015158	0.175843	0.175804
14793	GAGTGCTTCTATCATGTCAA	0.608748	0.0151662	0.175839	0.175804
2822	ATTTTCGTCAGTGCGATTGA	0.610154	0.0151943	0.176066	0.175804
14643	CAAATCGTCCAAGATGCTCT	0.611221	0.0152157	0.176214	0.175804
4000	CAAAGCCCTCTTCCTGACCT	0.61126	0.0152165	0.176124	0.175804
37096	ACACCAGAAGGCGATGGATT	0.611384	0.015219	0.176053	0.175804
8282	TAAGACTTGCTAAAGACGTT	0.611483	0.015221	0.175977	0.175804
36723	TCTGCAGGTGGTGCAACGAA	0.611591	0.0152232	0.175903	0.175804
40600	AAAGAGGTTGATAAAACCGC	0.611593	0.0152232	0.175804	0.175804
11124	CTGTGAGTCGGCTGCGAACA	0.613021	0.0152519	0.176036	0.176036
9579	TCGAGAGACGATAAACCTTC	0.61449	0.0152814	0.176278	0.176278
8187	TTACTCCAGACGAATTTGAC	0.615144	0.0152946	0.176331	0.176295
27493	CAAAGACGCTGATACTGAGG	0.615417	0.0153001	0.176295	0.176295
29184	CAAGTGCAGCTCCTGAGCTT	0.616805	0.0153281	0.176518	0.176464
10759	GCCGCTGACATATCTTGTCC	0.616998	0.015332	0.176464	0.176464
29987	TCTTTCAGTAACAGCGTGAT	0.619277	0.0153781	0.176895	0.176895
10895	CCCTGCGCCGTGAAGTTTTC	0.620303	0.0153988	0.177035	0.177035
21760	CATTGGAGTGGCGCTGAATG	0.621195	0.0154169	0.177143	0.177041
33354	ACACCAACCGCCAGTGACGT	0.621952	0.0154323	0.17722	0.177041
30612	CGTTTGCAGGCAATGCTAAA	0.622001	0.0154333	0.177133	0.177041
23633	CCAAAATGCGGTTCTGGAAA	0.622034	0.015434	0.177041	0.177041
17128	TCGCCGCTAAGGTTTTCGAA	0.623488	0.0154635	0.177281	0.177162
23533	CATTTGGAGAGCGTGGTAAA	0.623666	0.0154671	0.177223	0.177162
17069	GTCTACCATCTTGCAGAAGT	0.623829	0.0154704	0.177162	0.177162
604	ACCCATAGCCAGGCTCATCA	0.624584	0.0154858	0.177239	0.177239
16984	TCTCTAATTTCTAACGTAGA	0.62544	0.0155033	0.17734	0.177326
20380	GCAACCGGGGATGCGGTCAT	0.62616	0.0155179	0.177409	0.177326
12036	CCTCTTGCTGCAGTAATGCC	0.626229	0.0155193	0.177326	0.177326
38718	TTCTGAACTGCTTAAAGAGG	0.627774	0.0155509	0.177587	0.177545
7684	TAATCAGAAGCTCATGAGAA	0.628018	0.0155559	0.177545	0.177545
23175	GCTTCGTTTGGGAAAAAGGA	0.629157	0.0155792	0.177712	0.177712
6581	AATGCGGCAGGCAAGATTGT	0.630052	0.0155975	0.177823	0.177735
27299	ATGAGCAGACAAAATGCGTT	0.630453	0.0156057	0.177817	0.177735
31841	TTATCCCAGAGAAAGACGCA	0.630923	0.0156154	0.177828	0.177735
10080	CTGAATTAATGCCCTGCTGC	0.630946	0.0156158	0.177735	0.177735
35612	GTAGCGCAGTGATAGTAAGA	0.631944	0.0156363	0.177869	0.17774
5960	GAAGATACCGTTCAGGCCAA	0.632024	0.015638	0.177789	0.17774
18699	TGCGTATTCTATGCTTTTGA	0.632508	0.0156479	0.177804	0.17774
16137	ATTTTTTGTGATAAAACAAC	0.632949	0.015657	0.177808	0.17774
10915	CCTTCGTAAAACGCATTCGC	0.633079	0.0156596	0.17774	0.17774
24427	AGTGGTCAGATAAGACGTTC	0.635813	0.0157159	0.17828	0.17828
24600	GATTGCGCTGGCATCGCTGG	0.636581	0.0157318	0.178361	0.178361
37552	GGTACAGGACGGGCAGTTGA	0.637171	0.015744	0.178401	0.178401
9520	CTTCAGGTTGTTCATGATGG	0.639053	0.0157829	0.178743	0.178743
2854	TATGCCAGCGGCTGAGTCGG	0.640229	0.0158072	0.17892	0.17892
30160	CCTTTTTTGAGCAATGAAAT	0.641736	0.0158385	0.179175	0.179175
12057	CTGGCCTCTGGTGCAATCTC	0.643221	0.0158694	0.179425	0.179376
6181	CTTCATCTGAGCCATGACGC	0.643432	0.0158737	0.179376	0.179376
19888	ATGATTATTGATAAATTAAT	0.644518	0.0158963	0.179532	0.179532
14592	AACGATGCAGAACGACTCGC	0.645175	0.01591	0.179588	0.179569
35818	GACGCCAATAATGCTTAGCC	0.645516	0.0159171	0.179569	0.179569
38	TTTCTGGTCGTAGATGACCT	0.646143	0.0159302	0.179618	0.179618
24634	GGCTTACCCGTGGCGAACAA	0.647301	0.0159544	0.179791	0.179791
18074	AAAATCATCTGACGCGATGT	0.648062	0.0159703	0.179872	0.179872
14964	TACTCGCTGATAAATCTCAG	0.64876	0.0159849	0.179937	0.179875
33512	GGCGGTGATGATGACTGCGC	0.648914	0.0159881	0.179875	0.179875
41691	TGTGACGCTTGAAACATGGC	0.650675	0.016025	0.180191	0.180158
24712	TCAGCGTTGAGGACTAACCC	0.650955	0.0160309	0.180158	0.180158
8984	TCCGTCACCGTTGTTGCTTC	0.653782	0.0160903	0.180727	0.180667
26329	GAAATGCGCGGCACTGGTGG	0.654042	0.0160958	0.180689	0.180667
6796	TCATCATGGGGAGTTGTTGA	0.654652	0.0161086	0.180734	0.180667
1025	TCTCTCTCATGCTCAGGATA	0.655046	0.0161169	0.180729	0.180667
28749	TTGCCGCTCTATATGGGCGG	0.655359	0.0161235	0.180704	0.180667
2781	CGTTACCGTCGTACATATGC	0.655623	0.0161291	0.180667	0.180667
31699	CCTTTAGTAGATAATTTAAG	0.656995	0.016158	0.180893	0.180893
26800	ACTACCGCAGGAAACGAAAG	0.657902	0.0161772	0.181009	0.180983
522	GCCACCAATCCAGAAGACAA	0.658212	0.0161838	0.180983	0.180983
29312	GCAAGCCACAGAGGTGAATA	0.65955	0.0162121	0.181201	0.181201
26088	AAGAACGCTGCGGACATCGC	0.66011	0.0162239	0.181235	0.181235
31049	GAAACTGCAAAATCATTGGC	0.66187	0.0162613	0.181553	0.181553
33708	AAGCCGCGGAACGAGGTTAA	0.665652	0.0163418	0.182352	0.182273
24448	GTATTCGCCGTGAGCACGCC	0.666291	0.0163554	0.182405	0.182273
5097	GGATGCGGCGACGATACGCA	0.666801	0.0163663	0.182427	0.182273
21729	CGGGTGCTGAAAAAGCAAAT	0.66719	0.0163746	0.18242	0.182273
23217	CTACAGCCCGTAGCTGGGGT	0.667316	0.0163773	0.182351	0.182273
24566	CGATACCTGAATAAATTTTC	0.667403	0.0163791	0.182273	0.182273
13793	TATGCTGTGCTAGTTGCCGC	0.66997	0.0164341	0.182785	0.182713
33040	GAATATCTTGCTGCCTACAA	0.670222	0.0164395	0.182746	0.182713
8790	GTAAGTATCGCTAACGGCGA	0.670499	0.0164454	0.182713	0.182713
38542	CCGGAGTCGATGATGCAAAT	0.672123	0.0164803	0.183001	0.183001
33079	CTCCCACATGCAGTGGAGGT	0.672582	0.0164901	0.183011	0.183011
12005	ATTTAGCTGCGCCAGAAAGT	0.673615	0.0165123	0.183159	0.183117
23930	GGCTGGATAAGCTGTAGTGA	0.674153	0.0165239	0.183188	0.183117
35942	TGCTGCGCAGAACTGATGAG	0.67427	0.0165264	0.183117	0.183117
31875	CGTTACAGCTGGCGCCCTGA	0.676487	0.0165742	0.183547	0.183462
40318	GAGGCCATTTAATGAGTGGC	0.676544	0.0165755	0.183462	0.183462
6149	TGCTTCCACCGGGCTTATAG	0.677506	0.0165962	0.183593	0.183593
1537	TGCCGTTCTCGTCGCGATGA	0.680952	0.0166708	0.184319	0.184319
9412	TTTTTCAGGATAAGAAGGTT	0.681938	0.0166922	0.184456	0.184456
23696	TAATCTCCAATCAATGTTAC	0.684912	0.0167569	0.185071	0.185071
38903	ATGCTTTCCTGTTATGGAAA	0.68741	0.0168114	0.185573	0.185322
9059	GTTGTAATACACGATGCCAC	0.687725	0.0168183	0.185549	0.185322
4561	CCATCGCCAGTAACTGGCGG	0.687874	0.0168216	0.185485	0.185322
27979	TTAGTGACGAAGAATTTATC	0.688057	0.0168256	0.185429	0.185322
29948	GTTAAGCACATAGCTAACGC	0.688444	0.016834	0.185423	0.185322
12434	GGTCCGCTGATGTGCCGAGC	0.688833	0.0168425	0.185417	0.185322
41262	TCCGCGTAATCAATTTGGGT	0.688851	0.0168429	0.185322	0.185322
4853	GATTGCGGAGATGGTTTCGA	0.689335	0.0168535	0.185339	0.185339
16394	GGCTGCGTTGATAATTAGCG	0.692251	0.0169175	0.185942	0.185762
7226	CACGCATAACGCCCACGTAA	0.692584	0.0169248	0.185923	0.185762
40591	AAGCCATTTAAAGAGGTTGA	0.69267	0.0169267	0.185844	0.185762
13241	GATTCAGCGCACGCTCATAT	0.692741	0.0169283	0.185762	0.185762
62	AAGGTCAGCGGCTGCGCCAG	0.694909	0.016976	0.186186	0.186186
33541	CCAGCGCTGCAAACCTGAAA	0.696434	0.0170096	0.186455	0.186455
8606	TCAGCCTGCAATGCCGAAAT	0.697065	0.0170235	0.186508	0.186508
15158	TCCAGCCACCATAGCGGTAA	0.697899	0.0170419	0.18661	0.18661
34235	TGACTATCTCGGGCTAATTG	0.699091	0.0170683	0.186799	0.186655
35993	GACGATGGCTAAATCAGCGC	0.699216	0.0170711	0.186729	0.186655
26472	ATATTTGAATGCGATACTGA	0.699319	0.0170734	0.186655	0.186655
34566	TGCAACGGACACTTTGTTGC	0.700285	0.0170948	0.186789	0.186789
36613	AATCCAATACCCAATGACCA	0.700887	0.0171081	0.186835	0.186835
24682	TTACCAAAGAACGTATTGAA	0.702182	0.0171368	0.18705	0.186943
29809	TGAATCAACTGTTTAAGTGT	0.702346	0.0171405	0.18699	0.186943
7431	CAACGCAGCGCCAGCGGTGG	0.702804	0.0171507	0.187001	0.186943
26232	ACGTGGGTAGACGATTTCAC	0.702975	0.0171545	0.186943	0.186943
18504	AAATTCATTGGCACAGAACC	0.703679	0.0171701	0.187014	0.18695
4154	ACCCGTAAACTCTCCGGCAA	0.70397	0.0171766	0.186986	0.18695
9957	CCAGCCCCAGCAATCGCACC	0.704231	0.0171824	0.18695	0.18695
24510	TGCTGATGATGTTGCCGTGT	0.70473	0.0171935	0.186971	0.186971
7649	TCCATCACACCCGTCGCCAT	0.706549	0.0172341	0.187313	0.187204
32111	CAGCGTAAAGTCGCTGATGC	0.707252	0.0172498	0.187384	0.187204
32216	GGTGTCGAGGATGAGGAGTT	0.707291	0.0172506	0.187294	0.187204
936	TTTCTGCGACTTGCTGGGAT	0.70768	0.0172593	0.187289	0.187204
38896	GCAGCAGATGCTTTCCTGTT	0.707861	0.0172634	0.187234	0.187204
12180	CCCGTTCCAAGCAACGCACC	0.708145	0.0172697	0.187204	0.187204
23831	ACATACGACGATGATGGGTT	0.709877	0.0173085	0.187525	0.187525
23562	CGATTGCGGATACAACGACT	0.711004	0.0173337	0.187699	0.187699
5689	TCAACAACGCGGACTACGGA	0.711634	0.0173479	0.187753	0.187753
33108	ACGACAACGCAAGTTGAAAA	0.714094	0.0174032	0.188252	0.188252
24099	TGACCTGTACGCCCTGTGCT	0.715348	0.0174314	0.188458	0.188401
10894	CCTGCGCCGTGAAGTTTTCC	0.715567	0.0174363	0.188412	0.188401
38277	ACCGCCATGATGGCGGCAAA	0.716504	0.0174575	0.188541	0.188401
3729	CGTCTTCGCTGCGGTCCTGC	0.716699	0.0174619	0.18849	0.188401
2851	GCCAGCGGCTGAGTCGGAAG	0.716895	0.0174663	0.188438	0.188401
1005	GGATGCGATGATTTGCTCTT	0.717152	0.0174721	0.188401	0.188401
2657	GTCTTTTGTCAGGCGGACGA	0.718436	0.0175011	0.188615	0.188424
29067	GGAAGGAGTGATGGAGTGGA	0.718447	0.0175014	0.188519	0.188424
30351	TAACAGCGAGGTAAGGTATT	0.718463	0.0175017	0.188424	0.188424
26001	GCCGATGGCGTTATCGAAGA	0.719683	0.0175293	0.188622	0.188586
4855	GTGATTGCGGAGATGGTTTC	0.719985	0.0175362	0.188596	0.188586
14831	CAATACAGGTCCACCGTGGA	0.720669	0.0175517	0.188664	0.188586
35301	CTGCCAGAGACGAAGGAGGA	0.721061	0.0175606	0.188661	0.188586
5355	TACGCCCGAAGATGTCACGC	0.721162	0.0175629	0.188586	0.188586
12938	ATTGCGCTTTTAATTTGTTT	0.722057	0.0175832	0.188706	0.188705
12146	TTAAGCTGCGAGTAAAGGCA	0.722626	0.0175961	0.188745	0.188705
12734	TTAGCGTATTAGAGATGCGC	0.722864	0.0176015	0.188705	0.188705
32820	TTCCGAGTGGAAGACGAAGG	0.724988	0.0176498	0.189124	0.189124
28408	CGACAGCCGCCTGAGTGCGG	0.726446	0.017683	0.189381	0.189381
3843	CTACACTGCCGGAAGGTTGA	0.727277	0.017702	0.189485	0.189484
8034	ACGACCGTAATTGATGCCGT	0.727679	0.0177112	0.189484	0.189484
29442	TAAAGCCTGAGGAAATGGCT	0.728385	0.0177273	0.189558	0.189517
1602	GAAGCGGCGCATCATGTAGC	0.728622	0.0177327	0.189517	0.189517
24779	TACATGCTTAATGCGGATGT	0.73066	0.0177794	0.189917	0.189917
6267	TCATCTGCTTCCACGGGCAG	0.732257	0.017816	0.190209	0.190209
7853	TGTCCGACCACCGCTTCTGA	0.732686	0.0178259	0.190215	0.190215
9283	TCTACGCCTTTGAAGTATTT	0.733701	0.0178492	0.190365	0.190365
15220	ACCTGAGATGACCATGAGAG	0.734569	0.0178692	0.190479	0.190479
574	TACGACCGCACAGGATGCGT	0.736264	0.0179082	0.190796	0.190796
14095	ATATCGAATGCCATGTGAGC	0.736795	0.0179205	0.190827	0.190827
2750	AATCTGCTCAGGCCAGAAGA	0.737805	0.0179438	0.190976	0.190976
14893	CTTCTCTAGGCCACCGCAAA	0.739329	0.017979	0.191252	0.191252
5159	CTCGGCGGCCATGTTTGCGA	0.740303	0.0180016	0.191393	0.191393
2678	CATGTTGCGCAGACGCTGGC	0.741819	0.0180367	0.191667	0.191611
26302	TGGGGCACTGAAAAAATCAG	0.741996	0.0180408	0.191611	0.191611
8966	TCCGGCAATGATGTCGGGGT	0.742459	0.0180516	0.191626	0.191626
28729	CATTCTTTTTGCCTGGAGGA	0.743822	0.0180833	0.191863	0.191863
25765	GCGACGCGCTGAAGGGCCAA	0.745846	0.0181304	0.192263	0.192263
41460	TATGGCGGCACCAAAGGGCA	0.74702	0.0181578	0.192454	0.192454
11000	GTAGTTCTGTGCGCTTGCCG	0.748235	0.0181861	0.192655	0.192605
4355	GCTGATTGCTGGGTAAACTC	0.748434	0.0181908	0.192605	0.192605
34077	ATGGACGATGAAGGATGGGC	0.749663	0.0182195	0.19281	0.19281
7879	ACTGGCTGCTGATGTCGAAT	0.750115	0.0182301	0.192822	0.192822
37486	ACATTTGCTTATGCGGATTA	0.751464	0.0182617	0.193057	0.193011
5221	TTCCAGGCGTCTGCGGTATT	0.751922	0.0182724	0.193071	0.193011
24801	TCTTGCGCTGGTTATATCTG	0.752081	0.0182762	0.193011	0.193011
36642	TTTTCGATGATGTTGTCTAT	0.753306	0.0183049	0.193215	0.193215
11313	CACGAATAGACTGCTGCATA	0.757989	0.0184153	0.194279	0.194279
20444	TATTCCGCTTTCGTTTACGC	0.758838	0.0184353	0.194391	0.194391
8688	CTTTCCGCCGACTGAATATG	0.76084	0.0184827	0.19479	0.19479
11126	GCCTGTGAGTCGGCTGCGAA	0.761319	0.018494	0.19481	0.19481
7302	TTGTGCGCTGTAGCGGTCAG	0.761953	0.0185091	0.194868	0.194868
37340	TCTGCGGTAAGCACGAACTC	0.763459	0.0185448	0.195144	0.195082
29759	CTGCCACCATGAGTTGTTCA	0.763614	0.0185485	0.195082	0.195082
7702	CATGGCGAGGGAGATGAATA	0.764123	0.0185606	0.19511	0.195109
11679	GCAATCTGGCCTGCTGACTG	0.764609	0.0185722	0.195131	0.195109
12428	CTGATGTGCCGAGCTTCTCA	0.76492	0.0185796	0.195109	0.195109
13752	ATTGCAGATTGCGTGGTTGT	0.76628	0.0186119	0.195349	0.195312
35224	ATCGATTCCGGCCAAATCAA	0.76669	0.0186217	0.195351	0.195312
5543	ATCAACGTTAACTTTGTTGC	0.767084	0.0186311	0.19535	0.195312
35073	GTTTGCGGAGCTATTAGAGC	0.767333	0.0186371	0.195312	0.195312
7266	GAGGTCAGTGATAAACCATG	0.768284	0.0186598	0.19545	0.195369
25235	GATTGTAGCTGCTGCTGAAA	0.768594	0.0186672	0.195428	0.195369
29185	GCAAGTGCAGCTCCTGAGCT	0.768759	0.0186711	0.195369	0.195369
29078	CAAGGCTCTGGGGAAGGAGT	0.769499	0.0186888	0.195455	0.195455
18138	CTAAAGCCTTTAAAGAAGTA	0.769909	0.0186986	0.195458	0.195458
15338	CAGCCAGCCGTTAAGTTTCT	0.770348	0.0187091	0.195468	0.195468
95	GCCCAAATCACGGGCGATGA	0.771604	0.0187392	0.195682	0.195682
21889	GTCAGTCGTAGAGTTTGCGC	0.773038	0.0187736	0.195942	0.195879
3071	AATCTCTCCGTCACGGCGCA	0.773187	0.0187772	0.195879	0.195879
37169	GCGGGAGACGATGCTGCATG	0.773736	0.0187903	0.195917	0.195917
30867	CATCAGCAGGACGCTGGTAG	0.774137	0.0188	0.195918	0.195918
3372	CTTTACCATCAAGCAGGGTG	0.776039	0.0188457	0.196295	0.196087
37428	CCCTGGTGTGGCAAAGCTTG	0.776097	0.0188471	0.19621	0.196087
19173	ATAATTTCAGATGTGGTTAA	0.776185	0.0188493	0.196132	0.196087
23834	GCTACATACGACGATGATGG	0.776608	0.0188595	0.196139	0.196087
8127	TTTGAATCCGATTAATCGAC	0.776799	0.0188641	0.196087	0.196087
25673	GTTGCTTAAAACGTGTCACC	0.778039	0.018894	0.196299	0.196281
37878	ATTTGACTCAACGATGGATA	0.778367	0.0189019	0.196281	0.196281
36620	TACCCAATGACCACTGCGGC	0.778777	0.0189118	0.196285	0.196285
11575	TTCTGCTGCTGATGCCTGCC	0.779241	0.018923	0.196302	0.196302
16157	CCGCAGCATGGCTACGGTGA	0.780562	0.018955	0.196534	0.196516
29204	TAAGCAGGAAATAAAATTGG	0.780906	0.0189633	0.196521	0.196516
8194	CCATATTTTACTCCAGACGA	0.781282	0.0189724	0.196516	0.196516
41593	TGGGAGATGAAGGCGTTCTC	0.782444	0.0190006	0.196708	0.196681
38222	CCTCACGGTCGTGAGGTAAG	0.782731	0.0190075	0.196681	0.196681
186	CACGGTTGAATAGCTCCTTG	0.784118	0.0190412	0.19693	0.19693
27768	TACAAATACCGCAGTTGTGA	0.785002	0.0190627	0.197053	0.196965
27912	CTTAGCCGCAGAACGGCAAA	0.785049	0.0190638	0.196965	0.196965
33135	TGATTCACTGGCAACCAAAA	0.786353	0.0190956	0.197194	0.197093
16610	AACCGCAGCAGATGCTGCAT	0.786459	0.0190981	0.197121	0.197093
29269	GTTGATGAAGATTACATTGT	0.787129	0.0191145	0.19719	0.197093
20165	CGACTTTCGGTTAATGAGCC	0.787137	0.0191147	0.197093	0.197093
11285	GCTTGAGTAGTCAACCTGCG	0.788155	0.0191395	0.19725	0.19725
32462	GAAGCTAATACTGAAGAGGA	0.789188	0.0191647	0.197411	0.197322
3978	ATTGTCGTTGGCATTATCGA	0.78923	0.0191657	0.197322	0.197322
26196	GACGCCTTTCTGGCGGAGAT	0.790816	0.0192045	0.197622	0.197622
38540	AGCCGGAGTCGATGATGCAA	0.792227	0.0192391	0.197878	0.197878
20267	CTCAGACCGCTCAACTGACG	0.793549	0.0192715	0.198113	0.198113
26844	GAGGTGCTGGATAAATTCAG	0.794369	0.0192917	0.19822	0.198143
7184	CCTAACTCATACTGCGTGAA	0.794455	0.0192938	0.198143	0.198143
36214	CCTTAAAGCCCCGCAGTTAC	0.796206	0.0193368	0.198485	0.198485
18696	GTATTCTATGCTTTTGAAGA	0.796859	0.0193529	0.198551	0.198551
20992	TTTCATAATGTTGAAGTTAT	0.797789	0.0193758	0.198687	0.198638
[truncated: 39,706 more rows]

## Sheet: BIV genome search
Position in genome	sequence	Hamiltonian score	p-value	FDR	Q-value
7719	ACAGAGCCAGAAAGCTCCCC	-2.25609	1.07457e-12	3.05146e-09	4.95524e-09
8363	ACTCTGTACTTCAGCTCGTG	-2.23659	1.32345e-12	3.05146e-09	3.05146e-09
2948	TCTAAAACTAAAAGATCCAG	-1.95774	2.37622e-11	3.65255e-08	3.65255e-08
2174	AAAAATTTCCGAAGCTGCTT	-1.86033	6.26006e-11	7.21688e-08	7.21688e-08
7888	CTCAACTCCTTCAGCTTCCG	-1.80529	1.07226e-10	8.85221e-08	9.88917e-08
16	TCATTAGCTCCGAGCTCCCC	-1.78023	1.36697e-10	8.85221e-08	1.05061e-07
8387	TCATTAGCTCCGAGCTCCCC	-1.78023	1.36697e-10	8.85221e-08	9.00519e-08
8380	GTGTAGCTCATTAGCTCCGA	-1.75236	1.78792e-10	8.85221e-08	1.03059e-07
9	GTGTAGCTCATTAGCTCCGA	-1.75236	1.78792e-10	8.85221e-08	9.16084e-08
7678	AGAATTACCAACATCTCCCG	-1.74495	1.91964e-10	8.85221e-08	8.85221e-08
6497	AGCTCTGTTATCAGCTAATG	-1.69884	2.97967e-10	1.24912e-07	1.24912e-07
5545	AGATCCACCCTTGGGTCCTG	-1.6773	3.65322e-10	1.40387e-07	1.40387e-07
7002	GTAAAGGTCCCCAGCTATGG	-1.6251	5.96133e-10	2.11461e-07	2.11461e-07
7485	GACTGGCTCAATAGCTCCCT	-1.61256	6.69958e-10	2.20674e-07	2.20674e-07
6198	ATCCTCTTAATCAGCTTCAG	-1.59094	8.18684e-10	2.51684e-07	2.51684e-07
3911	AAATATCCCCTCAGCCACTG	-1.43769	3.29307e-09	9.491e-07	9.491e-07
164	TGCTGAGCTCACAGCTCGCG	-1.21927	2.19166e-08	5.94503e-06	5.94503e-06
2680	CTCCAGATGAAAAGGTCCAG	-1.18855	2.8375e-08	7.26934e-06	7.26934e-06
803	ACCTCATGAAGCAGCTTAAG	-1.13267	4.51527e-08	1.09587e-05	1.09587e-05
3829	AGCTACAGCTACAGCTACTT	-1.12318	4.88263e-08	1.12578e-05	1.12578e-05
6770	TAAAAGTGCACAAGATCTAG	-1.05024	8.84947e-08	1.88933e-05	1.94325e-05
7153	CGCTCGTGAACCAGCACACG	-1.04476	9.2495e-08	1.88933e-05	1.93877e-05
4148	AGGATTAGTGGAAGCTCAGG	-1.04245	9.42332e-08	1.88933e-05	1.88933e-05
7090	TAGCAATATTCCTGCTTGTG	-0.976972	1.58966e-07	3.05437e-05	3.05437e-05
4184	AGCACTACAAGTAGCTCTCT	-0.888316	3.17959e-07	5.86491e-05	5.86491e-05
3347	GAAAGGGAAAACAGCTGCAG	-0.869402	3.67829e-07	6.52384e-05	6.52384e-05
8008	CAGGACAACAGCAGCCCCCG	-0.856259	4.06834e-07	6.94839e-05	6.94839e-05
3823	ATTCAGAGCTACAGCTACAG	-0.804817	6.01425e-07	9.90498e-05	9.90498e-05
2423	AGCCTTCTCTGTAGTCCCTG	-0.741164	9.67856e-07	0.000146993	0.000153902
1224	TAGATTAGTGGCAGCCCTTG	-0.738424	9.87688e-07	0.000146993	0.00015182
2177	AATTTCCGAAGCTGCTTGGG	-0.738359	9.88164e-07	0.000146993	0.000146993
12	TAGCTCATTAGCTCCGAGCT	-0.686423	1.44703e-06	0.000201037	0.000208525
8383	TAGCTCATTAGCTCCGAGCT	-0.686423	1.44703e-06	0.000201037	0.000202206
6485	AGTCTATGAGCTAGCTCTGT	-0.681541	1.4994e-06	0.000201037	0.000203362
7830	GAAGAATACAACAGCTTGAG	-0.679137	1.52586e-06	0.000201037	0.000201037
2098	AGGTACCCCAGTGGCCCTTG	-0.63666	2.07409e-06	0.000262481	0.000265679
3176	AGCTAGTTTCCTGCTTCCTG	-0.63453	2.10605e-06	0.000262481	0.000262481
7946	CATCTTCCGCCACGCTCCTA	-0.624845	2.25741e-06	0.000273941	0.000273941
13	AGCTCATTAGCTCCGAGCTC	-0.594503	2.80203e-06	0.000319649	0.000331313
8384	AGCTCATTAGCTCCGAGCTC	-0.594503	2.80203e-06	0.000319649	0.00032303
7864	CATGTCGCTGGGATCTCCTG	-0.592504	2.84202e-06	0.000319649	0.000319649
4	AGCTCGTGTAGCTCATTAGC	-0.576483	3.18281e-06	0.000341329	0.000349455
8375	AGCTCGTGTAGCTCATTAGC	-0.576483	3.18281e-06	0.000341329	0.000341329
174	ACAGCTCGCGGGGCGGTGAA	-0.534387	4.27468e-06	0.000448003	0.000448003
809	TGAAGCAGCTTAAGATCTGG	-0.530677	4.38645e-06	0.000449502	0.000449502
3175	AAGCTAGTTTCCTGCTTCCT	-0.487098	5.92691e-06	0.000594157	0.000594157
7647	GGTATGTTAAGAAGCTGCGC	-0.472563	6.54685e-06	0.000642341	0.000642341
988	GAAAATGCCCACAGAACGTG	-0.466651	6.81631e-06	0.00065421	0.000654845
7489	GGCTCAATAGCTCCCTGAGT	-0.463767	6.95157e-06	0.00065421	0.00065421
4160	AGCTCAGGTGATCCCTGAAG	-0.449606	7.65368e-06	0.00070588	0.00070588
176	AGCTCGCGGGGCGGTGAAGA	-0.435413	8.42491e-06	0.000747729	0.000761773
783	TACTCCTAGGTTTGATCCTG	-0.435293	8.43174e-06	0.000747729	0.000747729
329	AGTTAGAAAAGAAGCTTCGT	-0.423844	9.10779e-06	0.000792443	0.000792443
7141	TGGCAGCTACAACGCTCGTG	-0.406065	1.02609e-05	0.000876242	0.000876242
3687	AGCCCTCCTGAGGCCATTCT	-0.397445	1.08689e-05	0.00091128	0.00091128
908	AAGAAATTAAACTCCTCTTG	-0.355062	1.43907e-05	0.00116354	0.00118502
1158	ACATGCTACCCCAGGTCCCA	-0.353354	1.45533e-05	0.00116354	0.00117738
3817	TGGTAGATTCAGAGCTACAG	-0.352507	1.46345e-05	0.00116354	0.00116354
19	TTAGCTCCGAGCTCCCCAAC	-0.324108	1.76221e-05	0.00135437	0.00137733
8390	TTAGCTCCGAGCTCCCCAAC	-0.324108	1.76221e-05	0.00135437	0.00135437
1967	CTTGTTCTCAGATACTCCTG	-0.313155	1.89223e-05	0.00143046	0.00143046
1	TTCAGCTCGTGTAGCTCATT	-0.298945	2.07453e-05	0.00151558	0.00154297
8372	TTCAGCTCGTGTAGCTCATT	-0.298945	2.07453e-05	0.00151558	0.00151848
3759	CTTAGACCACAAAGCTTCCT	-0.296801	2.10344e-05	0.00151558	0.00151558
6994	GGATTCTTGTAAAGGTCCCC	-0.290315	2.19324e-05	0.00155598	0.00155598
109	GCATCTACCCGTGCCTCCTG	-0.27419	2.43253e-05	0.00169959	0.00169959
3675	ATGGCCCCGTGTAGCCCTCC	-0.269477	2.50702e-05	0.00172549	0.00172549
3261	AAGTTTTATAGGCACTCCTG	-0.266277	2.55882e-05	0.00173525	0.00173525
7921	CCCTCCTGCTCAAACTCCTT	-0.254851	2.75218e-05	0.00183932	0.00183932
6276	AGCCCTCCAGGGTACCGCAT	-0.206613	3.73173e-05	0.0024451	0.00245835
1242	TGAAGGTATGGCGGCTCCAG	-0.20521	3.76465e-05	0.0024451	0.0024451
791	GGTTTGATCCTGACCTCATG	-0.192337	4.07974e-05	0.00261294	0.00261294
3986	CCCTAAGAGAATAGCTAAAG	-0.18039	4.39432e-05	0.0027293	0.00277587
5033	AGCACCCCTAGACACTCCCT	-0.179933	4.4068e-05	0.0027293	0.00274614
20	TAGCTCCGAGCTCCCCAACC	-0.176624	4.49815e-05	0.0027293	0.00276569
8391	TAGCTCCGAGCTCCCCAACC	-0.176624	4.49815e-05	0.0027293	0.0027293
2716	GGATCGGTTTTGAGCTCACA	-0.172499	4.61453e-05	0.00276355	0.00276355
7624	GGCTTCTGATAAAGATTCTC	-0.165458	4.81978e-05	0.00284946	0.00284946
7612	TCATTGTACTTTGGCTTCTG	-0.157005	5.07757e-05	0.00296387	0.00296387
7731	AGCTCCCCGGCGAGAGGAGA	-0.130908	5.95803e-05	0.00343434	0.00343434
905	AGGAAGAAATTAAACTCCTC	-0.115218	6.5547e-05	0.00373163	0.00373163
563	AGGTTTTCTGGTCCCTGCTG	-0.0822553	7.99643e-05	0.0044969	0.0044969
4938	GTCCGCATGAGATGCCCCCG	-0.0691738	8.64738e-05	0.00480438	0.00480438
28	AGCTCCCCAACCTACAGCCT	-0.0540325	9.46298e-05	0.00513381	0.00519492
8399	AGCTCCCCAACCTACAGCCT	-0.0540325	9.46298e-05	0.00513381	0.00513381
1122	GGTGCTGCAGGCAGCTATGG	-0.0373852	0.000104429	0.00559956	0.00559956
1065	TTCTGCTGAACAAGCCACCC	-0.0196225	0.000115931	0.00614487	0.00614487
3920	CTCAGCCACTGAAGATCATG	-0.0119336	0.00012127	0.00634708	0.00635481
7742	GAGAGGAGACCCGGCTTCTG	-0.0102089	0.000122499	0.00634708	0.00634708
7729	AAAGCTCCCCGGCGAGAGGA	0.0111359	0.000138706	0.00710696	0.00710696
21	AGCTCCGAGCTCCCCAACCT	0.0184571	0.000144713	0.00712739	0.00733328
8392	AGCTCCGAGCTCCCCAACCT	0.0184571	0.000144713	0.00712739	0.00725357
4913	CTCTTTTGGCTTAGGTACTG	0.0191987	0.000145335	0.00712739	0.00720641
7909	TCTTTCTGTTAACCCTCCTG	0.0195533	0.000145634	0.00712739	0.00714438
2455	GACCTATAGAGAGGTTCCAG	0.0209725	0.000146833	0.00712739	0.00712739
8017	AGCAGCCCCCGGACTTCCCA	0.0364407	0.00016052	0.0077106	0.0077106
8264	TCGCAATGATGTAGCTGCTT	0.0448693	0.000168472	0.00800913	0.00800913
8276	AGCTGCTTACGCTTGCTTAC	0.0583007	0.000181909	0.00855968	0.00855968
1499	AAACCTCAGGGCCCGAGGAT	0.0644819	0.000188423	0.00877668	0.00877668
2096	TAAGGTACCCCAGTGGCCCT	0.0779167	0.000203343	0.00937689	0.00937689
5061	TAGCTGCACTTCAGCTGTGC	0.102459	0.000233483	0.0106602	0.0106602
2204	ATATAATACCCCAGTTTTTG	0.120078	0.000257638	0.0116477	0.0116477
7005	AAGGTCCCCAGCTATGGGTT	0.161032	0.000323067	0.0144639	0.0144639
7337	CTTTGGTTGCAAACCTCATG	0.177698	0.000353874	0.0156274	0.0156908
7721	AGAGCCAGAAAGCTCCCCGG	0.178711	0.000355832	0.0156274	0.0156274
167	TGAGCTCACAGCTCGCGGGG	0.181359	0.000360998	0.0157047	0.0157047
7891	AACTCCTTCAGCTTCCGTTC	0.206108	0.000412759	0.0177886	0.0177886
6481	AAGCAGTCTATGAGCTAGCT	0.217505	0.00043884	0.0187375	0.0187375
4897	AATAGGTCACTTAGATCTCT	0.220826	0.000446722	0.0188991	0.0188991
193	AGAACACCCAACAGTTGGCG	0.226545	0.000460605	0.0193093	0.0193093
169	AGCTCACAGCTCGCGGGGCG	0.233579	0.000478227	0.0198674	0.0198674
6555	TGTAGCTCACAGAACTCGAG	0.264798	0.000564238	0.0232314	0.0232314
1134	AGCTATGGAGGTGGCACAGG	0.282488	0.000619112	0.0252651	0.0252651
8275	TAGCTGCTTACGCTTGCTTA	0.286251	0.000631403	0.0253861	0.0255407
1287	ACATCTATCTATTGATCATG	0.287568	0.000635758	0.0253861	0.0254932
5021	TCAGTGTTGACTAGCACCCC	0.288421	0.000638593	0.0253861	0.0253861
4908	TAGATCTCTTTTGGCTTAGG	0.295988	0.00066426	0.0261808	0.0261808
7497	AGCTCCCTGAGTGACACACA	0.299332	0.000675903	0.0264139	0.0264139
338	AGAAGCTTCGTAAGGTTAGG	0.304413	0.000693955	0.0268915	0.0268915
8040	GTGAATTGGACTGGATCCAG	0.314893	0.000732602	0.0281525	0.0281525
7495	ATAGCTCCCTGAGTGACACA	0.317743	0.000743449	0.0283333	0.0283333
7722	GAGCCAGAAAGCTCCCCGGC	0.329138	0.000788316	0.0297969	0.0297969
7006	AGGTCCCCAGCTATGGGTTT	0.332828	0.00080337	0.0301191	0.0301191
2123	AGAAAAGTATCAGGCTCTTA	0.33947	0.000831138	0.0309088	0.0309088
1489	TATGCCTCCCAAACCTCAGG	0.345372	0.00085655	0.0313113	0.031599
3882	GATGAGGTCTTCATGACCTG	0.346137	0.000859895	0.0313113	0.0314707
2843	AAAAATCCCTCTATACCCCT	0.346692	0.00086233	0.0313113	0.0313113
1014	GCATCATCCAGAAGCCCCAA	0.35027	0.000878179	0.0316376	0.0316376
157	TCCGTCCTGCTGAGCTCACA	0.357852	0.000912654	0.0326247	0.0326247
1187	ATCAGGGACCCAAGGAGCCG	0.360139	0.000923294	0.0327512	0.0327512
3686	TAGCCCTCCTGAGGCCATTC	0.364529	0.000944038	0.0328936	0.0332314
41	ACAGCCTGAGAGGCACTGGC	0.365505	0.000948708	0.0328936	0.0331428
8412	ACAGCCTGAGAGGCACTGGC	0.365505	0.000948708	0.0328936	0.0328936
8247	AGATTATGCATAAGTGCTCG	0.368066	0.000961062	0.0330733	0.0330733
4064	AAACCCCAGAGGTCGATTCT	0.371484	0.000977781	0.033179	0.0333994
4159	AAGCTCAGGTGATCCCTGAA	0.37303	0.00098543	0.033179	0.0334132
7062	CGCATCCGAAAGCCTCGAGC	0.374506	0.000992785	0.033179	0.0334168
5473	TGCTTCAGGAGGAGATCAAC	0.374532	0.000992915	0.033179	0.033179
5005	ACGCGCTCTTCAAGCGTCAG	0.37865	0.0010137	0.0334762	0.03363
2097	AAGGTACCCCAGTGGCCCTT	0.37942	0.00101763	0.0334762	0.0335192
7730	AAGCTCCCCGGCGAGAGGAG	0.380581	0.00102359	0.0334762	0.0334762
5458	GAGGATCCGAAGAACTGCTT	0.384731	0.00104513	0.0339401	0.0339401
811	AAGCAGCTTAAGATCTGGTC	0.391762	0.00108258	0.0349104	0.0349104
4808	GCGATCTGGAAAAGAGTCTG	0.393329	0.00109109	0.0349406	0.0349406
486	AACCCAATTTTCAGCTTTAG	0.396347	0.00110766	0.0352265	0.0352265
6240	GTAAATGCCTCAGGGTCACA	0.398251	0.00111823	0.0353191	0.0353191
6243	AATGCCTCAGGGTCACATGT	0.413685	0.00120739	0.0378758	0.0378758
7488	TGGCTCAATAGCTCCCTGAG	0.421566	0.00125539	0.0391153	0.0391153
7151	AACGCTCGTGAACCAGCACA	0.429008	0.00130231	0.0403048	0.0403048
5461	GATCCGAAGAACTGCTTCAG	0.436236	0.0013494	0.0412913	0.041484
6553	TATGTAGCTCACAGAACTCG	0.436641	0.00135209	0.0412913	0.0412913
2857	ACCCCTTAACCGATCTACTG	0.440329	0.00137676	0.0417681	0.0417681
6702	GATAGTAATATTAGCTTCAA	0.443257	0.00139664	0.0420942	0.0420942
560	TGAAGGTTTTCTGGTCCCTG	0.449795	0.00144197	0.0431785	0.0431785
3820	TAGATTCAGAGCTACAGCTA	0.45926	0.00150999	0.0449234	0.0449234
462	GGCAGCAGAGGTAGCCCTTA	0.464134	0.00154615	0.0457042	0.0457042
4394	AGCTTATCAGGGAGATTGTG	0.465887	0.00155934	0.0458007	0.0458007
2144	GGAAATTGTGAAAGATCTTT	0.472509	0.00161012	0.0469928	0.0469928
7165	AGCACACGACGGCTAAGGTT	0.478268	0.0016555	0.0480134	0.0480134
3930	GAAGATCATGAGAGATGGCA	0.483088	0.00169437	0.0483414	0.0488337
7228	AGGACCAATTCACCCACCTG	0.483354	0.00169654	0.0483414	0.0485925
3923	AGCCACTGAAGATCATGAGA	0.483564	0.00169826	0.0483414	0.0483414
2315	AGGCTTACCTTACCCTCCAG	0.489191	0.00174479	0.049224	0.0493611
812	AGCAGCTTAAGATCTGGTCA	0.489886	0.00175061	0.049224	0.049224
4964	GACTTCCTTAGAGGCACCCT	0.495493	0.00179827	0.0502576	0.0502576
1630	AAAAACGGGAAGTGCTCCTC	0.497241	0.00181337	0.0503743	0.0503743
2185	AAGCTGCTTGGGATAACCCA	0.501997	0.00185503	0.0508755	0.0512231
4950	TGCCCCCGTGGCTAGACTTC	0.504002	0.00187286	0.0508755	0.0514074
11	GTAGCTCATTAGCTCCGAGC	0.504303	0.00187554	0.0508755	0.0511766
8382	GTAGCTCATTAGCTCCGAGC	0.504303	0.00187554	0.0508755	0.0508755
5072	CAGCTGTGCACTAACGCATG	0.506238	0.00189292	0.0510465	0.0510465
566	TTTTCTGGTCCCTGCTGGCG	0.508345	0.001912	0.0512613	0.0512613
7837	ACAACAGCTTGAGGATCTTG	0.514961	0.00197305	0.0523001	0.0525924
6558	AGCTCACAGAACTCGAGCAC	0.515001	0.00197343	0.0523001	0.0523001
5459	AGGATCCGAAGAACTGCTTC	0.522754	0.00204724	0.0539463	0.0539463
3187	TGCTTCCTGGGTCTTCTGAA	0.526848	0.00208722	0.0546872	0.0546872
5993	ACCTCCAAAGTTTGCTTTCC	0.537109	0.00219055	0.0570704	0.0570704
8105	TGAAGGCCTGAGAGGTTCTC	0.545477	0.00227823	0.0590213	0.0590213
6968	CTTCTCAAAACAGGCCTCTG	0.551045	0.00233832	0.0600149	0.0602396
3556	TGGAGATTGCCAAGATATTG	0.551438	0.00234262	0.0600149	0.0600149
4156	TGGAAGCTCAGGTGATCCCT	0.555392	0.00238623	0.0607945	0.0607945
8177	GTTTATCTTCTCAGCTGATT	0.558118	0.00241672	0.061233	0.061233
571	TGGTCCCTGCTGGCGGGGTA	0.571433	0.00257079	0.0647808	0.0647808
814	CAGCTTAAGATCTGGTCAGA	0.572698	0.00258588	0.0648069	0.0648069
1494	CTCCCAAACCTCAGGGCCCG	0.575413	0.00261854	0.0649995	0.0652706
7347	AAACCTCATGGAAGGTATTG	0.575679	0.00262176	0.0649995	0.0649995
3008	AAAAATACAGATGGTTCCTC	0.579303	0.00266598	0.0657424	0.0657424
4131	GCAGTAGAGACAAATTCAGG	0.582125	0.00270088	0.0662487	0.0662487
4861	GTTTATGACCCCAGCTGGAA	0.587169	0.00276428	0.0674452	0.0674452
6345	ATCCCAACGTGTAGTTCCTC	0.595285	0.00286913	0.069635	0.069635
6302	TGATACCAGCCAGGCACCTT	0.597022	0.00289203	0.0698233	0.0698233
7933	AACTCCTTTGGGACATCTTC	0.598479	0.00291137	0.0699241	0.0699241
6313	AGGCACCTTGGTATTGCTTC	0.600662	0.00294056	0.0702592	0.0702592
146	GAACCCACAACTCCGTCCTG	0.604677	0.00299493	0.0711895	0.0711895
4157	GGAAGCTCAGGTGATCCCTG	0.607761	0.00303731	0.0718266	0.0718266
4158	GAAGCTCAGGTGATCCCTGA	0.610599	0.00307679	0.0723889	0.0723889
4412	TGAAACCGTAGAAGCAGCCC	0.621124	0.00322725	0.0755435	0.0755435
2400	CATGAGGACTTTAGACCCTT	0.627122	0.00331593	0.0769902	0.0772272
7935	CTCCTTTGGGACATCTTCCG	0.627557	0.00332244	0.0769902	0.0769902
231	TAAGAGAGACTCGGCTCGAG	0.630106	0.00336086	0.0774909	0.0774909
6067	AAAGGCACTTAGAGATCTTC	0.634756	0.00343196	0.0787366	0.0787366
2175	AAAATTTCCGAAGCTGCTTG	0.636031	0.00345169	0.0787972	0.0787972
2666	ATATGGTTTCAAGACTCCAG	0.643429	0.0035682	0.0810557	0.0810557
4053	GTCAGAGGAACAAACCCCAG	0.644818	0.00359046	0.0811617	0.0811617
1710	TGTGACCCCATCTGCACCCC	0.64993	0.00367348	0.0826332	0.0826332
264	AGCTCGAACGAGAAGACTCC	0.653484	0.00373221	0.0835467	0.0835467
3168	GGAAGAGAAGCTAGTTTCCT	0.656436	0.00378163	0.084244	0.084244
7004	AAAGGTCCCCAGCTATGGGT	0.662621	0.00388708	0.0861768	0.0861768
1638	GAAGTGCTCCTCTGCCCCTT	0.663705	0.00390583	0.0861782	0.0861782
8273	TGTAGCTGCTTACGCTTGCT	0.66632	0.00395139	0.0867684	0.0867684
3821	AGATTCAGAGCTACAGCTAC	0.669167	0.00400154	0.0874532	0.0874532
3809	AGGAACCATGGTAGATTCAG	0.672532	0.00406155	0.0882358	0.0883459
3677	GGCCCCGTGTAGCCCTCCTG	0.673481	0.00407862	0.0882358	0.0883007
7627	TTCTGATAAAGATTCTCCTA	0.674375	0.00409476	0.0882358	0.0882358
455	AGTGCTCGGCAGCAGAGGTA	0.677916	0.00415924	0.0892085	0.0892085
7919	AACCCTCCTGCTCAAACTCC	0.6843	0.00427779	0.0912446	0.0913265
7874	GGATCTCCTGACCCCTCAAC	0.685147	0.00429375	0.0912446	0.0912446
6637	TAGGGAATTCCTCCCTCCAG	0.686368	0.00431684	0.0913146	0.0913146
8020	AGCCCCCGGACTTCCCATAT	0.690559	0.00439695	0.0925845	0.0925845
3180	AGTTTCCTGCTTCCTGGGTC	0.692549	0.00443545	0.0929706	0.0929706
2878	GGGATAAGACCAATCTCCAA	0.702684	0.00463625	0.0964953	0.0967398
3685	GTAGCCCTCCTGAGGCCATT	0.703499	0.00465274	0.0964953	0.0966466
7650	ATGTTAAGAAGCTGCGCCAA	0.704171	0.00466638	0.0964953	0.0964953
3932	AGATCATGAGAGATGGCATA	0.709044	0.00476636	0.0980078	0.0981227
2078	GGTAAGGGGACCAGGGCCTA	0.710716	0.0048011	0.0980078	0.0983986
4919	TGGCTTAGGTACTGTTCATG	0.710995	0.00480692	0.0980078	0.098082
6273	ACCAGCCCTCCAGGGTACCG	0.713233	0.00485383	0.0980078	0.0986028
7728	GAAAGCTCCCCGGCGAGAGG	0.71512	0.00489369	0.0980078	0.0989766
4982	CTCAATCTACGCATTTCCTG	0.7152	0.00489539	0.0980078	0.0985785
6204	TTAATCAGCTTCAGTTGGGG	0.715355	0.00489868	0.0980078	0.0982159
2090	AGGGCCTAAGGTACCCCAGT	0.715867	0.00490956	0.0980078	0.0980078
7723	AGCCAGAAAGCTCCCCGGCG	0.717618	0.00494692	0.098328	0.098328
3970	TTAGGCAGTTCCATCTCCCT	0.722549	0.00505349	0.100015	0.100015
5032	TAGCACCCCTAGACACTCCC	0.732241	0.00526895	0.103834	0.103834
7688	ACATCTCCCGGCGGAGGAGG	0.739549	0.00543677	0.105929	0.106685
8180	TATCTTCTCAGCTGATTGTG	0.740747	0.00546473	0.105929	0.106779
3989	TAAGAGAATAGCTAAAGAGA	0.740757	0.00546497	0.105929	0.106333
252	AAAAGAAGACCCAGCTCGAA	0.742368	0.00550277	0.105929	0.106619
7496	TAGCTCCCTGAGTGACACAC	0.743105	0.00552014	0.105929	0.106508
1811	AGCAGATGAGGTAGTGCTTA	0.743366	0.0055263	0.105929	0.106183
4722	ATCCAAGATGGGAGTTCGTG	0.74378	0.00553609	0.105929	0.105929
5854	CGTGGATATTAATCCTCTTG	0.746442	0.0055994	0.106698	0.106698
4220	CCAGAGATATACAGTTCTTC	0.749329	0.00566879	0.107064	0.107576
6509	AGCTAATGACAGTCGTCAGG	0.750312	0.00569259	0.107064	0.107585
2466	AGGTTCCAGTGGAATGTTCT	0.750916	0.00570726	0.107064	0.107422
4899	TAGGTCACTTAGATCTCTTT	0.75109	0.00571149	0.107064	0.107064
7828	CAGAAGAATACAACAGCTTG	0.758386	0.00589145	0.109991	0.109991
7654	TAAGAAGCTGCGCCAAGGTC	0.759491	0.00591914	0.110062	0.110062
6891	TCCTTCAGTACAAATTCCCT	0.764375	0.00604292	0.111912	0.111912
6457	GGATTGAACCTGATCTATTG	0.765426	0.00606985	0.111961	0.111961
5175	AACAACTGAGTGGCCACCCC	0.768332	0.00614488	0.112894	0.112894
3447	ATGGCTCTCTTGGATGGACC	0.770286	0.00619578	0.113377	0.113377
6020	ATTAATATCTTCCCCTCTAG	0.775022	0.00632072	0.115052	0.115206
6438	AAACATTCGAGAGCCACATG	0.77564	0.00633719	0.115052	0.115052
3276	TCCTGCAGATGGACCTCCAT	0.789784	0.00672459	0.121606	0.121606
4935	CATGTCCGCATGAGATGCCC	0.792008	0.00678737	0.122262	0.122262
168	GAGCTCACAGCTCGCGGGGC	0.792959	0.00681437	0.122271	0.122271
6108	GGGAGCCTGAGCAGCATGTG	0.795644	0.00689113	0.123169	0.123169
3997	TAGCTAAAGAGATAGTAGCC	0.797468	0.0069437	0.123629	0.123629
39	CTACAGCCTGAGAGGCACTG	0.801074	0.00704869	0.124537	0.125016
8410	CTACAGCCTGAGAGGCACTG	0.801074	0.00704869	0.124537	0.124537
2669	TGGTTTCAAGACTCCAGATG	0.804355	0.00714542	0.125764	0.125764
1500	AACCTCAGGGCCCGAGGATG	0.80865	0.00727382	0.127537	0.127537
8235	CATTAGTGGTTAAGATTATG	0.810685	0.00733537	0.128129	0.128129
2363	AATAGATATAAAAGATGCCT	0.813608	0.00742457	0.129035	0.129198
7655	AAGAAGCTGCGCCAAGGTCA	0.814214	0.00744319	0.129035	0.129035
7690	ATCTCCCGGCGGAGGAGGAG	0.817297	0.00753852	0.129786	0.130198
4350	GGAGTTGTAGAAAGAGCCCA	0.817434	0.00754278	0.129786	0.129786
7912	TTCTGTTAACCCTCCTGCTC	0.818361	0.00757167	0.129799	0.129799
4948	GATGCCCCCGTGGCTAGACT	0.82266	0.00770691	0.13128	0.131628
3998	AGCTAAAGAGATAGTAGCCA	0.822916	0.00771503	0.13128	0.13128
7003	TAAAGGTCCCCAGCTATGGG	0.824531	0.00776644	0.131669	0.131669
3676	TGGCCCCGTGTAGCCCTCCT	0.825849	0.00780861	0.131899	0.131899
8271	GATGTAGCTGCTTACGCTTG	0.827159	0.00785072	0.132126	0.132126
1443	GATCCAATCACCAATTCCAG	0.828837	0.00790496	0.132556	0.132556
2245	GAAGATGGAGGATGCTAATG	0.832911	0.00803802	0.133831	0.134298
3827	AGAGCTACAGCTACAGCTAC	0.832943	0.00803908	0.133831	0.133831
6046	TAATAGGATATTATGTCATG	0.833901	0.00807065	0.133873	0.133873
6664	TCCAGTGGCCATATGTCTTG	0.836462	0.0081556	0.134798	0.134798
3718	GAGAAAAACAAAATCTGGAG	0.843347	0.00838789	0.138142	0.138142
8261	TGCTCGCAATGATGTAGCTG	0.849406	0.0085971	0.140845	0.141083
1156	AAACATGCTACCCCAGGTCC	0.849865	0.00861313	0.140845	0.140845
4996	TTCCTGTCGACGCGCTCTTC	0.854232	0.00876699	0.142693	0.142855
7071	AAGCCTCGAGCAGTCGGACT	0.854824	0.00878803	0.142693	0.142693
7689	CATCTCCCGGCGGAGGAGGA	0.858353	0.00891438	0.144237	0.144237
5157	GGAAGGAACCAACGATCCAA	0.863211	0.00909093	0.146579	0.146579
4352	AGTTGTAGAAAGAGCCCACA	0.867295	0.0092417	0.14681	0.148491
1293	ATCTATTGATCATGCCAATG	0.867547	0.00925108	0.14681	0.148126
3031	GCATAGTATTTGATCTGTTG	0.867629	0.00925413	0.14681	0.147662
7848	AGGATCTTGTTCGCCACATG	0.867896	0.00926407	0.14681	0.147311
3169	GAAGAGAAGCTAGTTTCCTG	0.868428	0.00928392	0.14681	0.147119
1161	TGCTACCCCAGGTCCCATCA	0.868758	0.00929624	0.14681	0.14681
819	TAAGATCTGGTCAGACGCCA	0.869968	0.00934157	0.147022	0.147022
6237	AGGGTAAATGCCTCAGGGTC	0.871932	0.00941554	0.147301	0.147682
4963	AGACTTCCTTAGAGGCACCC	0.872392	0.00943294	0.147301	0.147454
4288	ATCTATGTAAGTATCTGGGG	0.873476	0.00947406	0.147301	0.147596
5311	GAACACGTGCAAAGGACCTA	0.873818	0.00948706	0.147301	0.147301
1188	TCAGGGACCCAAGGAGCCGT	0.876033	0.00957166	0.147464	0.148116
559	CTGAAGGTTTTCTGGTCCCT	0.876334	0.00958321	0.147464	0.147799
607	GAAACGGCCCTAGGATATTG	0.876601	0.00959346	0.147464	0.147464
2153	GAAAGATCTTTTAGCAGAAG	0.880971	0.00976265	0.149506	0.149566
4065	AACCCCAGAGGTCGATTCTT	0.881701	0.00979116	0.149506	0.149506
3763	GACCACAAAGCTTCCTCCCA	0.883815	0.00987415	0.150275	0.150275
7234	AATTCACCCACCTGTTCAGG	0.885031	0.00992216	0.150509	0.150509
6997	TTCTTGTAAAGGTCCCCAGC	0.886525	0.00998143	0.150912	0.150912
3011	AATACAGATGGTTCCTCGGG	0.888662	0.0100667	0.151704	0.151704
5264	CAGCCCAAAGAAAGCTTTGG	0.890157	0.0101268	0.152112	0.152112
246	TCGAGTAAAAGAAGACCCAG	0.893667	0.010269	0.153748	0.153748
265	GCTCGAACGAGAAGACTCCG	0.894971	0.0103223	0.154046	0.154046
5289	AGCCAATTGGCTGGCTTTTC	0.896999	0.0104057	0.154789	0.154789
27	GAGCTCCCCAACCTACAGCC	0.902434	0.010632	0.157141	0.157646
8398	GAGCTCCCCAACCTACAGCC	0.902434	0.010632	0.157141	0.157141
8267	CAATGATGTAGCTGCTTACG	0.903659	0.0106835	0.157399	0.157399
8259	AGTGCTCGCAATGATGTAGC	0.904742	0.0107293	0.15757	0.15757
2454	GGACCTATAGAGAGGTTCCA	0.905943	0.0107803	0.157816	0.157816
822	GATCTGGTCAGACGCCACTG	0.912872	0.0110786	0.161669	0.161669
1473	TCACACACCAGAAGCATATG	0.914245	0.0111385	0.161902	0.162031
3179	TAGTTTCCTGCTTCCTGGGT	0.914843	0.0111647	0.161902	0.161902
5399	AATCTAGGAATCAACTATGG	0.924015	0.0115733	0.1673	0.1673
25	CCGAGCTCCCCAACCTACAG	0.926465	0.0116846	0.167633	0.168381
8396	CCGAGCTCCCCAACCTACAG	0.926465	0.0116846	0.167633	0.167857
6674	ATATGTCTTGGTAGGTCTTA	0.92692	0.0117053	0.167633	0.167633
4949	ATGCCCCCGTGGCTAGACTT	0.928322	0.0117696	0.168031	0.168031
1603	GGCCACCAAGCAAGAAACTG	0.929314	0.0118152	0.168161	0.168161
1612	GCAAGAAACTGCAGGTCAAA	0.931439	0.0119134	0.169038	0.169038
2184	GAAGCTGCTTGGGATAACCC	0.9403	0.0123307	0.174422	0.174422
4151	ATTAGTGGAAGCTCAGGTGA	0.946092	0.0126103	0.177512	0.177831
4415	AACCGTAGAAGCAGCCCTTA	0.947723	0.01269	0.177512	0.178409
7145	AGCTACAACGCTCGTGAACC	0.94805	0.012706	0.177512	0.178092
8086	TAGACTCTGGGGCTTGGTAT	0.948564	0.0127312	0.177512	0.177905
1989	AACCTTTTTGGGAGATCTCT	0.948775	0.0127416	0.177512	0.177512
340	AAGCTTCGTAAGGTTAGGGT	0.951092	0.012856	0.178566	0.178566
2095	CTAAGGTACCCCAGTGGCCC	0.952731	0.0129374	0.179157	0.179157
7842	AGCTTGAGGATCTTGTTCGC	0.955392	0.0130706	0.18046	0.18046
8009	AGGACAACAGCAGCCCCCGG	0.957512	0.0131776	0.181393	0.181393
8114	GAGAGGTTCTCAGTAGATTG	0.961899	0.0134013	0.183924	0.183924
3819	GTAGATTCAGAGCTACAGCT	0.963393	0.0134782	0.184431	0.184431
7657	GAAGCTGCGCCAAGGTCAGC	0.965198	0.0135717	0.18516	0.18516
2900	AAAGATACAACTAACACCAG	0.96689	0.0136598	0.185813	0.185813
1051	GGTAAGGGGCTTAGTTCTGC	0.968186	0.0137276	0.185966	0.186186
6711	ATTAGCTTCAATTCGGGAGA	0.970172	0.0138321	0.185966	0.187053
6773	AAGTGCACAAGATCTAGGAA	0.970232	0.0138353	0.185966	0.186549
1610	AAGCAAGAAACTGCAGGTCA	0.970332	0.0138406	0.185966	0.186076
2165	AGCAGAAGGAAAAATTTCCG	0.97094	0.0138727	0.185966	0.185966
142	GAGCGAACCCACAACTCCGT	0.975603	0.0141214	0.188751	0.188751
7841	CAGCTTGAGGATCTTGTTCG	0.980882	0.0144076	0.19202	0.19202
5815	AAATTCCTACAAAGGACACG	0.982818	0.0145138	0.192878	0.192878
3312	GAAAATCTAACCACCTACTA	0.990094	0.0149189	0.197692	0.197692
2176	AAATTTCCGAAGCTGCTTGG	0.992925	0.0150792	0.198616	0.199243
43	AGCCTGAGAGGCACTGGCTC	0.993816	0.0151299	0.198616	0.199342
8414	AGCCTGAGAGGCACTGGCTC	0.993816	0.0151299	0.198616	0.198774
4005	GAGATAGTAGCCAGATGCCA	0.99436	0.015161	0.198616	0.198616
5098	TTGGTACCCGTTAGGACGCA	0.996256	0.0152696	0.199473	0.199473
2171	AGGAAAAATTTCCGAAGCTG	0.997477	0.0153399	0.199825	0.199825
266	CTCGAACGAGAAGACTCCGG	0.999852	0.0154775	0.20105	0.20105
2557	AGAGTCACCCAGATGTCATG	1.00304	0.0156638	0.202899	0.202899
1807	CTGGAGCAGATGAGGTAGTG	1.00834	0.0159779	0.206387	0.206387
2093	GCCTAAGGTACCCCAGTGGC	1.01418	0.0163302	0.209382	0.210348
7876	ATCTCCTGACCCCTCAACTC	1.01423	0.0163332	0.209382	0.209801
8285	CGCTTGCTTACTCCGCCCTG	1.01444	0.016346	0.209382	0.209382
6774	AGTGCACAAGATCTAGGAAA	1.01688	0.0164953	0.210361	0.210709
1802	AGACACTGGAGCAGATGAGG	1.01785	0.0165549	0.210361	0.210887
5417	GGATCAGGACCTAGACGGCG	1.01792	0.0165593	0.210361	0.210361
3842	GCTACTTAACATAGGAACTG	1.01891	0.0166204	0.210557	0.210557
7144	CAGCTACAACGCTCGTGAAC	1.02105	0.0167531	0.211565	0.211657
1053	TAAGGGGCTTAGTTCTGCTG	1.02167	0.0167917	0.211565	0.211565
4161	GCTCAGGTGATCCCTGAAGA	1.02628	0.0170813	0.214627	0.214627
5832	ACGGAACCCGGTTGCACCTA	1.02759	0.0171644	0.21497	0.215085
2441	TGTAAATCGAGAAGGACCTA	1.02878	0.0172401	0.21497	0.215449
5203	CGTAACATTCATAGATTGTG	1.02891	0.0172484	0.21497	0.21497
2860	CCTTAACCGATCTACTGAGG	1.03105	0.0173854	0.216093	0.216093
5008	CGCTCTTCAAGCGTCAGTGT	1.03246	0.0174762	0.216638	0.216638
457	TGCTCGGCAGCAGAGGTAGC	1.03592	0.0177006	0.218832	0.218832
5533	TCAATAACGGTGAGATCCAC	1.03765	0.0178138	0.219642	0.219642
1153	GCAAAACATGCTACCCCAGG	1.03878	0.017888	0.219969	0.219969
6546	ACAGACGTATGTAGCTCACA	1.03974	0.0179513	0.22016	0.22016
5221	TGGCAATATGCCCGGACCTT	1.04321	0.0181817	0.22207	0.222394
750	TCAATCATTACCAGCTATCA	1.04458	0.0182733	0.22207	0.222923
3267	TATAGGCACTCCTGCAGATG	1.04506	0.0183055	0.22207	0.222727
6556	GTAGCTCACAGAACTCGAGC	1.04547	0.018333	0.22207	0.222475
815	AGCTTAAGATCTGGTCAGAC	1.04569	0.0183478	0.22207	0.22207
3541	GGGAAGGAATCTGGCTGGAG	1.04709	0.0184422	0.222421	0.222628
4791	TCCTTACTTACCAGTACGCG	1.04755	0.0184733	0.222421	0.222421
7163	CCAGCACACGACGGCTAAGG	1.04895	0.0185682	0.222834	0.222982
4761	TGACCGCGTGCGTAAGAAAA	1.04948	0.0186042	0.222834	0.222834
7879	TCCTGACCCCTCAACTCCTT	1.05113	0.0187168	0.223602	0.223602
795	TGATCCTGACCTCATGAAGC	1.0542	0.0189278	0.225538	0.225538
8284	ACGCTTGCTTACTCCGCCCT	1.05927	0.0192807	0.229152	0.229152
5981	TAATCAGGAAATACCTCCAA	1.06038	0.0193588	0.229487	0.229487
1329	TCTAAGACCTTTGGGACCCA	1.06115	0.019413	0.22954	0.22954
6449	AGCCACATGGATTGAACCTG	1.06602	0.0197593	0.232839	0.233037
1504	TCAGGGCCCGAGGATGGTAG	1.06677	0.0198131	0.232839	0.233075
7644	CTAGGTATGTTAAGAAGCTG	1.0687	0.019952	0.232839	0.234113
2304	GAATTCTCTACAGGCTTACC	1.06921	0.0199889	0.232839	0.23395
4423	AAGCAGCCCTTAGCCTCGCA	1.06952	0.0200113	0.232839	0.23362
8249	ATTATGCATAAGTGCTCGCA	1.0697	0.0200244	0.232839	0.233182
4382	AGACAGATTGGCAGCTTATC	1.06999	0.0200454	0.232839	0.232839
4285	AAAATCTATGTAAGTATCTG	1.07215	0.0202025	0.234074	0.234074
3392	TAAGTCAAAGGTATTTCCAG	1.07448	0.0203732	0.23546	0.23546
5088	CATGTCTCTGTTGGTACCCG	1.07659	0.0205288	0.23611	0.236666
1245	AGGTATGGCGGCTCCAGAAA	1.07663	0.0205318	0.23611	0.23611
3054	GATGGAAATCCCATATGGGG	1.08336	0.021035	0.241294	0.241294
2186	AGCTGCTTGGGATAACCCAT	1.08408	0.0210894	0.241318	0.241318
1574	AGCAAAAATGCTACCATTGT	1.08524	0.0211774	0.241725	0.241725
4794	TTACTTACCAGTACGCGATC	1.08602	0.0212367	0.241804	0.241804
6206	AATCAGCTTCAGTTGGGGAA	1.0885	0.0214263	0.243361	0.243361
1254	GGCTCCAGAAACCACAAAAG	1.09132	0.0216435	0.245225	0.245225
1799	AGTAGACACTGGAGCAGATG	1.09332	0.0217988	0.246378	0.246378
40	TACAGCCTGAGAGGCACTGG	1.09606	0.0220129	0.247585	0.248191
8411	TACAGCCTGAGAGGCACTGG	1.09606	0.0220129	0.247585	0.247585
4433	TAGCCTCGCATTAGTTTCTT	1.09829	0.0221886	0.248818	0.248953
2302	AAGAATTCTCTACAGGCTTA	1.09882	0.0222305	0.248818	0.248818
339	GAAGCTTCGTAAGGTTAGGG	1.09995	0.0223201	0.249003	0.249216
3913	ATATCCCCTCAGCCACTGAA	1.10099	0.0224028	0.249003	0.249536
4304	GGGGATCACAAAAACTACGG	1.10187	0.022473	0.249003	0.249714
7630	TGATAAAGATTCTCCTAGGT	1.10237	0.022513	0.249003	0.249557
7867	GTCGCTGGGATCTCCTGACC	1.10242	0.022517	0.249003	0.249003
7060	TCCGCATCCGAAAGCCTCGA	1.10325	0.0225834	0.249141	0.249141
1190	AGGGACCCAAGGAGCCGTAC	1.10399	0.0226429	0.249198	0.2492
1573	CAGCAAAAATGCTACCATTG	1.10477	0.0227056	0.249198	0.249296
4168	TGATCCCTGAAGAAACAGCA	1.10533	0.0227508	0.249198	0.249198
4751	GAATACAGCATGACCGCGTG	1.1063	0.0228292	0.249464	0.249464
3553	GGCTGGAGATTGCCAAGATA	1.1098	0.0231139	0.251385	0.251979
504	AGACTTAGAAAATTCTCCTA	1.1098	0.0231139	0.251385	0.251385
7945	ACATCTTCCGCCACGCTCCT	1.11158	0.0232599	0.252377	0.252377
3007	TAAAAATACAGATGGTTCCT	1.11422	0.0234778	0.254144	0.254144
152	ACAACTCCGTCCTGCTGAGC	1.11871	0.0238524	0.257594	0.257594
2868	GATCTACTGAGGGATAAGAC	1.1199	0.0239525	0.257813	0.258071
3901	GTTTCCTAGAAAATATCCCC	1.12028	0.0239846	0.257813	0.257813
3574	TGCCCTTTAAGCAGTACGTG	1.12119	0.0240615	0.258038	0.258038
3775	TCCTCCCAAGAGCAGACTTA	1.12187	0.024119	0.258056	0.258056
7840	ACAGCTTGAGGATCTTGTTC	1.12586	0.0244593	0.260855	0.26109
3350	AGGGAAAACAGCTGCAGCAG	1.12652	0.0245159	0.260855	0.261091
6208	TCAGCTTCAGTTGGGGAATG	1.12692	0.0245503	0.260855	0.260855
1826	GCTTAAGAACATACATTGGG	1.12866	0.0247004	0.261846	0.261846
2082	AGGGGACCAGGGCCTAAGGT	1.13144	0.0249418	0.263799	0.263799
3931	AAGATCATGAGAGATGGCAT	1.13291	0.0250703	0.26455	0.26455
1639	AAGTGCTCCTCTGCCCCTTA	1.13485	0.0252406	0.265651	0.26574
4837	AACAGGATTTACAGATCCAA	1.13562	0.0253085	0.265651	0.265848
4937	TGTCCGCATGAGATGCCCCC	1.13606	0.0253474	0.265651	0.265651
4061	AACAAACCCCAGAGGTCGAT	1.13765	0.0254882	0.266169	0.266521
5472	CTGCTTCAGGAGGAGATCAA	1.13828	0.0255442	0.266169	0.266502
207	TTGGCGCCCAACGTGGGGCT	1.13857	0.02557	0.266169	0.266169
2842	TAAAAATCCCTCTATACCCC	1.14192	0.0258697	0.268683	0.268683
172	TCACAGCTCGCGGGGCGGTG	1.14338	0.0260013	0.269442	0.269442
3544	AAGGAATCTGGCTGGAGATT	1.14582	0.0262223	0.270667	0.271123
2099	GGTACCCCAGTGGCCCTTGA	1.14598	0.0262369	0.270667	0.270667
3964	TTTTGGTTAGGCAGTTCCAT	1.14919	0.0265302	0.273082	0.273082
8082	GGATTAGACTCTGGGGCTTG	1.14985	0.0265909	0.273097	0.273097
7631	GATAAAGATTCTCCTAGGTA	1.1505	0.0266507	0.273104	0.273104
6242	AAATGCCTCAGGGTCACATG	1.15378	0.0269545	0.275165	0.275604
2624	TCATAAGCAAATAGTGCAGG	1.15396	0.0269712	0.275165	0.275165
7494	AATAGCTCCCTGAGTGACAC	1.15467	0.0270374	0.275231	0.275231
18	ATTAGCTCCGAGCTCCCCAA	1.15709	0.0272639	0.276317	0.276925
8389	ATTAGCTCCGAGCTCCCCAA	1.15709	0.0272639	0.276317	0.276317
1809	GGAGCAGATGAGGTAGTGCT	1.15831	0.0273787	0.276872	0.276872
7727	AGAAAGCTCCCCGGCGAGAG	1.15934	0.0274759	0.277247	0.277247
3689	CCCTCCTGAGGCCATTCTAT	1.1616	0.0276903	0.278648	0.2788
7014	AGCTATGGGTTTGTGGTAGT	1.16268	0.0277932	0.278648	0.279226
813	GCAGCTTAAGATCTGGTCAG	1.16271	0.0277961	0.278648	0.278648
8125	AGTAGATTGTAAGTCTTCGG	1.16469	0.0279856	0.279939	0.279939
4947	AGATGCCCCCGTGGCTAGAC	1.16791	0.0282961	0.282433	0.282433
1106	AAACTTTCAGACAGTGGGTG	1.16927	0.0284281	0.283138	0.283138
6326	TTGCTTCTCCTCGGCACCAA	1.16998	0.0284973	0.283215	0.283215
2514	ATTTATCAGACTACCACCCA	1.17214	0.0287084	0.284176	0.2847
4297	AGTATCTGGGGATCACAAAA	1.17264	0.0287575	0.284176	0.284574
3178	CTAGTTTCCTGCTTCCTGGG	1.17288	0.0287811	0.284176	0.284198
7632	ATAAAGATTCTCCTAGGTAT	1.17422	0.028913	0.284176	0.28489
4940	CCGCATGAGATGCCCCCGTG	1.17521	0.0290108	0.284176	0.285244
79	TTTCGGGTAATAAAGGCTTG	1.17556	0.0290454	0.284176	0.284977
8450	TTTCGGGTAATAAAGGCTTG	1.17556	0.0290454	0.284176	0.284372
3769	AAAGCTTCCTCCCAAGAGCA	1.17598	0.029087	0.284176	0.284176
771	TACTCAAGATGGTACTCCTA	1.17734	0.0292221	0.284706	0.284892
7067	CCGAAAGCCTCGAGCAGTCG	1.17846	0.0293337	0.284706	0.285377
5667	GGTTTGGGTGAAACATCTAG	1.17972	0.0294597	0.284706	0.286
5410	CAACTATGGATCAGGACCTA	1.18091	0.0295791	0.284706	0.286556
3667	TAGAACAGATGGCCCCGTGT	1.1816	0.0296486	0.284706	0.286626
4863	TTATGACCCCAGCTGGAACA	1.18199	0.0296879	0.284706	0.286406
6496	TAGCTCTGTTATCAGCTAAT	1.18267	0.0297565	0.284706	0.286468
1816	ATGAGGTAGTGCTTAAGAAC	1.18284	0.0297737	0.284706	0.286037
3509	GGGAATGAGAGAAGAACCAG	1.18306	0.0297959	0.284706	0.285655
576	CCTGCTGGCGGGGTACAAAC	1.18369	0.0298597	0.284706	0.285673
3771	AGCTTCCTCCCAAGAGCAGA	1.18376	0.0298668	0.284706	0.285149
4152	TTAGTGGAAGCTCAGGTGAT	1.18405	0.0298962	0.284706	0.28484
3874	TCCAAAAAGATGAGGTCTTC	1.18452	0.0299439	0.284706	0.284706
6145	AAATTGGCAGGTGGCTCGCA	1.18524	0.0300171	0.284815	0.284815
4939	TCCGCATGAGATGCCCCCGT	1.18593	0.0300873	0.284895	0.284895
1606	CACCAAGCAAGAAACTGCAG	1.18806	0.0303051	0.285838	0.28637
3273	CACTCCTGCAGATGGACCTC	1.1883	0.0303298	0.285838	0.286016
6241	TAAATGCCTCAGGGTCACAT	1.18872	0.0303729	0.285838	0.285838
3593	GGGGGTCGGGTGGGTGCCTG	1.19058	0.0305645	0.287056	0.287056
3554	GCTGGAGATTGCCAAGATAT	1.19496	0.0310197	0.290739	0.290739
3906	CTAGAAAATATCCCCTCAGC	1.19611	0.0311401	0.290842	0.291276
569	TCTGGTCCCTGCTGGCGGGG	1.19638	0.0311685	0.290842	0.290951
2076	AAGGTAAGGGGACCAGGGCC	1.19687	0.0312199	0.290842	0.290842
3259	TAAAGTTTTATAGGCACTCC	1.19964	0.0315122	0.292189	0.292973
8005	CCTCAGGACAACAGCAGCCC	1.19998	0.0315483	0.292189	0.292718
453	GGAGTGCTCGGCAGCAGAGG	1.20004	0.0315546	0.292189	0.292189
4941	CGCATGAGATGCCCCCGTGG	1.20261	0.0318282	0.294132	0.294132
2016	AGCATAGTGACTTGCTTCAC	1.20426	0.0320048	0.294401	0.295172
8279	TGCTTACGCTTGCTTACTCC	1.20525	0.0321112	0.294401	0.295562
6236	TAGGGTAAATGCCTCAGGGT	1.20632	0.0322265	0.294401	0.296033
7900	AGCTTCCGTTCTTTCTGTTA	1.20638	0.0322329	0.294401	0.295503
7164	CAGCACACGACGGCTAAGGT	1.20656	0.0322524	0.294401	0.295095
1055	AGGGGCTTAGTTCTGCTGAA	1.20687	0.0322859	0.294401	0.294816
223	GGCTCGAGTAAGAGAGACTC	1.20704	0.0323042	0.294401	0.294401
805	CTCATGAAGCAGCTTAAGAT	1.21027	0.032655	0.296456	0.297011
2845	AAATCCCTCTATACCCCTTA	1.2103	0.0326583	0.296456	0.296456
4965	ACTTCCTTAGAGGCACCCTC	1.21168	0.0328092	0.297133	0.297241
3903	TTCCTAGAAAATATCCCCTC	1.21216	0.0328618	0.297133	0.297133
6823	GACAACTGTCCCAGTTGAAG	1.21577	0.0332596	0.29952	0.300142
7686	CAACATCTCCCGGCGGAGGA	1.2158	0.0332629	0.29952	0.299586
2134	AGGCTCTTAAGGAAATTGTG	1.21632	0.0333206	0.29952	0.29952
5942	ATTGGCAGCCAGAGATACCA	1.21734	0.0334339	0.29966	0.299954
4130	AGCAGTAGAGACAAATTCAG	1.21763	0.0334662	0.29966	0.29966
7915	TGTTAACCCTCCTGCTCAAA	1.21965	0.0336916	0.301095	0.301095
5735	AGCAATATTGGGAACTCTCA	1.22184	0.0339375	0.3021	0.302706
6121	GCATGTGGGGAATGCTTTTG	1.22199	0.0339544	0.3021	0.302272
1640	AGTGCTCCTCTGCCCCTTAT	1.2224	0.0340006	0.3021	0.3021
3185	CCTGCTTCCTGGGTCTTCTG	1.2238	0.0341588	0.302922	0.302922
4008	ATAGTAGCCAGATGCCAAGA	1.22443	0.0342302	0.302972	0.302972
7849	GGATCTTGTTCGCCACATGT	1.22648	0.0344634	0.30398	0.304451
810	GAAGCAGCTTAAGATCTGGT	1.22697	0.0345193	0.30398	0.304362
6557	TAGCTCACAGAACTCGAGCA	1.22746	0.0345753	0.30398	0.304274
7211	ATATATTGCTCAAACCCAGG	1.22824	0.0346646	0.30398	0.304479
3664	CCTTAGAACAGATGGCCCCG	1.22832	0.0346737	0.30398	0.30398
5024	GTGTTGACTAGCACCCCTAG	1.22904	0.0347563	0.304082	0.304126
4196	AGCTCTCTGCATTTTACAGC	1.22957	0.0348172	0.304082	0.304082
7096	TATTCCTGCTTGTGCTGGCT	1.23111	0.0349947	0.304841	0.305054
6264	GCCATGGTCACCAGCCCTCC	1.23147	0.0350363	0.304841	0.304841
7070	AAAGCCTCGAGCAGTCGGAC	1.23442	0.0353787	0.307198	0.30724
8116	GAGGTTCTCAGTAGATTGTA	1.23495	0.0354405	0.307198	0.307198
5078	TGCACTAACGCATGTCTCTG	1.23601	0.0355644	0.307694	0.307694
4994	ATTTCCTGTCGACGCGCTCT	1.23677	0.0356534	0.307886	0.307886
3271	GGCACTCCTGCAGATGGACC	1.23843	0.0358485	0.308992	0.308992
4801	CCAGTACGCGATCTGGAAAA	1.24121	0.0361772	0.311244	0.311244
4166	GGTGATCCCTGAAGAAACAG	1.24178	0.0362449	0.311245	0.311245
3869	AAGAATCCAAAAAGATGAGG	1.24349	0.0364486	0.312413	0.312413
3309	AGAGAAAATCTAACCACCTA	1.24431	0.0365466	0.312594	0.312672
7486	ACTGGCTCAATAGCTCCCTG	1.2448	0.0366053	0.312594	0.312594
5267	CCCAAAGAAAGCTTTGGAGG	1.24619	0.0367721	0.313438	0.313438
1061	TTAGTTCTGCTGAACAAGCC	1.24728	0.0369034	0.313887	0.313977
7918	TAACCCTCCTGCTCAAACTC	1.24827	0.037023	0.313887	0.314414
6507	TCAGCTAATGACAGTCGTCA	1.24832	0.037029	0.313887	0.313887
5274	AAAGCTTTGGAGGAAAGCCA	1.2494	0.0371598	0.314418	0.314418
6107	TGGGAGCCTGAGCAGCATGT	1.25206	0.0374837	0.316577	0.316577
5469	GAACTGCTTCAGGAGGAGAT	1.25314	0.0376158	0.317113	0.317113
1218	TATAAATAGATTAGTGGCAG	1.25442	0.0377729	0.317434	0.317856
175	CAGCTCGCGGGGCGGTGAAG	1.25519	0.0378676	0.317434	0.318073
765	TATCACTACTCAAGATGGTA	1.25549	0.0379046	0.317434	0.317804
7927	TGCTCAAACTCCTTTGGGAC	1.25597	0.0379638	0.317434	0.317723
2692	AGGTCCAGGAAGAGAGAGTG	1.25706	0.0380986	0.317434	0.318273
6074	CTTAGAGATCTTCAAAAAGG	1.25723	0.0381196	0.317434	0.317873
5804	CAATATCACAAAAATTCCTA	1.25736	0.0381357	0.317434	0.317434
4059	GGAACAAACCCCAGAGGTCG	1.25961	0.0384153	0.319185	0.319185
6784	ATCTAGGAAAAAATTTTCCG	1.26358	0.0389127	0.322674	0.322736
6879	TTTGGAAACAAGTCCTTCAG	1.26444	0.0390212	0.322674	0.323055
3650	AGGAGTTAAGAAAGCCTTAG	1.26463	0.0390452	0.322674	0.322674
5163	AACCAACGATCCAACAACTG	1.26722	0.0393734	0.324804	0.324804
410	TTAGAATGATAAATCTAATG	1.27005	0.0397346	0.326911	0.327199
5224	CAATATGCCCGGACCTTGGG	1.27033	0.0397705	0.326911	0.326911
4692	ATGCGCTTCATCCCCCCCCC	1.27136	0.0399028	0.327221	0.327414
2268	TTTAGGGAATTAAATAAGAT	1.27215	0.0400044	0.327221	0.327665
3921	TCAGCCACTGAAGATCATGA	1.27288	0.0400985	0.327221	0.327854
2960	AGATCCAGAATGGAAAGATA	1.27332	0.0401554	0.327221	0.327737
7931	CAAACTCCTTTGGGACATCT	1.27338	0.0401631	0.327221	0.327221
5913	GTCTTGAGACGCAGCAACTC	1.27512	0.0403885	0.328477	0.328477
6251	AGGGTCACATGTAGCCATGG	1.27842	0.0408188	0.331392	0.331392
3673	AGATGGCCCCGTGTAGCCCT	1.27984	0.041005	0.331782	0.332319
6097	GTCAAATTTGTGGGAGCCTG	1.28041	0.04108	0.331782	0.332343
3545	AGGAATCTGGCTGGAGATTG	1.28043	0.0410826	0.331782	0.331782
2127	AAGTATCAGGCTCTTAAGGA	1.28216	0.0413109	0.333042	0.333042
511	GAAAATTCTCCTATCAGAGG	1.28644	0.0418799	0.33655	0.337041
7490	GCTCAATAGCTCCCTGAGTG	1.28653	0.041892	0.33655	0.33655
5827	AGGACACGGAACCCGGTTGC	1.28769	0.0420473	0.337211	0.337211
8106	GAAGGCCTGAGAGGTTCTCA	1.29018	0.0423824	0.339308	0.339308
7924	TCCTGCTCAAACTCCTTTGG	1.29154	0.0425663	0.340167	0.340189
7838	CAACAGCTTGAGGATCTTGT	1.29311	0.0427794	0.340167	0.341301
58	GGCTCGGTTGGGTAGCCAGC	1.29315	0.0427849	0.340167	0.340755
8429	GGCTCGGTTGGGTAGCCAGC	1.29315	0.0427849	0.340167	0.340167
6565	AGAACTCGAGCACAAACAAA	1.29607	0.0431836	0.342746	0.342746
562	AAGGTTTTCTGGTCCCTGCT	1.29748	0.0433772	0.343691	0.343691
6210	AGCTTCAGTTGGGGAATGTA	1.29931	0.0436295	0.343901	0.345098
5971	GGCTCTCAGCTAATCAGGAA	1.29962	0.0436723	0.343901	0.344845
2912	AACACCAGAAGCCATCAAGT	1.29999	0.0437235	0.343901	0.344659
2743	AATGGCGTTTTCAGCCCAGG	1.30078	0.043833	0.343901	0.344932
10	TGTAGCTCATTAGCTCCGAG	1.30091	0.043851	0.343901	0.344487
8381	TGTAGCTCATTAGCTCCGAG	1.30091	0.043851	0.343901	0.343901
111	ATCTACCCGTGCCTCCTGTC	1.30336	0.044192	0.345987	0.345987
4909	AGATCTCTTTTGGCTTAGGT	1.3041	0.0442955	0.346209	0.346209
5405	GGAATCAACTATGGATCAGG	1.30552	0.0444945	0.346617	0.347176
1824	GTGCTTAAGAACATACATTG	1.30588	0.044545	0.346617	0.346983
336	AAAGAAGCTTCGTAAGGTTA	1.30608	0.0445732	0.346617	0.346617
6708	AATATTAGCTTCAATTCGGG	1.30726	0.0447393	0.347209	0.347323
6075	TTAGAGATCTTCAAAAAGGG	1.30769	0.0448	0.347209	0.347209
2683	CAGATGAAAAGGTCCAGGAA	1.31019	0.045154	0.349034	0.349366
6391	AGAAAATAAACGAGACACTG	1.31042	0.0451867	0.349034	0.349034
2128	AGTATCAGGCTCTTAAGGAA	1.3116	0.0453547	0.349711	0.349745
4422	GAAGCAGCCCTTAGCCTCGC	1.3121	0.0454261	0.349711	0.349711
8108	AGGCCTGAGAGGTTCTCAGT	1.31378	0.0456664	0.35049	0.350975
801	TGACCTCATGAAGCAGCTTA	1.31387	0.0456793	0.35049	0.35049
4931	TGTTCATGTCCGCATGAGAT	1.31525	0.0458775	0.351426	0.351426
7149	ACAACGCTCGTGAACCAGCA	1.31611	0.0460014	0.351495	0.351791
4361	AAGAGCCCACAGAGATCTAA	1.31637	0.0460389	0.351495	0.351495
5984	TCAGGAAATACCTCCAAAGT	1.317	0.0461299	0.351607	0.351607
7231	ACCAATTCACCCACCTGTTC	1.3178	0.0462457	0.351908	0.351908
7754	GGCTTCTGGAAGTCTCTACG	1.3218	0.0468279	0.355299	0.355751
4340	ACAATCCCAGGGAGTTGTAG	1.32192	0.0468455	0.355299	0.355299
2	TCAGCTCGTGTAGCTCATTA	1.32439	0.047208	0.356875	0.357461
8373	TCAGCTCGTGTAGCTCATTA	1.32439	0.047208	0.356875	0.356875
6025	TATCTTCCCCTCTAGCAGGC	1.32517	0.047323	0.357159	0.357159
7656	AGAAGCTGCGCCAAGGTCAG	1.32575	0.0474086	0.35722	0.35722
2132	TCAGGCTCTTAAGGAAATTG	1.32687	0.0475743	0.357287	0.357884
4862	TTTATGACCCCAGCTGGAAC	1.32709	0.0476069	0.357287	0.357546
5959	CCATAGATTGGTGGCTCTCA	1.32738	0.0476499	0.357287	0.357287
6266	CATGGTCACCAGCCCTCCAG	1.329	0.0478907	0.357395	0.35851
3183	TTCCTGCTTCCTGGGTCTTC	1.32925	0.047928	0.357395	0.358207
4962	TAGACTTCCTTAGAGGCACC	1.32942	0.0479533	0.357395	0.357817
3762	AGACCACAAAGCTTCCTCCC	1.32965	0.0479876	0.357395	0.357494
2923	CCATCAAGTGTGTAGAAGAA	1.33008	0.0480518	0.357395	0.357395
4756	CAGCATGACCGCGTGCGTAA	1.33121	0.0482208	0.357732	0.358074
5989	AAATACCTCCAAAGTTTGCT	1.33142	0.0482522	0.357732	0.357732
821	AGATCTGGTCAGACGCCACT	1.33246	0.0484083	0.358203	0.358313
3164	GACAGGAAGAGAAGCTAGTT	1.33305	0.048497	0.358203	0.358394
3559	AGATTGCCAAGATATTGCCC	1.33356	0.0485738	0.358203	0.358387
1124	TGCTGCAGGCAGCTATGGAG	1.33391	0.0486265	0.358203	0.358203
7480	GAGTGGACTGGCTCAATAGC	1.33714	0.0491154	0.361228	0.361228
6714	AGCTTCAATTCGGGAGATTG	1.3399	0.0495363	0.363743	0.363743
5464	CCGAAGAACTGCTTCAGGAG	1.34216	0.0498831	0.365707	0.365707
3449	GGCTCTCTTGGATGGACCAC	1.34396	0.0501607	0.366656	0.367159
6301	ATGATACCAGCCAGGCACCT	1.34403	0.0501715	0.366656	0.366656
7061	CCGCATCCGAAAGCCTCGAG	1.34525	0.0503604	0.367454	0.367454
4493	TGAAATATACCTAGAATCAG	1.34613	0.050497	0.36782	0.367868
7992	GGGCAGGGTGGGACCTCAGG	1.3466	0.0505701	0.36782	0.36782
341	AGCTTCGTAAGGTTAGGGTG	1.34786	0.0507664	0.368494	0.368666
963	TATAGAATCAAAAGTAAGAG	1.34822	0.0508226	0.368494	0.368494
3077	AGTAAAAGGACTAAATTATG	1.34901	0.0509461	0.368809	0.368809
4911	ATCTCTTTTGGCTTAGGTAC	1.35063	0.0512001	0.369229	0.370067
4362	AGAGCCCACAGAGATCTAAA	1.35088	0.0512394	0.369229	0.369772
3269	TAGGCACTCCTGCAGATGGA	1.35132	0.0513086	0.369229	0.369692
3825	TCAGAGCTACAGCTACAGCT	1.35142	0.0513243	0.369229	0.369229
8115	AGAGGTTCTCAGTAGATTGT	1.35216	0.0514409	0.369491	0.369491
2327	CCCTCCAGGAATTAAGGAAT	1.35323	0.0516098	0.370128	0.370128
2427	TTCTCTGTAGTCCCTGTAAA	1.35448	0.0518078	0.370971	0.370971
5222	GGCAATATGCCCGGACCTTG	1.35583	0.0520222	0.371929	0.371929
6141	GAAGAAATTGGCAGGTGGCT	1.35701	0.0522102	0.372695	0.372695
5966	TTGGTGGCTCTCAGCTAATC	1.35853	0.0524532	0.373815	0.373851
3016	AGATGGTTCCTCGGGGCATA	1.35911	0.0525462	0.373815	0.373935
2833	AGCCAGAAGTAAAAATCCCT	1.35951	0.0526103	0.373815	0.373815
2456	ACCTATAGAGAGGTTCCAGT	1.36232	0.053063	0.376451	0.376451
4063	CAAACCCCAGAGGTCGATTC	1.36365	0.0532783	0.376877	0.377398
4924	TAGGTACTGTTCATGTCCGC	1.3637	0.0532864	0.376877	0.376877
6633	TGGATAGGGAATTCCTCCCT	1.3643	0.0533837	0.376987	0.376987
2256	ATGCTAATGGATTTTAGGGA	1.3661	0.0536767	0.378476	0.378476
5065	TGCACTTCAGCTGTGCACTA	1.36855	0.0540775	0.379596	0.38072
3826	CAGAGCTACAGCTACAGCTA	1.36858	0.0540824	0.379596	0.380174
5547	ATCCACCCTTGGGTCCTGGC	1.36858	0.0540824	0.379596	0.379596
6275	CAGCCCTCCAGGGTACCGCA	1.37073	0.0544361	0.381497	0.381497
4015	CCAGATGCCAAGAATGTAAA	1.37125	0.0545219	0.381519	0.381519
50	GAGGCACTGGCTCGGTTGGG	1.37331	0.0548629	0.38203	0.383324
8421	GAGGCACTGGCTCGGTTGGG	1.37331	0.0548629	0.38203	0.382744
7094	AATATTCCTGCTTGTGCTGG	1.37355	0.0549028	0.38203	0.382443
6267	ATGGTCACCAGCCCTCCAGG	1.37407	0.0549892	0.38203	0.382467
208	TGGCGCCCAACGTGGGGCTC	1.37419	0.0550091	0.38203	0.38203
2672	TTTCAAGACTCCAGATGAAA	1.37528	0.0551906	0.382347	0.382714
617	TAGGATATTGGGAGGCCTTT	1.37546	0.0552206	0.382347	0.382347
2869	ATCTACTGAGGGATAAGACC	1.37697	0.055473	0.383518	0.383518
8188	CAGCTGATTGTGGTTAGGCC	1.37799	0.0556439	0.383712	0.384124
5786	TCAAAGTACTTTAATCCCCA	1.37813	0.0556674	0.383712	0.383712
6602	TCTAAAGTTGAGAGGGCAGG	1.38135	0.05621	0.386874	0.386874
6508	CAGCTAATGACAGTCGTCAG	1.38365	0.0566002	0.388672	0.388979
218	CGTGGGGCTCGAGTAAGAGA	1.38397	0.0566546	0.388672	0.388773
5408	ATCAACTATGGATCAGGACC	1.38451	0.0567466	0.388672	0.388826
5992	TACCTCCAAAGTTTGCTTTC	1.38568	0.0569463	0.388672	0.389615
786	TCCTAGGTTTGATCCTGACC	1.38579	0.0569651	0.388672	0.389167
5466	GAAGAACTGCTTCAGGAGGA	1.38586	0.056977	0.388672	0.388672
8111	CCTGAGAGGTTCTCAGTAGA	1.38653	0.0570917	0.388879	0.388879
1281	ACTCCAACATCTATCTATTG	1.38804	0.0573507	0.39003	0.390068
3866	TATAAGAATCCAAAAAGATG	1.3885	0.0574298	0.39003	0.39003
7875	GATCTCCTGACCCCTCAACT	1.38955	0.0576107	0.390683	0.390683
1492	GCCTCCCAAACCTCAGGGCC	1.39033	0.0577453	0.391021	0.391021
1289	ATCTATCTATTGATCATGCC	1.39109	0.0578768	0.391337	0.391337
5632	TTTGGATACTAATGTTTCAA	1.39266	0.058149	0.392334	0.392602
6561	TCACAGAACTCGAGCACAAA	1.39296	0.0582012	0.392334	0.392379
4715	TTCAGATATCCAAGATGGGA	1.39341	0.0582794	0.392334	0.392334
7810	ACGCCTATCGGGTCTGGACA	1.39493	0.0585445	0.393543	0.393543
5455	GAGGAGGATCCGAAGAACTG	1.39611	0.0587508	0.394356	0.394356
4294	GTAAGTATCTGGGGATCACA	1.39681	0.0588735	0.394605	0.394605
2126	AAAGTATCAGGCTCTTAAGG	1.39754	0.0590017	0.39489	0.39489
6514	ATGACAGTCGTCAGGTGGTG	1.4001	0.0594529	0.397333	0.397333
820	AAGATCTGGTCAGACGCCAC	1.40529	0.060376	0.402918	0.402918
3812	AACCATGGTAGATTCAGAGC	1.40584	0.0604745	0.402992	0.402992
5681	ATCTAGAGAATTAGACAAGG	1.40736	0.0607473	0.403985	0.404226
7216	TTGCTCAAACCCAGGACCAA	1.40767	0.0608031	0.403985	0.404014
7687	AACATCTCCCGGCGGAGGAG	1.40846	0.0609453	0.403985	0.404377
2844	AAAATCCCTCTATACCCCTT	1.41039	0.061294	0.403985	0.406106
4936	ATGTCCGCATGAGATGCCCC	1.41048	0.0613103	0.403985	0.405631
3173	AGAAGCTAGTTTCCTGCTTC	1.41053	0.0613193	0.403985	0.40511
306	TTTCCCCGGGATGAAGAGAA	1.41092	0.06139	0.403985	0.404996
4693	TGCGCTTCATCCCCCCCCCA	1.41097	0.0613991	0.403985	0.404477
3439	CCATATGCATGGCTCTCTTG	1.41176	0.0615424	0.403985	0.404844
7463	AAAAATATTAAAAATTCGAG	1.41197	0.0615806	0.403985	0.404517
7471	TAAAAATTCGAGTGGACTGG	1.41252	0.0616806	0.403985	0.404598
7898	TCAGCTTCCGTTCTTTCTGT	1.41278	0.0617279	0.403985	0.404333
2815	GTAATTGTGTTTGGGTACAG	1.41314	0.0617935	0.403985	0.404189
4858	TCTGTTTATGACCCCAGCTG	1.41345	0.06185	0.403985	0.403985
3015	CAGATGGTTCCTCGGGGCAT	1.41624	0.0623603	0.406743	0.406743
5317	GTGCAAAGGACCTAGGCGGG	1.41793	0.0626711	0.407688	0.408192
1394	CTCAGAAATCAAAGATGCAA	1.41799	0.0626821	0.407688	0.407688
6234	AATAGGGTAAATGCCTCAGG	1.41936	0.0629349	0.408756	0.408756
3543	GAAGGAATCTGGCTGGAGAT	1.42065	0.0631737	0.408952	0.40973
3	CAGCTCGTGTAGCTCATTAG	1.42096	0.0632312	0.408952	0.409526
8374	CAGCTCGTGTAGCTCATTAG	1.42096	0.0632312	0.408952	0.408952
2660	AGGATCATATGGTTTCAAGA	1.42205	0.0634336	0.409687	0.409687
2665	CATATGGTTTCAAGACTCCA	1.42324	0.0636552	0.410154	0.410543
3258	GTAAAGTTTTATAGGCACTC	1.42379	0.0637579	0.410154	0.410631
5402	CTAGGAATCAACTATGGATC	1.42387	0.0637728	0.410154	0.410154
3773	CTTCCTCCCAAGAGCAGACT	1.42457	0.0639036	0.410423	0.410423
2301	CAAGAATTCTCTACAGGCTT	1.42635	0.0642372	0.411558	0.411992
1611	AGCAAGAAACTGCAGGTCAA	1.42655	0.0642748	0.411558	0.41166
2086	GACCAGGGCCTAAGGTACCC	1.42694	0.0643481	0.411558	0.411558
3774	TTCCTCCCAAGAGCAGACTT	1.42807	0.0645609	0.412347	0.412347
7043	AGATACACCACCATCCCTCC	1.42856	0.0646533	0.412366	0.412366
3907	TAGAAAATATCCCCTCAGCC	1.4295	0.0648309	0.412478	0.412928
800	CTGACCTCATGAAGCAGCTT	1.4296	0.0648498	0.412478	0.412478
6437	GAAACATTCGAGAGCCACAT	1.43057	0.0650335	0.41277	0.413077
4153	TAGTGGAAGCTCAGGTGATC	1.43096	0.0651075	0.41277	0.412978
2956	TAAAAGATCCAGAATGGAAA	1.43192	0.0652899	0.41277	0.413566
6800	TCCGAGACTAACATTTCTTG	1.43219	0.0653412	0.41277	0.413324
4760	ATGACCGCGTGCGTAAGAAA	1.4322	0.0653431	0.41277	0.41277
3886	AGGTCTTCATGACCTGTTTC	1.43303	0.0655012	0.412819	0.413202
7168	ACACGACGGCTAAGGTTGTG	1.43323	0.0655394	0.412819	0.412878
1991	CCTTTTTGGGAGATCTCTTC	1.43365	0.0656195	0.412819	0.412819
7634	AAAGATTCTCCTAGGTATGT	1.43425	0.0657342	0.412977	0.412977
6439	AACATTCGAGAGCCACATGG	1.43547	0.0659677	0.413037	0.41388
7000	TTGTAAAGGTCCCCAGCTAT	1.43563	0.0659984	0.413037	0.41351
1713	GACCCCATCTGCACCCCCTC	1.43578	0.0660272	0.413037	0.413129
7130	ATCCTCCTTGGTGGCAGCTA	1.43617	0.066102	0.413037	0.413037
8052	GGATCCAGGGAACAAAATAA	1.43678	0.0662192	0.41321	0.41321
4010	AGTAGCCAGATGCCAAGAAT	1.43834	0.0665197	0.413852	0.414524
3174	GAAGCTAGTTTCCTGCTTCC	1.43905	0.0666568	0.413852	0.414817
5386	CTTTTTGCAGAAAAATCTAG	1.43907	0.0666607	0.413852	0.414282
293	AGTAGTTGCGTGTTTTCCCC	1.43952	0.0667477	0.413852	0.414265
5543	TGAGATCCACCCTTGGGTCC	1.43964	0.0667709	0.413852	0.413852
7133	CTCCTTGGTGGCAGCTACAA	1.44037	0.0669123	0.414172	0.414172
3828	GAGCTACAGCTACAGCTACT	1.44097	0.0670287	0.414336	0.414336
3996	ATAGCTAAAGAGATAGTAGC	1.44188	0.0672055	0.414386	0.414873
7863	ACATGTCGCTGGGATCTCCT	1.44218	0.0672638	0.414386	0.414678
8063	ACAAAATAACCCAGAAGGGG	1.44279	0.0673826	0.414386	0.414855
7119	ATGGCCATCACATCCTCCTT	1.44286	0.0673963	0.414386	0.414386
1641	GTGCTCCTCTGCCCCTTATG	1.44505	0.0678242	0.416462	0.416462
806	TCATGAAGCAGCTTAAGATC	1.44592	0.0679948	0.416954	0.416954
4162	CTCAGGTGATCCCTGAAGAA	1.44761	0.068327	0.418435	0.418435
600	GAGTACAGAAACGGCCCTAG	1.44861	0.0685243	0.418628	0.419086
1506	AGGGCCCGAGGATGGTAGGA	1.44869	0.06854	0.418628	0.418628
1236	AGCCCTTGAAGGTATGGCGG	1.45056	0.0689101	0.419753	0.420331
6209	CAGCTTCAGTTGGGGAATGT	1.45082	0.0689616	0.419753	0.42009
8212	ACTGGAAACTAGACAACCTG	1.451	0.0689974	0.419753	0.419753
599	AGAGTACAGAAACGGCCCTA	1.45279	0.0693533	0.421363	0.421363
6530	GGTGGTAGAAAATGGTACAG	1.45352	0.0694989	0.42156	0.421692
4201	TCTGCATTTTACAGCTAATC	1.45451	0.0696967	0.42156	0.422336
5548	TCCACCCTTGGGTCCTGGCA	1.45618	0.0700314	0.42156	0.423807
2708	AGTGAAATGGATCGGTTTTG	1.45656	0.0701077	0.42156	0.423713
5287	AAAGCCAATTGGCTGGCTTT	1.45669	0.0701338	0.42156	0.423316
5276	AGCTTTGGAGGAAAGCCAAT	1.45706	0.0702082	0.42156	0.423211
4923	TTAGGTACTGTTCATGTCCG	1.4573	0.0702565	0.42156	0.42295
3264	TTTTATAGGCACTCCTGCAG	1.45811	0.0704197	0.42156	0.423379
5860	TATTAATCCTCTTGATTTTG	1.45855	0.0705085	0.42156	0.423361
2670	GGTTTCAAGACTCCAGATGA	1.45904	0.0706074	0.42156	0.423404
2293	TTAAAGGACAAGAATTCTCT	1.45905	0.0706094	0.42156	0.422866
5321	AAAGGACCTAGGCGGGACTG	1.45926	0.0706519	0.42156	0.422571
5602	GAGTATATTGTCAGTTACCA	1.4593	0.0706599	0.42156	0.422072
4359	GAAAGAGCCCACAGAGATCT	1.4597	0.0707408	0.42156	0.422009
1125	GCTGCAGGCAGCTATGGAGG	1.45978	0.070757	0.42156	0.42156
3742	GGATCTACATGCAGGGGCTT	1.46056	0.070915	0.421761	0.421956
29	GCTCCCCAACCTACAGCCTG	1.4613	0.0710651	0.421761	0.422304
8400	GCTCCCCAACCTACAGCCTG	1.4613	0.0710651	0.421761	0.421761
1013	AGCATCATCCAGAAGCCCCA	1.46247	0.071303	0.422629	0.422629
808	ATGAAGCAGCTTAAGATCTG	1.46428	0.0716722	0.424057	0.424271
2728	AGCTCACACCCAAGAAATGG	1.46489	0.0717969	0.424057	0.424465
7652	GTTAAGAAGCTGCGCCAAGG	1.46509	0.0718379	0.424057	0.424163
5285	GGAAAGCCAATTGGCTGGCT	1.46584	0.0719915	0.424057	0.424527
8095	GGGCTTGGTATGAAGGCCTG	1.4659	0.0720038	0.424057	0.424057
762	AGCTATCACTACTCAAGATG	1.46745	0.0723223	0.425358	0.425389
3547	GAATCTGGCTGGAGATTGCC	1.46816	0.0724685	0.425358	0.425706
4907	TTAGATCTCTTTTGGCTTAG	1.46832	0.0725015	0.425358	0.425358
1825	TGCTTAAGAACATACATTGG	1.46885	0.0726108	0.425459	0.425459
387	TATAGGGAATCTTCAATGGG	1.46959	0.0727637	0.425813	0.425813
6207	ATCAGCTTCAGTTGGGGAAT	1.47019	0.0728878	0.425931	0.425999
2978	TAGAATAAGAGAAGGAGCAG	1.47058	0.0729686	0.425931	0.425931
7473	AAAATTCGAGTGGACTGGCT	1.47107	0.0730702	0.425985	0.425985
6825	CAACTGTCCCAGTTGAAGAA	1.47196	0.0732549	0.426523	0.426523
3186	CTGCTTCCTGGGTCTTCTGA	1.4733	0.0735338	0.427607	0.427607
5460	GGATCCGAAGAACTGCTTCA	1.47391	0.0736611	0.427807	0.427807
3684	TGTAGCCCTCCTGAGGCCAT	1.47571	0.0740374	0.429452	0.429452
8104	ATGAAGGCCTGAGAGGTTCT	1.47689	0.074285	0.429645	0.430347
7261	ACAACAGATTAAATGTCCTA	1.4769	0.0742871	0.429645	0.429819
1410	GCAATTTTTGGTAGCAGCTA	1.4772	0.0743501	0.429645	0.429645
160	GTCCTGCTGAGCTCACAGCT	1.47891	0.0747102	0.431108	0.431185
149	CCCACAACTCCGTCCTGCTG	1.47929	0.0747904	0.431108	0.431108
1806	ACTGGAGCAGATGAGGTAGT	1.48108	0.0751691	0.431207	0.43275
7659	AGCTGCGCCAAGGTCAGCCA	1.48118	0.0751903	0.431207	0.432333
209	GGCGCCCAACGTGGGGCTCG	1.48147	0.0752518	0.431207	0.432147
7872	TGGGATCTCCTGACCCCTCA	1.48172	0.0753048	0.431207	0.431914
7180	AGGTTGTGGAGAGGGTTGTG	1.48204	0.0753728	0.431207	0.431767
5060	TTAGCTGCACTTCAGCTGTG	1.48242	0.0754535	0.431207	0.431693
1704	GAGTTCTGTGACCCCATCTG	1.48246	0.075462	0.431207	0.431207
1650	TGCCCCTTATGGGCAGAGGA	1.48339	0.0756599	0.431475	0.431802
1491	TGCCTCCCAAACCTCAGGGC	1.48356	0.0756961	0.431475	0.431475
8134	TAAGTCTTCGGCGAGACTGC	1.48605	0.0762281	0.433048	0.433971
3653	AGTTAAGAAAGCCTTAGAAC	1.48611	0.076241	0.433048	0.433509
6713	TAGCTTCAATTCGGGAGATT	1.48617	0.0762538	0.433048	0.433048
3552	TGGCTGGAGATTGCCAAGAT	1.48778	0.0765994	0.434476	0.434476
1810	GAGCAGATGAGGTAGTGCTT	1.48884	0.0768276	0.435235	0.435235
3172	GAGAAGCTAGTTTCCTGCTT	1.49066	0.0772206	0.436924	0.436924
4345	CCCAGGGAGTTGTAGAAAGA	1.4911	0.0773158	0.436927	0.436927
2671	GTTTCAAGACTCCAGATGAA	1.49172	0.0774501	0.43715	0.43715
4920	GGCTTAGGTACTGTTCATGT	1.49294	0.077715	0.438109	0.438109
8107	AAGGCCTGAGAGGTTCTCAG	1.49461	0.0780787	0.439029	0.439622
6482	AGCAGTCTATGAGCTAGCTC	1.49477	0.0781136	0.439029	0.439282
3668	AGAACAGATGGCCCCGTGTA	1.495	0.0781638	0.439029	0.439029
6604	TAAAGTTGAGAGGGCAGGTG	1.49603	0.078389	0.439758	0.439758
1043	AAATCATCGGTAAGGGGCTT	1.4999	0.0792393	0.443894	0.443988
1041	TGAAATCATCGGTAAGGGGC	1.50026	0.0793187	0.443894	0.443894
6238	GGGTAAATGCCTCAGGGTCA	1.50167	0.0796305	0.445099	0.445099
6278	CCCTCCAGGGTACCGCATAG	1.50247	0.0798078	0.445549	0.445549
6980	GGCCTCTGCCCGGTGGATTC	1.50416	0.0801833	0.446924	0.447105
3549	ATCTGGCTGGAGATTGCCAA	1.50445	0.0802479	0.446924	0.446924
2453	AGGACCTATAGAGAGGTTCC	1.50518	0.0804106	0.44729	0.44729
3674	GATGGCCCCGTGTAGCCCTC	1.50599	0.0805915	0.447756	0.447756
3017	GATGGTTCCTCGGGGCATAG	1.50785	0.0810079	0.449528	0.449528
497	CAGCTTTAGACTTAGAAAAT	1.50925	0.0813224	0.450206	0.450731
1054	AAGGGGCTTAGTTCTGCTGA	1.50981	0.0814485	0.450206	0.450888
135	CTTACTCGAGCGAACCCACA	1.50983	0.081453	0.450206	0.450372
2285	GATAACAGTTAAAGGACAAG	1.51013	0.0815206	0.450206	0.450206
1936	GATTTAAGGATAAGACTGGG	1.51065	0.0816379	0.450315	0.450315
4865	ATGACCCCAGCTGGAACACA	1.51119	0.0817598	0.450421	0.450448
2447	TCGAGAAGGACCTATAGAGA	1.5116	0.0818525	0.450421	0.450421
1686	TTTTCACCAGAGCAACATGA	1.51377	0.0823442	0.451695	0.452587
5669	TTTGGGTGAAACATCTAGAG	1.51435	0.082476	0.451695	0.452771
1123	GTGCTGCAGGCAGCTATGGA	1.5144	0.0824874	0.451695	0.452295
3018	ATGGTTCCTCGGGGCATAGT	1.51451	0.0825124	0.451695	0.451895
1233	GGCAGCCCTTGAAGGTATGG	1.51478	0.0825738	0.451695	0.451695
5323	AGGACCTAGGCGGGACTGTC	1.51642	0.0829477	0.453203	0.453203
5055	AACGCTTAGCTGCACTTCAG	1.51918	0.0835798	0.455414	0.456116
5976	TCAGCTAATCAGGAAATACC	1.51947	0.0836464	0.455414	0.45594
2179	TTTCCGAAGCTGCTTGGGAT	1.51948	0.0836487	0.455414	0.455414
8277	GCTGCTTACGCTTGCTTACT	1.51991	0.0837476	0.455415	0.455415
8075	AGAAGGGGGATTAGACTCTG	1.52154	0.0841231	0.456395	0.456918
7210	CATATATTGCTCAAACCCAG	1.5216	0.084137	0.456395	0.456456
5251	GATAATGTTGCCACAGCCCA	1.52198	0.0842247	0.456395	0.456395
7899	CAGCTTCCGTTCTTTCTGTT	1.52248	0.0843403	0.456485	0.456485
7093	CAATATTCCTGCTTGTGCTG	1.523	0.0844606	0.4566	0.4566
1112	TCAGACAGTGGGTGCTGCAG	1.52373	0.0846297	0.456978	0.456978
6597	ACGCTTCTAAAGTTGAGAGG	1.52476	0.0848688	0.457733	0.457733
5978	AGCTAATCAGGAAATACCTC	1.52622	0.0852085	0.458245	0.459028
3747	TACATGCAGGGGCTTAGACC	1.52649	0.0852714	0.458245	0.458831
7839	AACAGCTTGAGGATCTTGTT	1.52662	0.0853017	0.458245	0.45846
6876	AAATTTGGAAACAAGTCCTT	1.52709	0.0854114	0.458245	0.458515
2077	AGGTAAGGGGACCAGGGCCT	1.52817	0.0856638	0.458245	0.459335
2279	AAATAAGATAACAGTTAAAG	1.52883	0.0858183	0.458245	0.459629
108	GGCATCTACCCGTGCCTCCT	1.52903	0.0858651	0.458245	0.459346
4331	CTACAACCCACAATCCCAGG	1.52947	0.0859683	0.458245	0.459365
52	GGCACTGGCTCGGTTGGGTA	1.52991	0.0860716	0.458245	0.459385
8423	GGCACTGGCTCGGTTGGGTA	1.52991	0.0860716	0.458245	0.458854
3994	GAATAGCTAAAGAGATAGTA	1.52994	0.0860786	0.458245	0.458361
3206	AGATTGGGAAGCGGCACTCC	1.53027	0.0861561	0.458245	0.458245
3357	ACAGCTGCAGCAGTATATTG	1.53133	0.0864055	0.458651	0.459042
1696	AGCAACATGAGTTCTGTGAC	1.53144	0.0864314	0.458651	0.458651
276	AAGACTCCGGACAGGTGAGT	1.53249	0.0866789	0.459154	0.459436
2173	GAAAAATTTCCGAAGCTGCT	1.53286	0.0867663	0.459154	0.459371
1815	GATGAGGTAGTGCTTAAGAA	1.53378	0.0869838	0.459154	0.459994
2449	GAGAAGGACCTATAGAGAGG	1.53387	0.0870051	0.459154	0.45958
6155	GTGGCTCGCACGTAGGGAAT	1.5341	0.0870595	0.459154	0.459341
6775	GTGCACAAGATCTAGGAAAA	1.53462	0.0871827	0.459154	0.459466
3728	AAATCTGGAGACAGGGATCT	1.53503	0.08728	0.459154	0.459453
3666	TTAGAACAGATGGCCCCGTG	1.53521	0.0873227	0.459154	0.459154
6649	CCCTCCAGTTTTGTGTCCAG	1.53632	0.0875864	0.460016	0.460016
3910	AAAATATCCCCTCAGCCACT	1.53761	0.0878937	0.460893	0.461105
7214	TATTGCTCAAACCCAGGACC	1.53786	0.0879533	0.460893	0.460893
6318	CCTTGGTATTGCTTCTCCTC	1.5385	0.0881061	0.461062	0.46117
3716	AGGAGAAAAACAAAATCTGG	1.53911	0.088252	0.461062	0.461409
2459	TATAGAGAGGTTCCAGTGGA	1.53925	0.0882854	0.461062	0.461062
5843	TTGCACCTATCCGTGGATAT	1.54178	0.0888924	0.461702	0.463706
2297	AGGACAAGAATTCTCTACAG	1.54197	0.0889381	0.461702	0.46342
8016	CAGCAGCCCCCGGACTTCCC	1.54199	0.0889429	0.461702	0.462922
2130	TATCAGGCTCTTAAGGAAAT	1.54232	0.0890223	0.461702	0.462813
6259	ATGTAGCCATGGTCACCAGC	1.54277	0.0891307	0.461702	0.462855
3358	CAGCTGCAGCAGTATATTGG	1.54291	0.0891645	0.461702	0.46251
1480	CCAGAAGCATATGCCTCCCA	1.54317	0.0892272	0.461702	0.462315
2409	TTTAGACCCTTTACAGCCTT	1.54348	0.0893019	0.461702	0.462183
496	TCAGCTTTAGACTTAGAAAA	1.54351	0.0893092	0.461702	0.461702
2121	AAAGAAAAGTATCAGGCTCT	1.54411	0.0894541	0.461933	0.461933
2170	AAGGAAAAATTTCCGAAGCT	1.5449	0.0896451	0.462402	0.462402
5288	AAGCCAATTGGCTGGCTTTT	1.54556	0.089805	0.462709	0.462709
5007	GCGCTCTTCAAGCGTCAGTG	1.54703	0.0901617	0.463599	0.464029
4985	AATCTACGCATTTCCTGTCG	1.5471	0.0901787	0.463599	0.463599
6037	TAGCAGGCATAATAGGATAT	1.5478	0.090349	0.463957	0.463957
4944	ATGAGATGCCCCCGTGGCTA	1.54829	0.0904684	0.464053	0.464053
5401	TCTAGGAATCAACTATGGAT	1.54919	0.0906879	0.464662	0.464662
4295	TAAGTATCTGGGGATCACAA	1.5504	0.0909836	0.464912	0.46566
177	GCTCGCGGGGCGGTGAAGAA	1.55096	0.0911207	0.464912	0.465845
7131	TCCTCCTTGGTGGCAGCTAC	1.55102	0.0911354	0.464912	0.465404
3760	TTAGACCACAAAGCTTCCTC	1.55114	0.0911648	0.464912	0.465039
1570	AAACAGCAAAAATGCTACCA	1.55145	0.0912408	0.464912	0.464912
6017	AATATTAATATCTTCCCCTC	1.55249	0.0914961	0.465699	0.465699
1160	ATGCTACCCCAGGTCCCATC	1.55321	0.0916731	0.465859	0.466085
5762	AGGAACTGCTTTGGCCGACG	1.55347	0.0917371	0.465859	0.465897
6787	TAGGAAAAAATTTTCCGAGA	1.55385	0.0918307	0.465859	0.465859
4603	GGAAAGGACCCTACAAAGTG	1.55572	0.0922923	0.467236	0.467686
5422	AGGACCTAGACGGCGCGGAA	1.55577	0.0923047	0.467236	0.467236
1102	AGAGAAACTTTCAGACAGTG	1.55704	0.0926192	0.468252	0.468314
3488	AGATAGTAGATACGCCTATG	1.55771	0.0927854	0.468252	0.46864
5457	GGAGGATCCGAAGAACTGCT	1.55802	0.0928624	0.468252	0.468516
1819	AGGTAGTGCTTAAGAACATA	1.55877	0.0930489	0.468252	0.468944
4809	CGATCTGGAAAAGAGTCTGG	1.55916	0.0931459	0.468252	0.46892
5062	AGCTGCACTTCAGCTGTGCA	1.55931	0.0931833	0.468252	0.468597
4860	TGTTTATGACCCCAGCTGGA	1.55966	0.0932705	0.468252	0.468524
5463	TCCGAAGAACTGCTTCAGGA	1.55985	0.0933179	0.468252	0.468252
256	GAAGACCCAGCTCGAACGAG	1.56083	0.0935624	0.468673	0.468969
5310	GGAACACGTGCAAAGGACCT	1.561	0.0936049	0.468673	0.468673
8252	ATGCATAAGTGCTCGCAATG	1.56152	0.0937349	0.468815	0.468815
3560	GATTGCCAAGATATTGCCCT	1.56251	0.0939828	0.469061	0.469545
2867	CGATCTACTGAGGGATAAGA	1.5632	0.0941559	0.469061	0.469901
4129	TAGCAGTAGAGACAAATTCA	1.56332	0.094186	0.469061	0.469543
555	TACTCTGAAGGTTTTCTGGT	1.56334	0.094191	0.469061	0.469061
3567	AAGATATTGCCCTTTAAGCA	1.56473	0.0945405	0.4694	0.470293
2432	TGTAGTCCCTGTAAATCGAG	1.56474	0.094543	0.4694	0.469799
1712	TGACCCCATCTGCACCCCCT	1.56522	0.0946639	0.4694	0.469893
8274	GTAGCTGCTTACGCTTGCTT	1.56523	0.0946664	0.4694	0.4694
3055	ATGGAAATCCCATATGGGGA	1.56707	0.0951309	0.471058	0.471197
6330	TTCTCCTCGGCACCAATCCC	1.56796	0.0953562	0.471058	0.471806
3688	GCCCTCCTGAGGCCATTCTA	1.56798	0.0953612	0.471058	0.471325
161	TCCTGCTGAGCTCACAGCTC	1.56817	0.0954094	0.471058	0.471058
4864	TATGACCCCAGCTGGAACAC	1.56903	0.0956275	0.471414	0.471631
480	TATCATAACCCAATTTTCAG	1.56926	0.0956859	0.471414	0.471414
7629	CTGATAAAGATTCTCCTAGG	1.57006	0.0958893	0.471912	0.471912
2673	TTCAAGACTCCAGATGAAAA	1.57056	0.0960165	0.47197	0.472034
1790	AAAAGGGTTAGTAGACACTG	1.57091	0.0961057	0.47197	0.47197
1413	ATTTTTGGTAGCAGCTATGA	1.57219	0.0964322	0.473021	0.473069
2092	GGCCTAAGGTACCCCAGTGG	1.57363	0.0968006	0.473021	0.474372
7897	TTCAGCTTCCGTTCTTTCTG	1.57407	0.0969133	0.473021	0.47442
6157	GGCTCGCACGTAGGGAATGG	1.57409	0.0969184	0.473021	0.473942
5236	ACCTTGGGTGGCGATGATAA	1.57421	0.0969492	0.473021	0.47359
5462	ATCCGAAGAACTGCTTCAGG	1.57519	0.0972008	0.473021	0.474317
502	TTAGACTTAGAAAATTCTCC	1.57533	0.0972367	0.473021	0.473991
6069	AGGCACTTAGAGATCTTCAA	1.57589	0.0973807	0.473021	0.474191
3727	AAAATCTGGAGACAGGGATC	1.57633	0.097494	0.473021	0.474242
3020	GGTTCCTCGGGGCATAGTAT	1.57647	0.09753	0.473021	0.473918
7843	GCTTGAGGATCTTGTTCGCC	1.57648	0.0975326	0.473021	0.473431
7100	CCTGCTTGTGCTGGCTATCA	1.57655	0.0975506	0.473021	0.473021
8109	GGCCTGAGAGGTTCTCAGTA	1.57737	0.097762	0.473548	0.473548
3019	TGGTTCCTCGGGGCATAGTA	1.57921	0.0982376	0.474619	0.475352
5390	TTGCAGAAAAATCTAGGAAT	1.57932	0.0982661	0.474619	0.474992
454	GAGTGCTCGGCAGCAGAGGT	1.57942	0.098292	0.474619	0.474619
3761	TAGACCACAAAGCTTCCTCC	1.58067	0.0986162	0.475687	0.475687
7865	ATGTCGCTGGGATCTCCTGA	1.5814	0.0988059	0.475711	0.476104
1503	CTCAGGGCCCGAGGATGGTA	1.58174	0.0988944	0.475711	0.476033
4934	TCATGTCCGCATGAGATGCC	1.58188	0.0989308	0.475711	0.475711
2247	AGATGGAGGATGCTAATGGA	1.58317	0.099267	0.476708	0.476831
5756	TATGGCAGGAACTGCTTTGG	1.5847	0.0996667	0.476708	0.478253
2688	GAAAAGGTCCAGGAAGAGAG	1.58474	0.0996772	0.476708	0.477806
4420	TAGAAGCAGCCCTTAGCCTC	1.58484	0.0997034	0.476708	0.477435
4424	AGCAGCCCTTAGCCTCGCAT	1.58486	0.0997086	0.476708	0.476965
4232	AGTTCTTCACTTACATAGTG	1.58558	0.0998972	0.476708	0.477372
4393	CAGCTTATCAGGGAGATTGT	1.58594	0.0999916	0.476708	0.477328
1130	AGGCAGCTATGGAGGTGGCA	1.58621	0.100062	0.476708	0.477172
7139	GGTGGCAGCTACAACGCTCG	1.5865	0.100139	0.476708	0.477042
8004	ACCTCAGGACAACAGCAGCC	1.58673	0.100199	0.476708	0.476837
3925	CCACTGAAGATCATGAGAGA	1.58702	0.100275	0.476708	0.476708
3770	AAGCTTCCTCCCAAGAGCAG	1.58775	0.100467	0.476797	0.477129
4752	AATACAGCATGACCGCGTGC	1.5882	0.100586	0.476797	0.4772
7681	ATTACCAACATCTCCCGGCG	1.58827	0.100604	0.476797	0.476797
7726	CAGAAAGCTCCCCGGCGAGA	1.58898	0.100791	0.477194	0.477194
3900	TGTTTCCTAGAAAATATCCC	1.59057	0.101212	0.478521	0.478692
1185	TCATCAGGGACCCAAGGAGC	1.59097	0.101317	0.478521	0.478702
3982	ATCTCCCTAAGAGAATAGCT	1.59165	0.101498	0.478521	0.479062
4068	CCCAGAGGTCGATTCTTATG	1.59179	0.101535	0.478521	0.478747
5320	CAAAGGACCTAGGCGGGACT	1.59229	0.101667	0.478521	0.478883
4427	AGCCCTTAGCCTCGCATTAG	1.59334	0.101946	0.478521	0.479708
6605	AAAGTTGAGAGGGCAGGTGT	1.5934	0.101962	0.478521	0.479294
6768	AATAAAAGTGCACAAGATCT	1.5936	0.102016	0.478521	0.479056
1516	GATGGTAGGAGATGTTACGG	1.59365	0.102029	0.478521	0.478631
2913	ACACCAGAAGCCATCAAGTG	1.59408	0.102143	0.478521	0.478681
3042	GATCTGTTGCAAGATGGAAA	1.59449	0.102253	0.478521	0.478707
7095	ATATTCCTGCTTGTGCTGGC	1.59473	0.102317	0.478521	0.478521
5234	GGACCTTGGGTGGCGATGAT	1.59595	0.102643	0.479409	0.479558
1518	TGGTAGGAGATGTTACGGAT	1.59622	0.102715	0.479409	0.479409
4035	AGGACAACCACTAGCCCAGT	1.59751	0.10306	0.480153	0.480536
2691	AAGGTCCAGGAAGAGAGAGT	1.59785	0.103151	0.480153	0.480475
7633	TAAAGATTCTCCTAGGTATG	1.59798	0.103186	0.480153	0.480153
6246	GCCTCAGGGTCACATGTAGC	1.59852	0.103331	0.480343	0.480343
7932	AAACTCCTTTGGGACATCTT	1.60028	0.103805	0.482058	0.482058
2681	TCCAGATGAAAAGGTCCAGG	1.60101	0.104002	0.482487	0.482487
1062	TAGTTCTGCTGAACAAGCCA	1.6017	0.104188	0.482619	0.482866
7862	CACATGTCGCTGGGATCTCC	1.60225	0.104337	0.482619	0.483069
2180	TTCCGAAGCTGCTTGGGATA	1.60281	0.104489	0.482619	0.483286
4595	AAAGGAATGGAAAGGACCCT	1.6029	0.104513	0.482619	0.482914
6156	TGGCTCGCACGTAGGGAATG	1.60305	0.104554	0.482619	0.482619
8049	ACTGGATCCAGGGAACAAAA	1.60386	0.104773	0.482759	0.483149
286	ACAGGTGAGTAGTTGCGTGT	1.6043	0.104893	0.482759	0.483217
2690	AAAGGTCCAGGAAGAGAGAG	1.60432	0.104898	0.482759	0.482759
389	TAGGGAATCTTCAATGGGCC	1.60595	0.105342	0.483854	0.484317
4997	TCCTGTCGACGCGCTCTTCA	1.60644	0.105475	0.483854	0.484448
3432	TTGAAGGCCATATGCATGGC	1.6068	0.105573	0.483854	0.484416
551	AAAATACTCTGAAGGTTTTC	1.60695	0.105614	0.483854	0.484122
7147	CTACAACGCTCGTGAACCAG	1.60712	0.105661	0.483854	0.483854
6269	GGTCACCAGCCCTCCAGGGT	1.60795	0.105887	0.484411	0.484411
6617	GCAGGTGTCAGAAACTTGGA	1.61147	0.106853	0.485478	0.488345
3928	CTGAAGATCATGAGAGATGG	1.61149	0.106859	0.485478	0.487887
4714	ATTCAGATATCCAAGATGGG	1.6117	0.106916	0.485478	0.487668
6432	GCCGCGAAACATTCGAGAGC	1.6118	0.106944	0.485478	0.487311
6837	TTGAAGAACACACTGTGCGG	1.61198	0.106994	0.485478	0.487056
2166	GCAGAAGGAAAAATTTCCGA	1.61214	0.107038	0.485478	0.486776
5268	CCAAAGAAAGCTTTGGAGGA	1.61214	0.107038	0.485478	0.486297
3014	ACAGATGGTTCCTCGGGGCA	1.61215	0.10704	0.485478	0.485831
5750	TCTCACTATGGCAGGAACTG	1.61225	0.107068	0.485478	0.485478
295	TAGTTGCGTGTTTTCCCCGG	1.61304	0.107286	0.485988	0.485988
6493	AGCTAGCTCTGTTATCAGCT	1.61343	0.107394	0.485999	0.485999
3406	TTCCAGGAACCAATCAACAG	1.61444	0.107673	0.486785	0.486785
1951	CTGGGATAATTGATGTCTTG	1.61487	0.107792	0.486846	0.486846
5300	TGGCTTTTCTGGAACACGTG	1.61576	0.108039	0.487269	0.487483
2133	CAGGCTCTTAAGGAAATTGT	1.61597	0.108097	0.487269	0.487269
4204	GCATTTTACAGCTAATCCAG	1.6171	0.108411	0.488207	0.488207
8319	ACACGCAACACGCCCACCTG	1.61881	0.108887	0.489874	0.489874
7653	TTAAGAAGCTGCGCCAAGGT	1.6201	0.109248	0.490902	0.491016
3408	CCAGGAACCAATCAACAGGC	1.62109	0.109525	0.490902	0.491782
574	TCCCTGCTGGCGGGGTACAA	1.6211	0.109528	0.490902	0.491316
2916	CCAGAAGCCATCAAGTGTGT	1.62138	0.109606	0.490902	0.491191
601	AGTACAGAAACGGCCCTAGG	1.62153	0.109648	0.490902	0.490902
205	AGTTGGCGCCCAACGTGGGG	1.62262	0.109954	0.491794	0.491794
1449	ATCACCAATTCCAGCAGTCT	1.62335	0.110159	0.49216	0.492235
5745	GGAACTCTCACTATGGCAGG	1.62367	0.110249	0.49216	0.49216
6149	TGGCAGGTGGCTCGCACGTA	1.62406	0.110359	0.49217	0.492174
6072	CACTTAGAGATCTTCAAAAA	1.62458	0.110506	0.49217	0.492352
2088	CCAGGGCCTAAGGTACCCCA	1.62601	0.11091	0.49217	0.493674
2770	AGATAAAAAACCCACTCACA	1.62612	0.110941	0.49217	0.493336
6277	GCCCTCCAGGGTACCGCATA	1.62628	0.110986	0.49217	0.493062
2465	GAGGTTCCAGTGGAATGTTC	1.62645	0.111034	0.49217	0.492801
3929	TGAAGATCATGAGAGATGGC	1.62745	0.111317	0.49217	0.493583
2627	TAAGCAAATAGTGCAGGAAA	1.62819	0.111527	0.49217	0.494038
2628	AAGCAAATAGTGCAGGAAAT	1.62848	0.11161	0.49217	0.493929
7859	CGCCACATGTCGCTGGGATC	1.62868	0.111666	0.49217	0.493706
2719	TCGGTTTTGAGCTCACACCC	1.62887	0.11172	0.49217	0.493472
8012	ACAACAGCAGCCCCCGGACT	1.62914	0.111797	0.49217	0.493338
4700	CATCCCCCCCCCAGATTCAG	1.62924	0.111826	0.49217	0.492992
3520	AAGAACCAGAAACGTGGGCC	1.62949	0.111897	0.49217	0.492834
1179	CAACATTCATCAGGGACCCA	1.62957	0.111919	0.49217	0.492464
7861	CCACATGTCGCTGGGATCTC	1.62971	0.111959	0.49217	0.49217
1762	TAAAGGTGTTCATAGGGGGA	1.63134	0.112424	0.493272	0.493742
2657	GTTAGGATCATATGGTTTCA	1.63134	0.112424	0.493272	0.493272
6262	TAGCCATGGTCACCAGCCCT	1.63211	0.112644	0.493767	0.493767
7622	TTGGCTTCTGATAAAGATTC	1.63384	0.113139	0.495118	0.495468
6109	GGAGCCTGAGCAGCATGTGG	1.63451	0.113331	0.495118	0.495839
8135	AAGTCTTCGGCGAGACTGCA	1.63454	0.11334	0.495118	0.495407
2720	CGGTTTTGAGCTCACACCCA	1.63511	0.113504	0.495118	0.495653
5544	GAGATCCACCCTTGGGTCCT	1.63579	0.113699	0.495118	0.496037
5682	TCTAGAGAATTAGACAAGGA	1.63585	0.113717	0.495118	0.495643
4800	ACCAGTACGCGATCTGGAAA	1.63613	0.113797	0.495118	0.495526
8283	TACGCTTGCTTACTCCGCCC	1.63641	0.113878	0.495118	0.49541
5420	TCAGGACCTAGACGGCGCGG	1.63655	0.113918	0.495118	0.495118
7806	AACGACGCCTATCGGGTCTG	1.63713	0.114086	0.495122	0.495378
575	CCCTGCTGGCGGGGTACAAA	1.63748	0.114187	0.495122	0.49535
6772	AAAGTGCACAAGATCTAGGA	1.63767	0.114241	0.495122	0.495122
4123	TTTGGGTAGCAGTAGAGACA	1.63852	0.114487	0.495721	0.495721
2635	TAGTGCAGGAAATCAGGGAT	1.63908	0.114649	0.495852	0.495957
3739	CAGGGATCTACATGCAGGGG	1.63988	0.114881	0.495852	0.496494
5031	CTAGCACCCCTAGACACTCC	1.64018	0.114968	0.495852	0.496405
7248	TTCAGGAATATAAACAACAG	1.64024	0.114985	0.495852	0.496015
6239	GGTAAATGCCTCAGGGTCAC	1.64048	0.115055	0.495852	0.495852
1132	GCAGCTATGGAGGTGGCACA	1.64108	0.115229	0.496139	0.496139
2213	CCCAGTTTTTGTTATAAAGA	1.64175	0.115424	0.496514	0.496514
51	AGGCACTGGCTCGGTTGGGT	1.6427	0.115701	0.496777	0.49724
8422	AGGCACTGGCTCGGTTGGGT	1.6427	0.115701	0.496777	0.496777
7150	CAACGCTCGTGAACCAGCAC	1.64353	0.115943	0.497353	0.497353
1661	GGCAGAGGAGCCAACCACAG	1.6441	0.116109	0.497604	0.497604
1714	ACCCCATCTGCACCCCCTCT	1.64496	0.11636	0.497737	0.498219
5504	GACAGCCAGAGAAGCTTTAC	1.64503	0.116381	0.497737	0.497844
2373	AAAGATGCCTACTTTACTAT	1.64576	0.116595	0.497737	0.498296
5787	CAAAGTACTTTAATCCCCAA	1.64586	0.116624	0.497737	0.49796
349	AAGGTTAGGGTGACACCCCA	1.64605	0.11668	0.497737	0.497737
2678	GACTCCAGATGAAAAGGTCC	1.64656	0.116829	0.497914	0.497914
5563	TGGCAGGAATGCTGTCCATG	1.64755	0.11712	0.498307	0.498692
1501	ACCTCAGGGCCCGAGGATGG	1.64761	0.117138	0.498307	0.498307
2412	AGACCCTTTACAGCCTTCTC	1.64842	0.117376	0.498839	0.498861
5017	AGCGTCAGTGTTGACTAGCA	1.64877	0.117479	0.498839	0.498839
3279	TGCAGATGGACCTCCATATG	1.64934	0.117647	0.499093	0.499093
3184	TCCTGCTTCCTGGGTCTTCT	1.6501	0.117871	0.499401	0.499585
3888	GTCTTCATGACCTGTTTCCT	1.65032	0.117936	0.499401	0.499401
8179	TTATCTTCTCAGCTGATTGT	1.65164	0.118326	0.500106	0.500594
6835	AGTTGAAGAACACACTGTGC	1.65238	0.118546	0.500106	0.501062
6268	TGGTCACCAGCCCTCCAGGG	1.65244	0.118563	0.500106	0.500678
1039	GATGAAATCATCGGTAAGGG	1.65269	0.118638	0.500106	0.500533
1817	TGAGGTAGTGCTTAAGAACA	1.65274	0.118652	0.500106	0.500138
1705	AGTTCTGTGACCCCATCTGC	1.65365	0.118923	0.500106	0.500819
173	CACAGCTCGCGGGGCGGTGA	1.65367	0.118928	0.500106	0.500387
3274	ACTCCTGCAGATGGACCTCC	1.65436	0.119134	0.500106	0.500793
3992	GAGAATAGCTAAAGAGATAG	1.65444	0.119157	0.500106	0.500437
7001	TGTAAAGGTCCCCAGCTATG	1.65454	0.119187	0.500106	0.500106
4062	ACAAACCCCAGAGGTCGATT	1.6556	0.119503	0.500787	0.500975
303	TGTTTTCCCCGGGATGAAGA	1.65655	0.119786	0.500787	0.501708
2658	TTAGGATCATATGGTTTCAA	1.65707	0.119942	0.500787	0.501902
3359	AGCTGCAGCAGTATATTGGT	1.65769	0.120127	0.500787	0.502223
3743	GATCTACATGCAGGGGCTTA	1.65831	0.120313	0.500787	0.502543
5727	TTTATAATAGCAATATTGGG	1.65845	0.120355	0.500787	0.502263
4922	CTTAGGTACTGTTCATGTCC	1.65849	0.120367	0.500787	0.501859
5411	AACTATGGATCAGGACCTAG	1.65899	0.120517	0.500787	0.50203
7868	TCGCTGGGATCTCCTGACCC	1.65949	0.120667	0.500787	0.502201
7930	TCAAACTCCTTTGGGACATC	1.65953	0.120679	0.500787	0.501799
6270	GTCACCAGCCCTCCAGGGTA	1.66056	0.120988	0.500787	0.502632
5969	GTGGCTCTCAGCTAATCAGG	1.66062	0.121006	0.500787	0.502255
6683	GGTAGGTCTTAATAATAGTG	1.66082	0.121066	0.500787	0.502053
818	TTAAGATCTGGTCAGACGCC	1.66133	0.12122	0.500787	0.502237
2840	AGTAAAAATCCCTCTATACC	1.66138	0.121235	0.500787	0.501849
5987	GGAAATACCTCCAAAGTTTG	1.6614	0.121241	0.500787	0.501424
6026	ATCTTCCCCTCTAGCAGGCA	1.66176	0.121349	0.500787	0.501423
1820	GGTAGTGCTTAAGAACATAC	1.66228	0.121506	0.500787	0.501621
7491	CTCAATAGCTCCCTGAGTGA	1.6624	0.121542	0.500787	0.501322
4946	GAGATGCCCCCGTGGCTAGA	1.66242	0.121548	0.500787	0.500899
2101	TACCCCAGTGGCCCTTGACA	1.66269	0.12163	0.500787	0.500787
2080	TAAGGGGACCAGGGCCTAAG	1.664	0.122026	0.501795	0.501969
5322	AAGGACCTAGGCGGGACTGT	1.66422	0.122092	0.501795	0.501795
7107	GTGCTGGCTATCATGGCCAT	1.66474	0.12225	0.501995	0.501995
2299	GACAAGAATTCTCTACAGGC	1.66593	0.122611	0.503028	0.503028
8317	TAACACGCAACACGCCCACC	1.66811	0.123274	0.505299	0.505299
6142	AAGAAATTGGCAGGTGGCTC	1.66941	0.12367	0.506125	0.506475
578	TGCTGGCGGGGTACAAACCA	1.66949	0.123695	0.506125	0.506125
7854	TTGTTCGCCACATGTCGCTG	1.67086	0.124114	0.507389	0.507389
3835	AGCTACAGCTACTTAACATA	1.67181	0.124405	0.507696	0.508129
5037	CCCCTAGACACTCCCTCCAA	1.67237	0.124577	0.507696	0.50838
5077	GTGCACTAACGCATGTCTCT	1.67277	0.124699	0.507696	0.508432
5253	TAATGTTGCCACAGCCCAAA	1.67326	0.12485	0.507696	0.508596
234	GAGAGACTCGGCTCGAGTAA	1.67331	0.124865	0.507696	0.50821
1191	GGGACCCAAGGAGCCGTACA	1.67417	0.12513	0.507696	0.508837
2463	GAGAGGTTCCAGTGGAATGT	1.67502	0.125392	0.507696	0.509453
2135	GGCTCTTAAGGAAATTGTGA	1.67554	0.125552	0.507696	0.509656
3834	CAGCTACAGCTACTTAACAT	1.67578	0.125626	0.507696	0.509508
6737	AGCAACCAATTGTATGCACC	1.6762	0.125756	0.507696	0.509586
8257	TAAGTGCTCGCAATGATGTA	1.67659	0.125877	0.507696	0.509627
7152	ACGCTCGTGAACCAGCACAC	1.67662	0.125886	0.507696	0.509217
4247	TAGTGACAACGGGCCGTGCT	1.67695	0.125988	0.507696	0.509184
1050	CGGTAAGGGGCTTAGTTCTG	1.67702	0.12601	0.507696	0.508825
197	CACCCAACAGTTGGCGCCCA	1.67735	0.126112	0.507696	0.508792
3577	CCTTTAAGCAGTACGTGGGG	1.67773	0.12623	0.507696	0.508822
2300	ACAAGAATTCTCTACAGGCT	1.67788	0.126276	0.507696	0.508565
1609	CAAGCAAGAAACTGCAGGTC	1.67805	0.126329	0.507696	0.508333
277	AGACTCCGGACAGGTGAGTA	1.67817	0.126366	0.507696	0.508039
2457	CCTATAGAGAGGTTCCAGTG	1.67825	0.126391	0.507696	0.507696
5760	GCAGGAACTGCTTTGGCCGA	1.67974	0.126853	0.508669	0.509111
4572	TGGTGTTACGTAAGGAACAG	1.67983	0.126881	0.508669	0.508781
1930	AGTGGAGATTTAAGGATAAG	1.68034	0.12704	0.508669	0.508974
6071	GCACTTAGAGATCTTCAAAA	1.68045	0.127074	0.508669	0.508669
5389	TTTGCAGAAAAATCTAGGAA	1.68085	0.127199	0.508726	0.508726
2379	GCCTACTTTACTATCCCTTT	1.68273	0.127785	0.509831	0.510629
7658	AAGCTGCGCCAAGGTCAGCC	1.68295	0.127854	0.509831	0.510461
577	CTGCTGGCGGGGTACAAACC	1.68327	0.127954	0.509831	0.510419
2951	AAAACTAAAAGATCCAGAAT	1.68341	0.127998	0.509831	0.510152
5307	TCTGGAACACGTGCAAAGGA	1.68421	0.128248	0.509831	0.510709
7469	ATTAAAAATTCGAGTGGACT	1.68422	0.128251	0.509831	0.510281
6119	CAGCATGTGGGGAATGCTTT	1.68473	0.128411	0.509831	0.510476
5936	GGATATATTGGCAGCCAGAG	1.68487	0.128455	0.509831	0.510211
545	CCATAAAAAATACTCTGAAG	1.68494	0.128477	0.509831	0.509859
6586	GCCACCCAATGACGCTTCTA	1.68527	0.128581	0.509831	0.509831
802	GACCTCATGAAGCAGCTTAA	1.68579	0.128744	0.51004	0.51004
249	AGTAAAAGAAGACCCAGCTC	1.68647	0.128958	0.510448	0.510448
1067	CTGCTGAACAAGCCACCCTG	1.68792	0.129414	0.511816	0.511816
3534	TGGGCCAGGGAAGGAATCTG	1.69053	0.130239	0.513009	0.514635
3665	CTTAGAACAGATGGCCCCGT	1.69117	0.130441	0.513009	0.514995
2019	ATAGTGACTTGCTTCACCCT	1.69168	0.130603	0.513009	0.515192
4734	AGTTCGTGAGGCAGACAGAA	1.69171	0.130613	0.513009	0.514789
3839	ACAGCTACTTAACATAGGAA	1.69178	0.130635	0.513009	0.514437
7907	GTTCTTTCTGTTAACCCTCC	1.69186	0.13066	0.513009	0.514098
4906	CTTAGATCTCTTTTGGCTTA	1.69194	0.130686	0.513009	0.51376
4803	AGTACGCGATCTGGAAAAGA	1.69202	0.130711	0.513009	0.513422
2467	GGTTCCAGTGGAATGTTCTA	1.69231	0.130803	0.513009	0.513346
7724	GCCAGAAAGCTCCCCGGCGA	1.69239	0.130828	0.513009	0.513009
6321	TGGTATTGCTTCTCCTCGGC	1.69305	0.131038	0.513395	0.513395
5141	TTGAACTTTTCGTCTGGGAA	1.69473	0.131573	0.513921	0.515053
4689	CATATGCGCTTCATCCCCCC	1.69505	0.131675	0.513921	0.515016
1268	CAAAAGAATACTTACTCCAA	1.69526	0.131742	0.513921	0.514841
211	CGCCCAACGTGGGGCTCGAG	1.6953	0.131755	0.513921	0.514455
6483	GCAGTCTATGAGCTAGCTCT	1.69536	0.131774	0.513921	0.514094
7892	ACTCCTTCAGCTTCCGTTCT	1.69557	0.131841	0.513921	0.513921
4245	CATAGTGACAACGGGCCGTG	1.69597	0.131969	0.513985	0.513985
4732	GGAGTTCGTGAGGCAGACAG	1.69694	0.132279	0.514758	0.514758
2282	TAAGATAACAGTTAAAGGAC	1.69829	0.132711	0.515493	0.516006
202	AACAGTTGGCGCCCAACGTG	1.69869	0.13284	0.515493	0.51607
888	TACAGCAAACCTAGTACAGG	1.69903	0.132949	0.515493	0.516059
1642	TGCTCCTCTGCCCCTTATGG	1.69909	0.132968	0.515493	0.5157
4888	CACTGAAGAAATAGGTCACT	1.69957	0.133122	0.515493	0.515864
6138	TTGGAAGAAATTGGCAGGTG	1.69962	0.133139	0.515493	0.515493
348	TAAGGTTAGGGTGACACCCC	1.70056	0.133441	0.515922	0.51623
6014	AATAATATTAATATCTTCCC	1.70066	0.133473	0.515922	0.515922
6187	GAGTAATGGTTATCCTCTTA	1.70136	0.133699	0.51629	0.516361
7434	CTACAAGATGAGTATGATAA	1.70165	0.133792	0.51629	0.51629
8044	ATTGGACTGGATCCAGGGAA	1.70257	0.134089	0.516448	0.517003
3194	TGGGTCTTCTGAAGATTGGG	1.70259	0.134096	0.516448	0.516596
1484	AAGCATATGCCTCCCAAACC	1.70284	0.134176	0.516448	0.516476
305	TTTTCCCCGGGATGAAGAGA	1.70321	0.134296	0.516448	0.516505
3908	AGAAAATATCCCCTCAGCCA	1.70351	0.134393	0.516448	0.516448
1653	CCCTTATGGGCAGAGGAGCC	1.70446	0.134701	0.516806	0.517199
2791	TAAATGAATTACAGCAATTA	1.70449	0.13471	0.516806	0.516806
420	AAATCTAATGGGGATCAAAT	1.70531	0.134976	0.517387	0.517395
7437	CAAGATGAGTATGATAAGAT	1.7059	0.135168	0.517387	0.517699
3004	TCATAAAAATACAGATGGTT	1.70609	0.13523	0.517387	0.517506
3138	GAGCTGAACAGAACAGTGGT	1.70634	0.135311	0.517387	0.517387
1109	CTTTCAGACAGTGGGTGCTG	1.7072	0.135591	0.517611	0.518027
3833	ACAGCTACAGCTACTTAACA	1.70721	0.135594	0.517611	0.517611
1332	AAGACCTTTGGGACCCAACA	1.70814	0.135897	0.518338	0.518338
2714	ATGGATCGGTTTTGAGCTCA	1.70988	0.136465	0.51972	0.520075
1253	CGGCTCCAGAAACCACAAAA	1.70994	0.136484	0.51972	0.51972
1521	TAGGAGATGTTACGGATGTG	1.7105	0.136668	0.519988	0.519988
3924	GCCACTGAAGATCATGAGAG	1.71117	0.136887	0.520394	0.520394
133	GTCTTACTCGAGCGAACCCA	1.71258	0.13735	0.521135	0.521722
3437	GGCCATATGCATGGCTCTCT	1.71366	0.137705	0.521135	0.52264
4716	TCAGATATCCAAGATGGGAG	1.71378	0.137744	0.521135	0.52236
5557	GGGTCCTGGCAGGAATGCTG	1.71385	0.137767	0.521135	0.522018
2914	CACCAGAAGCCATCAAGTGT	1.71466	0.138034	0.521135	0.522599
6712	TTAGCTTCAATTCGGGAGAT	1.71558	0.138337	0.521135	0.523318
273	GAGAAGACTCCGGACAGGTG	1.71567	0.138367	0.521135	0.523001
6105	TGTGGGAGCCTGAGCAGCAT	1.71571	0.13838	0.521135	0.522623
6523	GTCAGGTGGTGGTAGAAAAT	1.71621	0.138545	0.521135	0.522818
1657	TATGGGCAGAGGAGCCAACC	1.71664	0.138687	0.521135	0.522926
1498	CAAACCTCAGGGCCCGAGGA	1.7168	0.13874	0.521135	0.522699
1497	CCAAACCTCAGGGCCCGAGG	1.71711	0.138843	0.521135	0.522658
1695	GAGCAACATGAGTTCTGTGA	1.71711	0.138843	0.521135	0.522231
2129	GTATCAGGCTCTTAAGGAAA	1.71732	0.138912	0.521135	0.522067
547	ATAAAAAATACTCTGAAGGT	1.71736	0.138925	0.521135	0.521692
395	ATCTTCAATGGGCCATTAGA	1.71747	0.138962	0.521135	0.521404
3768	CAAAGCTTCCTCCCAAGAGC	1.71766	0.139025	0.521135	0.521216
1488	ATATGCCTCCCAAACCTCAG	1.71844	0.139283	0.521135	0.52176
7682	TTACCAACATCTCCCGGCGG	1.71891	0.139439	0.521135	0.52192
5704	GTTGGCAGTGGGTCAGAAGT	1.719	0.139469	0.521135	0.521609
7762	GAAGTCTCTACGAGAATTGG	1.71947	0.139625	0.521135	0.521769
5542	GTGAGATCCACCCTTGGGTC	1.71957	0.139658	0.521135	0.521471
2411	TAGACCCTTTACAGCCTTCT	1.71964	0.139681	0.521135	0.521135
8254	GCATAAGTGCTCGCAATGAT	1.72038	0.139927	0.521223	0.521631
6480	GAAGCAGTCTATGAGCTAGC	1.72044	0.139947	0.521223	0.521284
4452	TTAAATAAAAAAAGAGGGGG	1.72077	0.140057	0.521223	0.521272
5991	ATACCTCCAAAGTTTGCTTT	1.72107	0.140157	0.521223	0.521223
5097	GTTGGTACCCGTTAGGACGC	1.72329	0.140897	0.522557	0.523554
8241	TGGTTAAGATTATGCATAAG	1.72337	0.140924	0.522557	0.523232
3546	GGAATCTGGCTGGAGATTGC	1.72389	0.141098	0.522557	0.523456
3295	TATGTGGGCCAGTAAGAGAA	1.72404	0.141148	0.522557	0.523221
4069	CCAGAGGTCGATTCTTATGG	1.72436	0.141255	0.522557	0.523198
1960	TTGATGTCTTGTTCTCAGAT	1.72452	0.141309	0.522557	0.522976
7148	TACAACGCTCGTGAACCAGC	1.72452	0.141309	0.522557	0.522557
4389	TTGGCAGCTTATCAGGGAGA	1.72692	0.142114	0.524862	0.525113
239	ACTCGGCTCGAGTAAAAGAA	1.72725	0.142225	0.524862	0.525102
3562	TTGCCAAGATATTGCCCTTT	1.72766	0.142363	0.524862	0.525191
2841	GTAAAAATCCCTCTATACCC	1.72787	0.142433	0.524862	0.525031
63	GGTTGGGTAGCCAGCCTTTC	1.72841	0.142615	0.524862	0.525282
8434	GGTTGGGTAGCCAGCCTTTC	1.72841	0.142615	0.524862	0.524862
2935	TAGAAGAATTCAATCTAAAA	1.73028	0.143246	0.525437	0.526764
6615	GGGCAGGTGTCAGAAACTTG	1.73036	0.143273	0.525437	0.526444
284	GGACAGGTGAGTAGTTGCGT	1.73119	0.143554	0.525437	0.527055
7487	CTGGCTCAATAGCTCCCTGA	1.73129	0.143588	0.525437	0.52676
2151	GTGAAAGATCTTTTAGCAGA	1.7313	0.143591	0.525437	0.526354
4797	CTTACCAGTACGCGATCTGG	1.73151	0.143662	0.525437	0.526196
1216	TTTATAAATAGATTAGTGGC	1.73179	0.143757	0.525437	0.526125
2689	AAAAGGTCCAGGAAGAGAGA	1.73215	0.143879	0.525437	0.526154
4606	AAGGACCCTACAAAGTGTTG	1.73235	0.143947	0.525437	0.525985
8460	TAAAGGCTTGTTGGCATTCG	1.73258	0.144025	0.525437	0.525853
89	TAAAGGCTTGTTGGCATTCG	1.73258	0.144025	0.525437	0.525437
5553	CCTTGGGTCCTGGCAGGAAT	1.73306	0.144188	0.525615	0.525615
5925	AGCAACTCGGAGGATATATT	1.73411	0.144544	0.526461	0.526499
2000	GAGATCTCTTCTACGTAGCA	1.73445	0.14466	0.526461	0.526505
3197	GTCTTCTGAAGATTGGGAAG	1.7356	0.145051	0.526461	0.527513
5507	AGCCAGAGAAGCTTTACAAA	1.73579	0.145116	0.526461	0.527333
4932	GTTCATGTCCGCATGAGATG	1.73588	0.145147	0.526461	0.527029
1323	GTCTATTCTAAGACCTTTGG	1.7362	0.145256	0.526461	0.52701
6021	TTAATATCTTCCCCTCTAGC	1.73652	0.145365	0.526461	0.526992
6245	TGCCTCAGGGTCACATGTAG	1.73676	0.145447	0.526461	0.526875
7084	TCGGACTAGCAATATTCCTG	1.73676	0.145447	0.526461	0.526461
2458	CTATAGAGAGGTTCCAGTGG	1.73777	0.145792	0.527296	0.527296
1370	TAGAAGCATGTAGGGTAGTG	1.73822	0.145946	0.527383	0.527439
7286	TAGAGTTTCATACTTGGAGT	1.73859	0.146073	0.527383	0.527484
794	TTGATCCTGACCTCATGAAG	1.73948	0.146378	0.527383	0.528171
49	AGAGGCACTGGCTCGGTTGG	1.73951	0.146388	0.527383	0.527795
8420	AGAGGCACTGGCTCGGTTGG	1.73951	0.146388	0.527383	0.527383
2122	AAGAAAAGTATCAGGCTCTT	1.74096	0.146886	0.528763	0.528763
5680	CATCTAGAGAATTAGACAAG	1.74142	0.147044	0.528919	0.528919
6877	AATTTGGAAACAAGTCCTTC	1.74182	0.147181	0.529002	0.529002
807	CATGAAGCAGCTTAAGATCT	1.74252	0.147422	0.529151	0.529455
6117	AGCAGCATGTGGGGAATGCT	1.74283	0.147529	0.529151	0.529427
8123	TCAGTAGATTGTAAGTCTTC	1.74294	0.147567	0.529151	0.529151
7116	ATCATGGCCATCACATCCTC	1.74329	0.147688	0.529156	0.529172
5962	TAGATTGGTGGCTCTCAGCT	1.74361	0.147798	0.529156	0.529156
1502	CCTCAGGGCCCGAGGATGGT	1.74419	0.147999	0.529462	0.529462
6729	GATTGGATAGCAACCAATTG	1.7452	0.148348	0.530191	0.5303
865	GCAGTGAATATATTAGGGGT	1.74594	0.148604	0.530191	0.530804
6201	CTCTTAATCAGCTTCAGTTG	1.74599	0.148621	0.530191	0.530455
195	AACACCCAACAGTTGGCGCC	1.74637	0.148753	0.530191	0.530514
7089	CTAGCAATATTCCTGCTTGT	1.74644	0.148777	0.530191	0.530191
1063	AGTTCTGCTGAACAAGCCAC	1.74686	0.148923	0.5303	0.5303
2444	AAATCGAGAAGGACCTATAG	1.74856	0.149513	0.53055	0.531992
5275	AAGCTTTGGAGGAAAGCCAA	1.7492	0.149736	0.53055	0.532373
7725	CCAGAAAGCTCCCCGGCGAG	1.74934	0.149784	0.53055	0.532136
4296	AAGTATCTGGGGATCACAAA	1.74954	0.149854	0.53055	0.531974
5030	ACTAGCACCCCTAGACACTC	1.74986	0.149966	0.53055	0.53196
5586	GTAGGAATGCTACTAGGAGT	1.75001	0.150018	0.53055	0.531736
5593	TGCTACTAGGAGTATATTGT	1.75008	0.150042	0.53055	0.531414
7098	TTCCTGCTTGTGCTGGCTAT	1.75015	0.150067	0.53055	0.531093
6297	GTGAATGATACCAGCCAGGC	1.75023	0.150095	0.53055	0.530784
243	GGCTCGAGTAAAAGAAGACC	1.75037	0.150143	0.53055	0.53055
1291	CTATCTATTGATCATGCCAA	1.75137	0.150492	0.530835	0.531376
6244	ATGCCTCAGGGTCACATGTA	1.75143	0.150513	0.530835	0.531043
5388	TTTTGCAGAAAAATCTAGGA	1.75159	0.150569	0.530835	0.530835
1575	GCAAAAATGCTACCATTGTG	1.75326	0.151153	0.531132	0.532487
1046	TCATCGGTAAGGGGCTTAGT	1.7533	0.151167	0.531132	0.53213
7327	AACAAGTATTCTTTGGTTGC	1.75337	0.151192	0.531132	0.53181
8103	TATGAAGGCCTGAGAGGTTC	1.75391	0.151381	0.531132	0.53207
6440	ACATTCGAGAGCCACATGGA	1.7546	0.151623	0.531132	0.532515
2452	AAGGACCTATAGAGAGGTTC	1.75469	0.151655	0.531132	0.532221
8018	GCAGCCCCCGGACTTCCCAT	1.75495	0.151746	0.531132	0.532136
7651	TGTTAAGAAGCTGCGCCAAG	1.75526	0.151855	0.531132	0.532113
5016	AAGCGTCAGTGTTGACTAGC	1.75568	0.152003	0.531132	0.532226
1060	CTTAGTTCTGCTGAACAAGC	1.75612	0.152158	0.531132	0.532364
2155	AAGATCTTTTAGCAGAAGGA	1.75615	0.152168	0.531132	0.531997
2474	GTGGAATGTTCTACCACAAG	1.7563	0.152221	0.531132	0.531779
3177	GCTAGTTTCCTGCTTCCTGG	1.75653	0.152302	0.531132	0.531659
3047	GTTGCAAGATGGAAATCCCA	1.75672	0.152369	0.531132	0.53149
1818	GAGGTAGTGCTTAAGAACAT	1.75681	0.1524	0.531132	0.531199
5058	GCTTAGCTGCACTTCAGCTG	1.75756	0.152665	0.531132	0.531718
4925	AGGTACTGTTCATGTCCGCA	1.75799	0.152816	0.531132	0.531845
5834	GGAACCCGGTTGCACCTATC	1.75829	0.152922	0.531132	0.531812
5064	CTGCACTTCAGCTGTGCACT	1.75853	0.153007	0.531132	0.531705
1679	AGAACAATTTTCACCAGAGC	1.75868	0.15306	0.531132	0.531489
4604	GAAAGGACCCTACAAAGTGT	1.75924	0.153258	0.531132	0.531776
6977	ACAGGCCTCTGCCCGGTGGA	1.75929	0.153276	0.531132	0.531437
4763	ACCGCGTGCGTAAGAAAAGG	1.75983	0.153467	0.531132	0.5317
4945	TGAGATGCCCCCGTGGCTAG	1.76	0.153527	0.531132	0.531509
1059	GCTTAGTTCTGCTGAACAAG	1.76083	0.153821	0.531132	0.532127
7894	TCCTTCAGCTTCCGTTCTTT	1.76114	0.153931	0.531132	0.532108
4753	ATACAGCATGACCGCGTGCG	1.76126	0.153973	0.531132	0.531856
3137	TGAGCTGAACAGAACAGTGG	1.76192	0.154207	0.531132	0.532266
3632	AAATACAGAGGCAGATGAAG	1.76248	0.154406	0.531132	0.532554
6491	TGAGCTAGCTCTGTTATCAG	1.76384	0.15489	0.531132	0.533823
4314	AAAACTACGGGAATACCCTA	1.764	0.154947	0.531132	0.533621
6068	AAGGCACTTAGAGATCTTCA	1.76424	0.155032	0.531132	0.533517
7649	TATGTTAAGAAGCTGCGCCA	1.7645	0.155125	0.531132	0.533437
7427	GAATGATCTACAAGATGAGT	1.76465	0.155178	0.531132	0.533224
920	TCCTCTTGAATAGTACACCC	1.76486	0.155253	0.531132	0.533084
7102	TGCTTGTGCTGGCTATCATG	1.76567	0.155542	0.531132	0.533679
2015	TAGCATAGTGACTTGCTTCA	1.76582	0.155596	0.531132	0.533465
1684	AATTTTCACCAGAGCAACAT	1.7659	0.155624	0.531132	0.533167
6996	ATTCTTGTAAAGGTCCCCAG	1.76597	0.155649	0.531132	0.532857
1479	ACCAGAAGCATATGCCTCCC	1.76645	0.155821	0.531132	0.533048
6983	CTCTGCCCGGTGGATTCTTG	1.76703	0.156028	0.531132	0.533362
394	AATCTTCAATGGGCCATTAG	1.76712	0.15606	0.531132	0.533077
7129	CATCCTCCTTGGTGGCAGCT	1.76752	0.156204	0.531132	0.533171
6447	AGAGCCACATGGATTGAACC	1.76766	0.156254	0.531132	0.532947
2087	ACCAGGGCCTAAGGTACCCC	1.76773	0.156279	0.531132	0.532639
8014	AACAGCAGCCCCCGGACTTC	1.76792	0.156347	0.531132	0.532477
1633	AACGGGAAGTGCTCCTCTGC	1.76847	0.156544	0.531132	0.532755
7621	TTTGGCTTCTGATAAAGATT	1.76862	0.156598	0.531132	0.532545
4687	GTCATATGCGCTTCATCCCC	1.76971	0.156989	0.531132	0.533482
1064	GTTCTGCTGAACAAGCCACC	1.76989	0.157054	0.531132	0.533309
422	ATCTAATGGGGATCAAATGT	1.77005	0.157111	0.531132	0.533111
4712	AGATTCAGATATCCAAGATG	1.77007	0.157118	0.531132	0.532744
413	GAATGATAAATCTAATGGGG	1.77013	0.15714	0.531132	0.532425
3255	CCAGTAAAGTTTTATAGGCA	1.77058	0.157302	0.531132	0.532582
8269	ATGATGTAGCTGCTTACGCT	1.77095	0.157435	0.531132	0.532642
4190	ACAAGTAGCTCTCTGCATTT	1.77183	0.157752	0.531132	0.533323
8056	CCAGGGAACAAAATAACCCA	1.77209	0.157845	0.531132	0.533249
1152	GGCAAAACATGCTACCCCAG	1.77217	0.157874	0.531132	0.532956
2252	GAGGATGCTAATGGATTTTA	1.77219	0.157881	0.531132	0.53259
5948	AGCCAGAGATACCATAGATT	1.77266	0.158051	0.531132	0.532772
393	GAATCTTCAATGGGCCATTA	1.77276	0.158087	0.531132	0.532504
3661	AAGCCTTAGAACAGATGGCC	1.77374	0.158441	0.531132	0.533307
8272	ATGTAGCTGCTTACGCTTGC	1.77426	0.158629	0.531132	0.53355
8084	ATTAGACTCTGGGGCTTGGT	1.77447	0.158705	0.531132	0.533417
5810	CACAAAAATTCCTACAAAGG	1.77468	0.158781	0.531132	0.533283
6233	CAATAGGGTAAATGCCTCAG	1.77499	0.158893	0.531132	0.533272
3451	CTCTCTTGGATGGACCACCA	1.77725	0.159713	0.531132	0.535633
3736	AGACAGGGATCTACATGCAG	1.77829	0.160091	0.531132	0.53651
4691	TATGCGCTTCATCCCCCCCC	1.7784	0.160131	0.531132	0.536255
1702	ATGAGTTCTGTGACCCCATC	1.77884	0.160291	0.531132	0.536402
4426	CAGCCCTTAGCCTCGCATTA	1.77889	0.160309	0.531132	0.536074
2703	GAGAGAGTGAAATGGATCGG	1.77909	0.160382	0.531132	0.535928
1155	AAAACATGCTACCCCAGGTC	1.78005	0.160732	0.531132	0.536709
7237	TCACCCACCTGTTCAGGAAT	1.78012	0.160757	0.531132	0.536406
3067	TATGGGGAGGAGTAAAAGGA	1.78029	0.160819	0.531132	0.536225
3041	TGATCTGTTGCAAGATGGAA	1.78041	0.160863	0.531132	0.535983
557	CTCTGAAGGTTTTCTGGTCC	1.78066	0.160954	0.531132	0.5359
1076	AAGCCACCCTGATCTCAGTA	1.7809	0.161042	0.531132	0.535805
212	GCCCAACGTGGGGCTCGAGT	1.78093	0.161053	0.531132	0.535455
3680	CCCGTGTAGCCCTCCTGAGG	1.7812	0.161152	0.531132	0.535397
6519	AGTCGTCAGGTGGTGGTAGA	1.78135	0.161206	0.531132	0.535194
6154	GGTGGCTCGCACGTAGGGAA	1.78161	0.161302	0.531132	0.535124
225	CTCGAGTAAGAGAGACTCGG	1.78175	0.161353	0.531132	0.534909
5470	AACTGCTTCAGGAGGAGATC	1.78195	0.161426	0.531132	0.534767
4764	CCGCGTGCGTAAGAAAAGGG	1.78277	0.161726	0.531132	0.535377
8043	AATTGGACTGGATCCAGGGA	1.7837	0.162067	0.531132	0.53612
3629	AGGAAATACAGAGGCAGATG	1.78444	0.162338	0.531132	0.536633
1290	TCTATCTATTGATCATGCCA	1.7856	0.162765	0.531132	0.537657
5239	TTGGGTGGCGATGATAATGT	1.78605	0.16293	0.531132	0.537819
2183	CGAAGCTGCTTGGGATAACC	1.78607	0.162938	0.531132	0.537458
1114	AGACAGTGGGTGCTGCAGGC	1.7868	0.163206	0.531132	0.53796
7055	ATCCCTCCGCATCCGAAAGC	1.78714	0.163332	0.531132	0.537988
2307	TTCTCTACAGGCTTACCTTA	1.78727	0.16338	0.531132	0.537762
3262	AGTTTTATAGGCACTCCTGC	1.78822	0.16373	0.531132	0.538531
443	TGTGTGACGAGGAGTGCTCG	1.78873	0.163918	0.531132	0.538767
4003	AAGAGATAGTAGCCAGATGC	1.78976	0.164299	0.531132	0.539634
6078	GAGATCTTCAAAAAGGGATG	1.79	0.164388	0.531132	0.539541
5822	TACAAAGGACACGGAACCCG	1.79046	0.164558	0.531132	0.539716
509	TAGAAAATTCTCCTATCAGA	1.79107	0.164784	0.531132	0.540073
5467	AAGAACTGCTTCAGGAGGAG	1.79115	0.164814	0.531132	0.539787
549	AAAAAATACTCTGAAGGTTT	1.79172	0.165026	0.531132	0.540096
3949	ATACCTCACCAGACATTTTG	1.79225	0.165222	0.531132	0.540356
1821	GTAGTGCTTAAGAACATACA	1.79228	0.165233	0.531132	0.54001
7483	TGGACTGGCTCAATAGCTCC	1.79236	0.165263	0.531132	0.539724
2921	AGCCATCAAGTGTGTAGAAG	1.79248	0.165308	0.531132	0.539488
5054	CAACGCTTAGCTGCACTTCA	1.79431	0.165988	0.531132	0.541326
3995	AATAGCTAAAGAGATAGTAG	1.7944	0.166022	0.531132	0.541053
262	CCAGCTCGAACGAGAAGACT	1.79489	0.166205	0.531132	0.541266
8260	GTGCTCGCAATGATGTAGCT	1.79503	0.166257	0.531132	0.541053
7610	AATCATTGTACTTTGGCTTC	1.79511	0.166287	0.531132	0.540769
598	GAGAGTACAGAAACGGCCCT	1.79549	0.166428	0.531132	0.540848
5882	TTTCATACTGGGAATTCTGG	1.79614	0.166671	0.531132	0.541256
2684	AGATGAAAAGGTCCAGGAAG	1.79627	0.16672	0.531132	0.541032
2676	AAGACTCCAGATGAAAAGGT	1.79679	0.166914	0.531132	0.541282
8002	GGACCTCAGGACAACAGCAG	1.79707	0.167019	0.531132	0.541241
5497	GGAGGCTGACAGCCAGAGAA	1.79803	0.167378	0.531132	0.542024
6790	GAAAAAATTTTCCGAGACTA	1.79902	0.167749	0.531132	0.542844
817	CTTAAGATCTGGTCAGACGC	1.79917	0.167805	0.531132	0.542646
3010	AAATACAGATGGTTCCTCGG	1.79965	0.167985	0.531132	0.542847
2094	CCTAAGGTACCCCAGTGGCC	1.80003	0.168128	0.531132	0.542928
2555	AAAGAGTCACCCAGATGTCA	1.80018	0.168184	0.531132	0.54273
3841	AGCTACTTAACATAGGAACT	1.80025	0.168211	0.531132	0.542435
333	AGAAAAGAAGCTTCGTAAGG	1.80032	0.168237	0.531132	0.542141
4690	ATATGCGCTTCATCCCCCCC	1.80178	0.168786	0.531132	0.54353
4392	GCAGCTTATCAGGGAGATTG	1.80194	0.168846	0.531132	0.543345
7836	TACAACAGCTTGAGGATCTT	1.8025	0.169057	0.531132	0.543645
7592	GATAAAAATCATTATAGTAA	1.80333	0.16937	0.531132	0.544272
6655	AGTTTTGTGTCCAGTGGCCA	1.80412	0.169668	0.531132	0.54485
154	AACTCCGTCCTGCTGAGCTC	1.80435	0.169755	0.531132	0.54475
4154	AGTGGAAGCTCAGGTGATCC	1.80452	0.16982	0.531132	0.544577
1005	GTGGAAACAGCATCATCCAG	1.8048	0.169925	0.531132	0.544538
2749	GTTTTCAGCCCAGGCAACTA	1.80581	0.170308	0.531132	0.545384
2001	AGATCTCTTCTACGTAGCAT	1.80616	0.17044	0.531132	0.54543
6589	ACCCAATGACGCTTCTAAAG	1.80658	0.170599	0.531132	0.545561
1292	TATCTATTGATCATGCCAAT	1.80698	0.170751	0.531132	0.545667
1016	ATCATCCAGAAGCCCCAAAA	1.80722	0.170842	0.531132	0.54558
5070	TTCAGCTGTGCACTAACGCA	1.8075	0.170948	0.531132	0.545542
1971	TTCTCAGATACTCCTGTAAA	1.80769	0.171021	0.531132	0.545394
979	AGAGAGAAAGAAAATGCCCA	1.80774	0.17104	0.531132	0.545078
36	AACCTACAGCCTGAGAGGCA	1.80782	0.17107	0.531132	0.544798
8407	AACCTACAGCCTGAGAGGCA	1.80782	0.17107	0.531132	0.544422
7563	TTGTTTGATTGGACTTCTTG	1.8084	0.17129	0.531132	0.544748
7679	GAATTACCAACATCTCCCGG	1.8096	0.171747	0.531132	0.545823
7099	TCCTGCTTGTGCTGGCTATC	1.80991	0.171865	0.531132	0.545822
6982	CCTCTGCCCGGTGGATTCTT	1.8102	0.171975	0.531132	0.545797
4708	CCCCAGATTCAGATATCCAA	1.81025	0.171994	0.531132	0.545482
2727	GAGCTCACACCCAAGAAATG	1.81043	0.172063	0.531132	0.545325
5089	ATGTCTCTGTTGGTACCCGT	1.811	0.17228	0.531132	0.545638
7920	ACCCTCCTGCTCAAACTCCT	1.81128	0.172387	0.531132	0.545602
6430	AGGCCGCGAAACATTCGAGA	1.81191	0.172628	0.531132	0.545989
7176	GCTAAGGTTGTGGAGAGGGT	1.8127	0.17293	0.531132	0.546569
2682	CCAGATGAAAAGGTCCAGGA	1.81323	0.173132	0.531132	0.546835
1508	GGCCCGAGGATGGTAGGAGA	1.81326	0.173144	0.531132	0.546497
2810	AGTAGGTAATTGTGTTTGGG	1.814	0.173427	0.531132	0.547017
495	TTCAGCTTTAGACTTAGAAA	1.81442	0.173588	0.531132	0.54715
2270	TAGGGAATTAAATAAGATAA	1.81447	0.173607	0.531132	0.546837
527	GAGGTAAGGAGGAGGTGGCC	1.81467	0.173684	0.531132	0.546705
8172	GAAATGTTTATCTTCTCAGC	1.81475	0.173715	0.531132	0.546428
4364	AGCCCACAGAGATCTAAAAG	1.81479	0.17373	0.531132	0.546104
1422	AGCAGCTATGAAAGAAATGG	1.815	0.173811	0.531132	0.545985
6827	ACTGTCCCAGTTGAAGAACA	1.81505	0.17383	0.531132	0.545674
1052	GTAAGGGGCTTAGTTCTGCT	1.81544	0.173979	0.531132	0.545772
1178	TCAACATTCATCAGGGACCC	1.81557	0.174029	0.531132	0.545557
4360	AAAGAGCCCACAGAGATCTA	1.81588	0.174148	0.531132	0.54556
7685	CCAACATCTCCCGGCGGAGG	1.81605	0.174214	0.531132	0.545394
2397	TTACATGAGGACTTTAGACC	1.81614	0.174248	0.531132	0.545132
214	CCAACGTGGGGCTCGAGTAA	1.81662	0.174433	0.531132	0.545339
1288	CATCTATCTATTGATCATGC	1.81763	0.174821	0.531132	0.546184
2084	GGGACCAGGGCCTAAGGTAC	1.81845	0.175137	0.531132	0.546801
1519	GGTAGGAGATGTTACGGATG	1.81882	0.17528	0.531132	0.546876
2142	AAGGAAATTGTGAAAGATCT	1.81922	0.175434	0.531132	0.546987
5753	CACTATGGCAGGAACTGCTT	1.81942	0.175512	0.531132	0.546858
3192	CCTGGGTCTTCTGAAGATTG	1.81945	0.175523	0.531132	0.546525
6975	AAACAGGCCTCTGCCCGGTG	1.8202	0.175813	0.531132	0.547057
3976	AGTTCCATCTCCCTAAGAGA	1.82056	0.175952	0.531132	0.547121
7423	CTTGGAATGATCTACAAGAT	1.82087	0.176072	0.531132	0.547125
4195	TAGCTCTCTGCATTTTACAG	1.82124	0.176215	0.531132	0.547201
7928	GCTCAAACTCCTTTGGGACA	1.82224	0.176602	0.531132	0.548035
1336	CCTTTGGGACCCAACACCCC	1.82244	0.17668	0.531132	0.547907
7744	GAGGAGACCCGGCTTCTGGA	1.82253	0.176715	0.531132	0.547647
6305	TACCAGCCAGGCACCTTGGT	1.82263	0.176753	0.531132	0.547399
1126	CTGCAGGCAGCTATGGAGGT	1.8228	0.176819	0.531132	0.547235
4704	CCCCCCCCAGATTCAGATAT	1.82361	0.177134	0.531132	0.547841
1189	CAGGGACCCAAGGAGCCGTA	1.82393	0.177258	0.531132	0.547858
778	GATGGTACTCCTAGGTTTGA	1.82454	0.177495	0.531132	0.548223
4194	GTAGCTCTCTGCATTTTACA	1.82518	0.177744	0.531132	0.548624
6969	TTCTCAAAACAGGCCTCTGC	1.8254	0.17783	0.531132	0.548521
6131	AATGCTTTTGGAAGAAATTG	1.82625	0.178161	0.531132	0.549175
8263	CTCGCAATGATGTAGCTGCT	1.82709	0.178488	0.531132	0.549817
8133	GTAAGTCTTCGGCGAGACTG	1.82724	0.178547	0.531132	0.54963
3272	GCACTCCTGCAGATGGACCT	1.8275	0.178648	0.531132	0.549576
257	AAGACCCAGCTCGAACGAGA	1.82758	0.178679	0.531132	0.549305
7847	GAGGATCTTGTTCGCCACAT	1.82763	0.178699	0.531132	0.548999
7642	TCCTAGGTATGTTAAGAAGC	1.82802	0.178851	0.531132	0.549102
4942	GCATGAGATGCCCCCGTGGC	1.82824	0.178937	0.531132	0.549
3788	AGACTTACCAGTAGCCATCA	1.82832	0.178968	0.531132	0.548731
2890	ATCTCCAAGAAAAGATACAA	1.8288	0.179156	0.531132	0.548941
8294	ACTCCGCCCTGAAACGCCTA	1.82887	0.179183	0.531132	0.54866
5907	ATACTTGTCTTGAGACGCAG	1.82909	0.17927	0.531132	0.54856
6606	AAGTTGAGAGGGCAGGTGTC	1.82909	0.17927	0.531132	0.548196
5471	ACTGCTTCAGGAGGAGATCA	1.82919	0.179309	0.531132	0.547952
5056	ACGCTTAGCTGCACTTCAGC	1.82948	0.179422	0.531132	0.547936
3766	CACAAAGCTTCCTCCCAAGA	1.82993	0.179598	0.531132	0.548111
6791	AAAAAATTTTCCGAGACTAA	1.83039	0.179779	0.531132	0.548298
7091	AGCAATATTCCTGCTTGTGC	1.83256	0.18063	0.531132	0.550532
3188	GCTTCCTGGGTCTTCTGAAG	1.8331	0.180843	0.531132	0.550815
3904	TCCTAGAAAATATCCCCTCA	1.834	0.181197	0.531132	0.551529
3868	TAAGAATCCAAAAAGATGAG	1.83409	0.181232	0.531132	0.551274
337	AAGAAGCTTCGTAAGGTTAG	1.83418	0.181268	0.531132	0.551018
8243	GTTAAGATTATGCATAAGTG	1.83515	0.18165	0.531132	0.551817
7683	TACCAACATCTCCCGGCGGA	1.83524	0.181686	0.531132	0.551561
2636	AGTGCAGGAAATCAGGGATA	1.83567	0.181855	0.531132	0.551713
3881	AGATGAGGTCTTCATGACCT	1.8358	0.181907	0.531132	0.551506
2725	TTGAGCTCACACCCAAGAAA	1.83598	0.181978	0.531132	0.551359
2656	AGTTAGGATCATATGGTTTC	1.836	0.181986	0.531132	0.551021
7105	TTGTGCTGGCTATCATGGCC	1.83635	0.182124	0.531132	0.551078
1796	GTTAGTAGACACTGGAGCAG	1.83687	0.182329	0.531132	0.551338
7349	ACCTCATGGAAGGTATTGCC	1.83724	0.182476	0.531132	0.551419
4357	TAGAAAGAGCCCACAGAGAT	1.83751	0.182583	0.531132	0.55138
411	TAGAATGATAAATCTAATGG	1.8383	0.182895	0.531132	0.551963
7807	ACGACGCCTATCGGGTCTGG	1.83869	0.18305	0.531132	0.552068
5249	ATGATAATGTTGCCACAGCC	1.83875	0.183074	0.531132	0.551779
3032	CATAGTATTTGATCTGTTGC	1.83878	0.183086	0.531132	0.551455
3275	CTCCTGCAGATGGACCTCCA	1.83883	0.183105	0.531132	0.551154
1711	GTGACCCCATCTGCACCCCC	1.83952	0.183379	0.531132	0.551618
1401	ATCAAAGATGCAATTTTTGG	1.83974	0.183466	0.531132	0.551521
4795	TACTTACCAGTACGCGATCT	1.84006	0.183593	0.531132	0.551543
2866	CCGATCTACTGAGGGATAAG	1.84016	0.183633	0.531132	0.551303
1085	TGATCTCAGTAGAATGCAGA	1.84035	0.183709	0.531132	0.551171
1637	GGAAGTGCTCCTCTGCCCCT	1.84042	0.183736	0.531132	0.550896
386	CTATAGGGAATCTTCAATGG	1.84089	0.183923	0.531132	0.551098
6954	AGCCTAAGTCATTCCTTCTC	1.84154	0.184182	0.531132	0.551514
8079	GGGGGATTAGACTCTGGGGC	1.84176	0.184269	0.531132	0.551418
3410	AGGAACCAATCAACAGGCGG	1.84177	0.184273	0.531132	0.551072
1416	TTTGGTAGCAGCTATGAAAG	1.84178	0.184277	0.531132	0.550727
6967	CCTTCTCAAAACAGGCCTCT	1.84267	0.184632	0.531132	0.551429
7199	GCAAAATGTGTCATATATTG	1.84289	0.184719	0.531132	0.551334
2620	ATGATCATAAGCAAATAGTG	1.84351	0.184967	0.531132	0.551715
2050	CAGAAAAAATCGAACCCCTA	1.84391	0.185126	0.531132	0.551834
219	GTGGGGCTCGAGTAAGAGAG	1.84398	0.185154	0.531132	0.551561
6216	AGTTGGGGAATGTATGTCAA	1.8447	0.185442	0.531132	0.552061
5970	TGGCTCTCAGCTAATCAGGA	1.84526	0.185666	0.531132	0.552371
8015	ACAGCAGCCCCCGGACTTCC	1.84571	0.185846	0.531132	0.55255
8270	TGATGTAGCTGCTTACGCTT	1.84588	0.185914	0.531132	0.552396
1285	CAACATCTATCTATTGATCA	1.84617	0.18603	0.531132	0.552385
3199	CTTCTGAAGATTGGGAAGCG	1.84713	0.186414	0.531132	0.55317
5214	TAGATTGTGGCAATATGCCC	1.84909	0.187201	0.531132	0.555148
5855	GTGGATATTAATCCTCTTGA	1.84944	0.187342	0.531132	0.555208
2298	GGACAAGAATTCTCTACAGG	1.84969	0.187442	0.531132	0.555149
5556	TGGGTCCTGGCAGGAATGCT	1.84973	0.187458	0.531132	0.554841
759	ACCAGCTATCACTACTCAAG	1.85061	0.187813	0.531132	0.555532
4873	AGCTGGAACACACACCACTG	1.85126	0.188075	0.531132	0.55595
3885	GAGGTCTTCATGACCTGTTT	1.8513	0.188091	0.531132	0.555642
4057	GAGGAACAAACCCCAGAGGT	1.85154	0.188187	0.531132	0.555572
4927	GTACTGTTCATGTCCGCATG	1.85216	0.188438	0.531132	0.555954
2305	AATTCTCTACAGGCTTACCT	1.85261	0.188619	0.531132	0.556134
4901	GGTCACTTAGATCTCTTTTG	1.85265	0.188635	0.531132	0.555827
7908	TTCTTTCTGTTAACCCTCCT	1.85273	0.188668	0.531132	0.555567
6590	CCCAATGACGCTTCTAAAGT	1.85333	0.18891	0.531132	0.555926
456	GTGCTCGGCAGCAGAGGTAG	1.85379	0.189096	0.531132	0.556118
5485	AGATCAACGAAGGGAGGCTG	1.85399	0.189177	0.531132	0.556001
3792	TTACCAGTAGCCATCACAGG	1.85429	0.189298	0.531132	0.556004
1628	CAAAAAACGGGAAGTGCTCC	1.85458	0.189416	0.531132	0.555994
7858	TCGCCACATGTCGCTGGGAT	1.85459	0.18942	0.531132	0.555653
6522	CGTCAGGTGGTGGTAGAAAA	1.85485	0.189525	0.531132	0.555608
4012	TAGCCAGATGCCAAGAATGT	1.85497	0.189574	0.531132	0.555397
8019	CAGCCCCCGGACTTCCCATA	1.85517	0.189655	0.531132	0.555282
6148	TTGGCAGGTGGCTCGCACGT	1.8557	0.189869	0.531132	0.555558
2958	AAAGATCCAGAATGGAAAGA	1.85651	0.190198	0.531132	0.556167
769	ACTACTCAAGATGGTACTCC	1.85654	0.19021	0.531132	0.55585
1969	TGTTCTCAGATACTCCTGTA	1.85688	0.190348	0.531132	0.555901
2065	CCCTACCCGTCAAGGTAAGG	1.85776	0.190706	0.531132	0.556593
498	AGCTTTAGACTTAGAAAATT	1.85887	0.191157	0.531132	0.557558
4067	CCCCAGAGGTCGATTCTTAT	1.8592	0.191292	0.531132	0.557597
8258	AAGTGCTCGCAATGATGTAG	1.85932	0.191341	0.531132	0.557387
3905	CCTAGAAAATATCCCCTCAG	1.8594	0.191373	0.531132	0.55713
7709	GGACGGGGACACAGAGCCAG	1.86016	0.191683	0.531132	0.55768
6788	AGGAAAAAATTTTCCGAGAC	1.86082	0.191952	0.531132	0.558111
2677	AGACTCCAGATGAAAAGGTC	1.86123	0.19212	0.531132	0.558246
3740	AGGGATCTACATGCAGGGGC	1.86154	0.192246	0.531132	0.558262
1813	CAGATGAGGTAGTGCTTAAG	1.86199	0.19243	0.531132	0.558445
6479	GGAAGCAGTCTATGAGCTAG	1.86311	0.192888	0.531132	0.559422
489	CCAATTTTCAGCTTTAGACT	1.86386	0.193196	0.531132	0.559961
6658	TTTGTGTCCAGTGGCCATAT	1.86388	0.193204	0.531132	0.559633
56	CTGGCTCGGTTGGGTAGCCA	1.86427	0.193364	0.531132	0.559745
8427	CTGGCTCGGTTGGGTAGCCA	1.86427	0.193364	0.531132	0.559393
2530	CCCAGAAGATTATAGAAAAC	1.86451	0.193462	0.531132	0.559327
3013	TACAGATGGTTCCTCGGGGC	1.86487	0.19361	0.531132	0.559403
5247	CGATGATAATGTTGCCACAG	1.86499	0.193659	0.531132	0.559195
5306	TTCTGGAACACGTGCAAAGG	1.86513	0.193717	0.531132	0.559011
6979	AGGCCTCTGCCCGGTGGATT	1.86519	0.193741	0.531132	0.558733
1048	ATCGGTAAGGGGCTTAGTTC	1.86657	0.194308	0.531132	0.560018
2054	AAAAATCGAACCCCTACCCG	1.86672	0.19437	0.531132	0.559845
375	TAAATATTATACTATAGGGA	1.86687	0.194432	0.531132	0.559674
5099	TGGTACCCGTTAGGACGCAT	1.86765	0.194753	0.531132	0.560248
4335	AACCCACAATCCCAGGGAGT	1.86798	0.194888	0.531132	0.560289
1082	CCCTGATCTCAGTAGAATGC	1.86915	0.195371	0.531132	0.561326
3448	TGGCTCTCTTGGATGGACCA	1.86922	0.1954	0.531132	0.56106
5965	ATTGGTGGCTCTCAGCTAAT	1.86938	0.195466	0.531132	0.5609
1038	AGATGAAATCATCGGTAAGG	1.86971	0.195602	0.531132	0.560942
3079	TAAAAGGACTAAATTATGAT	1.87059	0.195966	0.531132	0.561635
5216	GATTGTGGCAATATGCCCGG	1.87064	0.195986	0.531132	0.561346
8178	TTTATCTTCTCAGCTGATTG	1.87085	0.196073	0.531132	0.561246
3729	AATCTGGAGACAGGGATCTA	1.87115	0.196197	0.531132	0.561252
2366	AGATATAAAAGATGCCTACT	1.87148	0.196334	0.531132	0.561295
652	GAGGCCAGAGCTGATAAGGA	1.87209	0.196586	0.531132	0.561668
3057	GGAAATCCCATATGGGGAGG	1.8721	0.19659	0.531132	0.561333
2359	CTGCAATAGATATAAAAGAT	1.87345	0.19715	0.531132	0.562582
8281	CTTACGCTTGCTTACTCCGC	1.87352	0.197179	0.531132	0.562317
2139	CTTAAGGAAATTGTGAAAGA	1.87404	0.197395	0.531132	0.562584
42	CAGCCTGAGAGGCACTGGCT	1.87407	0.197407	0.531132	0.562272
8413	CAGCCTGAGAGGCACTGGCT	1.87407	0.197407	0.531132	0.561925
508	TTAGAAAATTCTCCTATCAG	1.87423	0.197474	0.531132	0.561768
5148	TTTCGTCTGGGAAGGAACCA	1.87428	0.197494	0.531132	0.56148
4313	AAAAACTACGGGAATACCCT	1.87486	0.197735	0.531132	0.561819
7	TCGTGTAGCTCATTAGCTCC	1.87518	0.197868	0.531132	0.561851
8378	TCGTGTAGCTCATTAGCTCC	1.87518	0.197868	0.531132	0.561505
4670	AGCCTTATATCCACACCGTC	1.87519	0.197873	0.531132	0.561172
8293	TACTCCGCCCTGAAACGCCT	1.87574	0.198101	0.531132	0.561475
6356	TAGTTCCTCTCAGTGGGGAG	1.87584	0.198143	0.531132	0.561248
6498	GCTCTGTTATCAGCTAATGA	1.87624	0.198309	0.531132	0.561375
6309	AGCCAGGCACCTTGGTATTG	1.87643	0.198389	0.531132	0.561254
7917	TTAACCCTCCTGCTCAAACT	1.87651	0.198422	0.531132	0.561004
4029	TGTAAAAGGACAACCACTAG	1.87801	0.199047	0.531132	0.562427
4187	ACTACAAGTAGCTCTCTGCA	1.87905	0.199481	0.531132	0.563309
6073	ACTTAGAGATCTTCAAAAAG	1.87935	0.199607	0.531132	0.563318
4058	AGGAACAAACCCCAGAGGTC	1.8797	0.199753	0.531132	0.563386
3999	GCTAAAGAGATAGTAGCCAG	1.88006	0.199904	0.531132	0.563467
2955	CTAAAAGATCCAGAATGGAA	1.88042	0.200054	0.531132	0.563547
3832	TACAGCTACAGCTACTTAAC	1.88049	0.200084	0.531132	0.563285
548	TAAAAAATACTCTGAAGGTT	1.88071	0.200176	0.531132	0.563201
1348	AACACCCCAATGGAGAAAAA	1.88111	0.200343	0.531132	0.563328
261	CCCAGCTCGAACGAGAAGAC	1.88114	0.200356	0.531132	0.56302
4291	TATGTAAGTATCTGGGGATC	1.88117	0.200368	0.531132	0.562713
294	GTAGTTGCGTGTTTTCCCCG	1.88167	0.200578	0.531132	0.562958
6228	TATGTCAATAGGGTAAATGC	1.88218	0.200792	0.531132	0.563216
6995	GATTCTTGTAAAGGTCCCCA	1.88262	0.200976	0.531132	0.563391
3582	AAGCAGTACGTGGGGGTCGG	1.88327	0.201249	0.531132	0.563813
2675	CAAGACTCCAGATGAAAAGG	1.88382	0.20148	0.531132	0.564118
1362	GAAAAAATTAGAAGCATGTA	1.88432	0.201691	0.531132	0.564364
5901	GGTATAATACTTGTCTTGAG	1.88463	0.201821	0.531132	0.564386
6598	CGCTTCTAAAGTTGAGAGGG	1.88544	0.202162	0.531132	0.564997
331	TTAGAAAAGAAGCTTCGTAA	1.88617	0.20247	0.531132	0.565514
4968	TCCTTAGAGGCACCCTCAAT	1.88624	0.202499	0.531132	0.565254
1680	GAACAATTTTCACCAGAGCA	1.88637	0.202554	0.531132	0.565065
534	GGAGGAGGTGGCCATAAAAA	1.88717	0.202891	0.531132	0.565664
222	GGGCTCGAGTAAGAGAGACT	1.88758	0.203065	0.531132	0.565805
3831	CTACAGCTACAGCTACTTAA	1.88762	0.203081	0.531132	0.56551
4013	AGCCAGATGCCAAGAATGTA	1.88775	0.203136	0.531132	0.565322
4685	CCGTCATATGCGCTTCATCC	1.88805	0.203263	0.531132	0.565333
4798	TTACCAGTACGCGATCTGGA	1.88826	0.203352	0.531132	0.565239
3987	CCTAAGAGAATAGCTAAAGA	1.88827	0.203356	0.531132	0.56491
6880	TTGGAAACAAGTCCTTCAGT	1.88843	0.203424	0.531132	0.564758
3034	TAGTATTTGATCTGTTGCAA	1.88857	0.203483	0.531132	0.564583
5451	AGGGGAGGAGGATCCGAAGA	1.88885	0.203601	0.531132	0.564571
6202	TCTTAATCAGCTTCAGTTGG	1.88937	0.203821	0.531132	0.564842
4292	ATGTAAGTATCTGGGGATCA	1.88955	0.203897	0.531132	0.564714
14	GCTCATTAGCTCCGAGCTCC	1.88991	0.20405	0.531132	0.564797
8385	GCTCATTAGCTCCGAGCTCC	1.88991	0.20405	0.531132	0.564458
4733	GAGTTCGTGAGGCAGACAGA	1.89064	0.204359	0.531132	0.564974
77	CCTTTCGGGTAATAAAGGCT	1.89127	0.204626	0.531132	0.565374
8448	CCTTTCGGGTAATAAAGGCT	1.89127	0.204626	0.531132	0.565036
2739	AAGAAATGGCGTTTTCAGCC	1.89189	0.20489	0.531132	0.565424
5603	AGTATATTGTCAGTTACCAG	1.89222	0.20503	0.531132	0.565472
5670	TTGGGTGAAACATCTAGAGA	1.89251	0.205153	0.531132	0.565473
3854	AGGAACTGAGCATATAAGAA	1.89295	0.20534	0.531132	0.565651
5238	CTTGGGTGGCGATGATAATG	1.89379	0.205697	0.531132	0.566297
5785	ATCAAAGTACTTTAATCCCC	1.89388	0.205735	0.531132	0.566064
1017	TCATCCAGAAGCCCCAAAAA	1.89425	0.205893	0.531132	0.56616
6506	ATCAGCTAATGACAGTCGTC	1.8943	0.205914	0.531132	0.565881
3980	CCATCTCCCTAAGAGAATAG	1.89441	0.205961	0.531132	0.565673
2659	TAGGATCATATGGTTTCAAG	1.89462	0.206051	0.531132	0.565581
7835	ATACAACAGCTTGAGGATCT	1.89484	0.206144	0.531132	0.565502
17	CATTAGCTCCGAGCTCCCCA	1.89496	0.206195	0.531132	0.565306
8388	CATTAGCTCCGAGCTCCCCA	1.89496	0.206195	0.531132	0.56497
6952	ATAGCCTAAGTCATTCCTTC	1.89505	0.206234	0.531132	0.56474
5053	CCAACGCTTAGCTGCACTTC	1.89526	0.206323	0.531132	0.564649
2257	TGCTAATGGATTTTAGGGAA	1.89528	0.206332	0.531132	0.564338
7284	CATAGAGTTTCATACTTGGA	1.89586	0.206579	0.531132	0.564679
5679	ACATCTAGAGAATTAGACAA	1.89685	0.207002	0.531132	0.565499
4694	GCGCTTCATCCCCCCCCCAG	1.89702	0.207074	0.531132	0.565363
1582	TGCTACCATTGTGGCAAACC	1.89781	0.207412	0.531132	0.56595
7720	CAGAGCCAGAAAGCTCCCCG	1.89802	0.207502	0.531132	0.56586
6477	GAGGAAGCAGTCTATGAGCT	1.89905	0.207943	0.531132	0.566727
6018	ATATTAATATCTTCCCCTCT	1.89972	0.20823	0.531132	0.567174
3783	AGAGCAGACTTACCAGTAGC	1.89974	0.208238	0.531132	0.566863
3288	ACCTCCATATGTGGGCCAGT	1.89995	0.208328	0.531132	0.566773
7087	GACTAGCAATATTCCTGCTT	1.90019	0.208431	0.531132	0.566719
4243	TACATAGTGACAACGGGCCG	1.90027	0.208466	0.531132	0.566478
7936	TCCTTTGGGACATCTTCCGC	1.90033	0.208491	0.531132	0.566215
2863	TAACCGATCTACTGAGGGAT	1.9006	0.208607	0.531132	0.566196
3354	AAAACAGCTGCAGCAGTATA	1.90088	0.208727	0.531132	0.566189
4856	AGTCTGTTTATGACCCCAGC	1.90103	0.208792	0.531132	0.56603
7282	ACCATAGAGTTTCATACTTG	1.90108	0.208813	0.531132	0.565756
7045	ATACACCACCATCCCTCCGC	1.90122	0.208873	0.531132	0.565587
4163	TCAGGTGATCCCTGAAGAAA	1.90123	0.208878	0.531132	0.565266
565	GTTTTCTGGTCCCTGCTGGC	1.90155	0.209015	0.531132	0.565306
8087	AGACTCTGGGGCTTGGTATG	1.90165	0.209058	0.531132	0.565091
2835	CCAGAAGTAAAAATCCCTCT	1.90168	0.209071	0.531132	0.564795
4381	AAGACAGATTGGCAGCTTAT	1.90226	0.20932	0.531132	0.565137
5949	GCCAGAGATACCATAGATTG	1.90232	0.209346	0.531132	0.564876
2954	ACTAAAAGATCCAGAATGGA	1.90249	0.209419	0.531132	0.564743
1176	CATCAACATTCATCAGGGAC	1.90279	0.209548	0.531132	0.564761
1419	GGTAGCAGCTATGAAAGAAA	1.90344	0.209828	0.531132	0.565185
1327	ATTCTAAGACCTTTGGGACC	1.90355	0.209875	0.531132	0.564982
2169	GAAGGAAAAATTTCCGAAGC	1.90358	0.209888	0.531132	0.564687
4900	AGGTCACTTAGATCTCTTTT	1.90399	0.210065	0.531132	0.564833
6100	AAATTTGTGGGAGCCTGAGC	1.90402	0.210078	0.531132	0.564538
6418	AGGTGTATGAACAGGCCGCG	1.90413	0.210125	0.531132	0.564337
6325	ATTGCTTCTCCTCGGCACCA	1.90458	0.210319	0.531132	0.564529
2248	GATGGAGGATGCTAATGGAT	1.90467	0.210358	0.531132	0.564305
2915	ACCAGAAGCCATCAAGTGTG	1.90467	0.210358	0.531132	0.563977
3526	CAGAAACGTGGGCCAGGGAA	1.9047	0.210371	0.531132	0.563684
5611	GTCAGTTACCAGACACACTG	1.90502	0.210509	0.531132	0.563726
6294	ATAGTGAATGATACCAGCCA	1.90579	0.210841	0.531132	0.564288
6076	TAGAGATCTTCAAAAAGGGA	1.906	0.210932	0.531132	0.564203
6832	CCCAGTTGAAGAACACACTG	1.90624	0.211036	0.531132	0.564154
2053	AAAAAATCGAACCCCTACCC	1.90646	0.211131	0.531132	0.564081
285	GACAGGTGAGTAGTTGCGTG	1.90667	0.211221	0.531132	0.563996
6549	GACGTATGTAGCTCACAGAA	1.90672	0.211243	0.531132	0.563728
4910	GATCTCTTTTGGCTTAGGTA	1.90707	0.211394	0.531132	0.563805
221	GGGGCTCGAGTAAGAGAGAC	1.90727	0.211481	0.531132	0.56371
4959	GGCTAGACTTCCTTAGAGGC	1.90743	0.21155	0.531132	0.563569
5171	ATCCAACAACTGAGTGGCCA	1.90771	0.211671	0.531132	0.563566
2172	GGAAAAATTTCCGAAGCTGC	1.90862	0.212065	0.531132	0.564289
6739	CAACCAATTGTATGCACCCA	1.90878	0.212135	0.531132	0.564148
4840	AGGATTTACAGATCCAAGTC	1.90904	0.212247	0.531132	0.564123
1520	GTAGGAGATGTTACGGATGT	1.90919	0.212312	0.531132	0.56397
3125	TAGAACTATGAATGAGCTGA	1.90952	0.212455	0.531132	0.564026
6099	CAAATTTGTGGGAGCCTGAG	1.90953	0.21246	0.531132	0.563713
1827	CTTAAGAACATACATTGGGA	1.90986	0.212603	0.531132	0.563768
7517	GGACACCTTTGGCCTGGAGA	1.91022	0.212759	0.531132	0.563858
5174	CAACAACTGAGTGGCCACCC	1.91035	0.212816	0.531132	0.563684
2674	TCAAGACTCCAGATGAAAAG	1.91036	0.21282	0.531132	0.563372
658	AGAGCTGATAAGGAAGGCGA	1.91117	0.213172	0.531132	0.563979
255	AGAAGACCCAGCTCGAACGA	1.91171	0.213407	0.531132	0.564277
6900	ACAAATTCCCTAATACTATG	1.9124	0.213707	0.531132	0.564746
3398	AAAGGTATTTCCAGGAACCA	1.91265	0.213816	0.531132	0.56471
6989	CCGGTGGATTCTTGTAAAGG	1.91346	0.214168	0.531132	0.565318
4155	GTGGAAGCTCAGGTGATCCC	1.91364	0.214247	0.531132	0.565202
8245	TAAGATTATGCATAAGTGCT	1.91401	0.214408	0.531132	0.565304
7870	GCTGGGATCTCCTGACCCCT	1.91465	0.214687	0.531132	0.565717
5683	CTAGAGAATTAGACAAGGAT	1.91481	0.214757	0.531132	0.565578
1687	TTTCACCAGAGCAACATGAG	1.91492	0.214805	0.531132	0.565381
2751	TTTCAGCCCAGGCAACTAAA	1.9156	0.215102	0.531132	0.56584
546	CATAAAAAATACTCTGAAGG	1.91627	0.215395	0.531132	0.566287
7628	TCTGATAAAGATTCTCCTAG	1.91633	0.215421	0.531132	0.566033
3023	TCCTCGGGGCATAGTATTTG	1.91648	0.215487	0.531132	0.565883
4214	GCTAATCCAGAGATATACAG	1.91821	0.216244	0.531132	0.567549
6771	AAAAGTGCACAAGATCTAGG	1.91821	0.216244	0.531132	0.567226
6785	TCTAGGAAAAAATTTTCCGA	1.91852	0.21638	0.531132	0.56726
6659	TTGTGTCCAGTGGCCATATG	1.91909	0.21663	0.531132	0.567592
1049	TCGGTAAGGGGCTTAGTTCT	1.91921	0.216683	0.531132	0.567408
2410	TTAGACCCTTTACAGCCTTC	1.91951	0.216814	0.531132	0.56743
4060	GAACAAACCCCAGAGGTCGA	1.9198	0.216942	0.531132	0.567441
3579	TTTAAGCAGTACGTGGGGGT	1.91995	0.217007	0.531132	0.567292
3046	TGTTGCAAGATGGAAATCCC	1.91997	0.217016	0.531132	0.566993
8215	GGAAACTAGACAACCTGATT	1.92022	0.217126	0.531132	0.566959
2813	AGGTAATTGTGTTTGGGTAC	1.92066	0.217319	0.531132	0.567143
1812	GCAGATGAGGTAGTGCTTAA	1.92072	0.217346	0.531132	0.566891
7108	TGCTGGCTATCATGGCCATC	1.92094	0.217442	0.531132	0.566822
2909	ACTAACACCAGAAGCCATCA	1.92109	0.217508	0.531132	0.566674
3648	GAAGGAGTTAAGAAAGCCTT	1.92171	0.217781	0.531132	0.567064
8085	TTAGACTCTGGGGCTTGGTA	1.92208	0.217944	0.531132	0.567168
1119	GTGGGTGCTGCAGGCAGCTA	1.92229	0.218036	0.531132	0.567088
776	AAGATGGTACTCCTAGGTTT	1.92229	0.218036	0.531132	0.566769
6263	AGCCATGGTCACCAGCCCTC	1.9224	0.218085	0.531132	0.566575
516	TTCTCCTATCAGAGGTAAGG	1.92311	0.218398	0.531132	0.567068
6327	TGCTTCTCCTCGGCACCAAT	1.92318	0.218428	0.531132	0.566829
6300	AATGATACCAGCCAGGCACC	1.92335	0.218503	0.531132	0.566705
1087	ATCTCAGTAGAATGCAGAGA	1.92339	0.218521	0.531132	0.566432
6500	TCTGTTATCAGCTAATGACA	1.92376	0.218684	0.531132	0.566536
5085	ACGCATGTCTCTGTTGGTAC	1.92426	0.218905	0.531132	0.566789
460	TCGGCAGCAGAGGTAGCCCT	1.92427	0.218909	0.531132	0.566483
763	GCTATCACTACTCAAGATGG	1.92477	0.21913	0.531132	0.566736
2281	ATAAGATAACAGTTAAAGGA	1.92484	0.219161	0.531132	0.566498
2686	ATGAAAAGGTCCAGGAAGAG	1.92547	0.219439	0.531132	0.5669
6200	CCTCTTAATCAGCTTCAGTT	1.92571	0.219545	0.531132	0.566856
1326	TATTCTAAGACCTTTGGGAC	1.92672	0.219992	0.531132	0.567692
3116	AAAGATACTTAGAACTATGA	1.92675	0.220005	0.531132	0.567409
7890	CAACTCCTTCAGCTTCCGTT	1.92704	0.220134	0.531132	0.567422
2202	CCATATAATACCCCAGTTTT	1.92755	0.220359	0.531132	0.567687
5922	CGCAGCAACTCGGAGGATAT	1.92823	0.220661	0.531132	0.568146
1797	TTAGTAGACACTGGAGCAGA	1.92845	0.220758	0.531132	0.56808
3287	GACCTCCATATGTGGGCCAG	1.92845	0.220758	0.531132	0.567763
2377	ATGCCTACTTTACTATCCCT	1.92928	0.221127	0.531132	0.568393
4293	TGTAAGTATCTGGGGATCAC	1.92983	0.221371	0.531132	0.568704
4206	ATTTTACAGCTAATCCAGAG	1.92985	0.22138	0.531132	0.56841
1455	AATTCCAGCAGTCTTGCCTC	1.93041	0.221628	0.531132	0.568733
6492	GAGCTAGCTCTGTTATCAGC	1.93044	0.221642	0.531132	0.56845
1655	CTTATGGGCAGAGGAGCCAA	1.93052	0.221677	0.531132	0.568226
975	AGTAAGAGAGAAAGAAAATG	1.93113	0.221949	0.531132	0.568605
5867	CCTCTTGATTTTGGCTTTCA	1.93119	0.221975	0.531132	0.568357
8169	CAGGAAATGTTTATCTTCTC	1.93189	0.222287	0.531132	0.568839
6897	AGTACAAATTCCCTAATACT	1.93232	0.222478	0.531132	0.569013
1420	GTAGCAGCTATGAAAGAAAT	1.93293	0.22275	0.531132	0.569393
6274	CCAGCCCTCCAGGGTACCGC	1.93296	0.222763	0.531132	0.569112
6357	AGTTCCTCTCAGTGGGGAGA	1.93298	0.222772	0.531132	0.568819
5826	AAGGACACGGAACCCGGTTG	1.93315	0.222848	0.531132	0.568698
1221	AAATAGATTAGTGGCAGCCC	1.93394	0.223201	0.531132	0.569282
567	TTTCTGGTCCCTGCTGGCGG	1.93447	0.223437	0.531132	0.56957
228	GAGTAAGAGAGACTCGGCTC	1.93462	0.223504	0.531132	0.569426
606	AGAAACGGCCCTAGGATATT	1.93492	0.223638	0.531132	0.569453
1400	AATCAAAGATGCAATTTTTG	1.93571	0.223991	0.531132	0.570038
3035	AGTATTTGATCTGTTGCAAG	1.93624	0.224228	0.531132	0.570326
1338	TTTGGGACCCAACACCCCAA	1.93658	0.22438	0.531132	0.570398
4755	ACAGCATGACCGCGTGCGTA	1.93668	0.224425	0.531132	0.570198
3127	GAACTATGAATGAGCTGAAC	1.93736	0.22473	0.531132	0.570657
6949	TTTATAGCCTAAGTCATTCC	1.93741	0.224752	0.531132	0.5704
2685	GATGAAAAGGTCCAGGAAGA	1.93759	0.224833	0.531132	0.570291
1056	GGGGCTTAGTTCTGCTGAAC	1.93782	0.224936	0.531132	0.570239
3521	AGAACCAGAAACGTGGGCCA	1.93828	0.225142	0.531132	0.570448
3662	AGCCTTAGAACAGATGGCCC	1.93911	0.225514	0.531132	0.571078
8237	TTAGTGGTTAAGATTATGCA	1.93921	0.225559	0.531132	0.570878
5409	TCAACTATGGATCAGGACCT	1.93922	0.225564	0.531132	0.570576
528	AGGTAAGGAGGAGGTGGCCA	1.93972	0.225788	0.531132	0.570831
507	CTTAGAAAATTCTCCTATCA	1.94024	0.226022	0.531132	0.571108
6435	GCGAAACATTCGAGAGCCAC	1.94054	0.226157	0.531132	0.571136
1023	AGAAGCCCCAAAAACAGATG	1.94058	0.226175	0.531132	0.570869
5668	GTTTGGGTGAAACATCTAGA	1.94065	0.226206	0.531132	0.570636
6024	ATATCTTCCCCTCTAGCAGG	1.9407	0.226229	0.531132	0.570381
5149	TTCGTCTGGGAAGGAACCAA	1.94129	0.226494	0.531132	0.570738
526	AGAGGTAAGGAGGAGGTGGC	1.9415	0.226589	0.531132	0.570664
7106	TGTGCTGGCTATCATGGCCA	1.94191	0.226773	0.531132	0.570817
2091	GGGCCTAAGGTACCCCAGTG	1.94225	0.226926	0.531132	0.570891
7516	AGGACACCTTTGGCCTGGAG	1.94246	0.227021	0.531132	0.570818
6111	AGCCTGAGCAGCATGTGGGG	1.94258	0.227075	0.531132	0.570642
6653	CCAGTTTTGTGTCCAGTGGC	1.94342	0.227454	0.531132	0.571283
603	TACAGAAACGGCCCTAGGAT	1.94364	0.227553	0.531132	0.571221
608	AAACGGCCCTAGGATATTGG	1.94484	0.228095	0.531132	0.572269
4290	CTATGTAAGTATCTGGGGAT	1.94502	0.228176	0.531132	0.572162
4208	TTTACAGCTAATCCAGAGAT	1.94514	0.22823	0.531132	0.571987
7209	TCATATATTGCTCAAACCCA	1.94521	0.228262	0.531132	0.571756
7851	ATCTTGTTCGCCACATGTCG	1.94532	0.228312	0.531132	0.57157
5392	GCAGAAAAATCTAGGAATCA	1.94543	0.228361	0.531132	0.571384
7268	ATTAAATGTCCTACACCATA	1.9461	0.228664	0.531132	0.571832
1044	AATCATCGGTAAGGGGCTTA	1.94674	0.228954	0.531132	0.572246
263	CAGCTCGAACGAGAAGACTC	1.94713	0.229131	0.531132	0.572377
2992	GAGCAGAATTAGTCATAAAA	1.9473	0.229208	0.531132	0.572259
7540	CTATTTTTGACCATTTAGTG	1.94772	0.229398	0.531132	0.572424
6452	CACATGGATTGAACCTGATC	1.94924	0.230087	0.531132	0.573834
3542	GGAAGGAATCTGGCTGGAGA	1.94936	0.230142	0.531132	0.57366
2330	TCCAGGAATTAAGGAATGTG	1.94983	0.230355	0.531132	0.573882
5312	AACACGTGCAAAGGACCTAG	1.95	0.230433	0.531132	0.573764
5318	TGCAAAGGACCTAGGCGGGA	1.95046	0.230642	0.531132	0.573975
7623	TGGCTTCTGATAAAGATTCT	1.95088	0.230833	0.531132	0.57414
1012	CAGCATCATCCAGAAGCCCC	1.95107	0.230919	0.531132	0.574046
2667	TATGGTTTCAAGACTCCAGA	1.95113	0.230946	0.531132	0.573804
2957	AAAAGATCCAGAATGGAAAG	1.95136	0.231051	0.531132	0.573755
4928	TACTGTTCATGTCCGCATGA	1.95149	0.23111	0.531132	0.573593
5584	GAGTAGGAATGCTACTAGGA	1.9517	0.231206	0.531132	0.573522
6764	ACTAAATAAAAGTGCACAAG	1.95182	0.23126	0.531132	0.573349
4929	ACTGTTCATGTCCGCATGAG	1.95185	0.231274	0.531132	0.573074
7050	CCACCATCCCTCCGCATCCG	1.95203	0.231356	0.531132	0.57297
2952	AAACTAAAAGATCCAGAATG	1.95244	0.231543	0.531132	0.573124
4134	GTAGAGACAAATTCAGGATT	1.95253	0.231584	0.531132	0.572918
938	CCAAGTGGAGATTAGATGTA	1.95331	0.231939	0.531132	0.57349
6426	GAACAGGCCGCGAAACATTC	1.95351	0.23203	0.531132	0.573408
7736	CCCGGCGAGAGGAGACCCGG	1.95377	0.232149	0.531132	0.573394
2326	ACCCTCCAGGAATTAAGGAA	1.95387	0.232195	0.531132	0.5732
3496	GATACGCCTATGAGGGAATG	1.95415	0.232322	0.531132	0.573208
1485	AGCATATGCCTCCCAAACCT	1.95416	0.232327	0.531132	0.572913
3190	TTCCTGGGTCTTCTGAAGAT	1.9544	0.232437	0.531132	0.572877
7475	AATTCGAGTGGACTGGCTCA	1.95456	0.23251	0.531132	0.572751
6427	AACAGGCCGCGAAACATTCG	1.95471	0.232578	0.531132	0.572614
4014	GCCAGATGCCAAGAATGTAA	1.95512	0.232765	0.531132	0.572769
99	TTGGCATTCGGCATCTACCC	1.95526	0.232829	0.531132	0.572621
5282	GGAGGAAAGCCAATTGGCTG	1.9554	0.232893	0.531132	0.572473
6541	ATGGTACAGACGTATGTAGC	1.95556	0.232967	0.531132	0.572348
5794	CTTTAATCCCCAATATCACA	1.95567	0.233017	0.531132	0.572166
930	TAGTACACCCAAGTGGAGAT	1.95604	0.233186	0.531132	0.572277
3660	AAAGCCTTAGAACAGATGGC	1.95641	0.233355	0.531132	0.572388
816	GCTTAAGATCTGGTCAGACG	1.95785	0.234015	0.531132	0.5737
7509	GACACACAGGACACCTTTGG	1.95825	0.234198	0.531132	0.573844
5564	GGCAGGAATGCTGTCCATGG	1.95848	0.234303	0.531132	0.573798
5986	AGGAAATACCTCCAAAGTTT	1.95881	0.234455	0.531132	0.573864
8066	AAATAACCCAGAAGGGGGAT	1.95886	0.234478	0.531132	0.573616
3912	AATATCCCCTCAGCCACTGA	1.95897	0.234528	0.531132	0.573435
7341	GGTTGCAAACCTCATGGAAG	1.96037	0.235171	0.531132	0.574702
6889	AGTCCTTCAGTACAAATTCC	1.96038	0.235176	0.531132	0.574409
7101	CTGCTTGTGCTGGCTATCAT	1.9604	0.235185	0.531132	0.574127
3845	ACTTAACATAGGAACTGAGC	1.96058	0.235268	0.531132	0.574025
768	CACTACTCAAGATGGTACTC	1.96113	0.23552	0.531132	0.574338
334	GAAAAGAAGCTTCGTAAGGT	1.96123	0.235566	0.531132	0.574147
6116	GAGCAGCATGTGGGGAATGC	1.9613	0.235599	0.531132	0.573922
4487	ACCATATGAAATATACCTAG	1.96161	0.235741	0.531132	0.573966
7142	GGCAGCTACAACGCTCGTGA	1.96193	0.235889	0.531132	0.574022
659	GAGCTGATAAGGAAGGCGAA	1.96202	0.23593	0.531132	0.57382
3583	AGCAGTACGTGGGGGTCGGG	1.96218	0.236004	0.531132	0.573696
5023	AGTGTTGACTAGCACCCCTA	1.96241	0.23611	0.531132	0.573651
1222	AATAGATTAGTGGCAGCCCT	1.96248	0.236142	0.531132	0.573427
7753	CGGCTTCTGGAAGTCTCTAC	1.96288	0.236326	0.531132	0.573573
1608	CCAAGCAAGAAACTGCAGGT	1.96394	0.236815	0.531132	0.574457
5538	AACGGTGAGATCCACCCTTG	1.96418	0.236925	0.531132	0.574423
7555	TAGTGCAATTGTTTGATTGG	1.96466	0.237147	0.531132	0.574658
3939	GAGAGATGGCATACCTCACC	1.96506	0.237332	0.531132	0.574803
8343	AATATATAAACCATATCTTC	1.96528	0.237433	0.531132	0.574748
2726	TGAGCTCACACCCAAGAAAT	1.9657	0.237627	0.531132	0.574916
5707	GGCAGTGGGTCAGAAGTGTA	1.96587	0.237706	0.531132	0.574804
8136	AGTCTTCGGCGAGACTGCAT	1.96594	0.237738	0.531132	0.574581
8117	AGGTTCTCAGTAGATTGTAA	1.96667	0.238076	0.531132	0.575096
7643	CCTAGGTATGTTAAGAAGCT	1.96676	0.238117	0.531132	0.574895
1898	AGTAAATGTGGCCAAAAGGA	1.96744	0.238432	0.531132	0.575354
4822	AGTCTGGACGATAGAAACAG	1.96755	0.238483	0.531132	0.575176
4289	TCTATGTAAGTATCTGGGGA	1.96775	0.238576	0.531132	0.575098
937	CCCAAGTGGAGATTAGATGT	1.96793	0.238659	0.531132	0.574999
6811	CATTTCTTGACGGACAACTG	1.9682	0.238784	0.531132	0.575
4409	TTGTGAAACCGTAGAAGCAG	1.96906	0.239183	0.531132	0.575659
1331	TAAGACCTTTGGGACCCAAC	1.96913	0.239215	0.531132	0.575437
2617	GGGATGATCATAAGCAAATA	1.96924	0.239266	0.531132	0.57526
6735	ATAGCAACCAATTGTATGCA	1.96959	0.239429	0.531132	0.57535
6786	CTAGGAAAAAATTTTCCGAG	1.97019	0.239707	0.531132	0.575719
2552	TAAAAAGAGTCACCCAGATG	1.97023	0.239726	0.531132	0.575464
1033	AAAACAGATGAAATCATCGG	1.97027	0.239745	0.531132	0.575209
2375	AGATGCCTACTTTACTATCC	1.97043	0.239819	0.531132	0.575088
3878	AAAAGATGAGGTCTTCATGA	1.97044	0.239823	0.531132	0.574801
26	CGAGCTCCCCAACCTACAGC	1.97073	0.239958	0.531132	0.574825
8397	CGAGCTCCCCAACCTACAGC	1.97073	0.239958	0.531132	0.574526
8289	TGCTTACTCCGCCCTGAAAC	1.97075	0.239968	0.531132	0.57425
2758	CCAGGCAACTAAAGATAAAA	1.97096	0.240065	0.531132	0.574186
1808	TGGAGCAGATGAGGTAGTGC	1.97113	0.240144	0.531132	0.574077
4557	CAAAAAATTGAAAAGTGGTG	1.97119	0.240172	0.531132	0.573846
2445	AATCGAGAAGGACCTATAGA	1.9712	0.240177	0.531132	0.57356
6974	AAAACAGGCCTCTGCCCGGT	1.97127	0.240209	0.531132	0.573341
4242	TTACATAGTGACAACGGGCC	1.97152	0.240325	0.531132	0.573322
6324	TATTGCTTCTCCTCGGCACC	1.97153	0.24033	0.531132	0.573037
3409	CAGGAACCAATCAACAGGCG	1.97192	0.240511	0.531132	0.573173
5560	TCCTGGCAGGAATGCTGTCC	1.97201	0.240553	0.531132	0.572976
5678	AACATCTAGAGAATTAGACA	1.97232	0.240698	0.531132	0.573024
7620	CTTTGGCTTCTGATAAAGAT	1.97236	0.240716	0.531132	0.572773
5050	CCTCCAACGCTTAGCTGCAC	1.97245	0.240758	0.531132	0.572577
8367	TGTACTTCAGCTCGTGTAGC	1.97281	0.240926	0.531132	0.57268
5406	GAATCAACTATGGATCAGGA	1.97344	0.241219	0.531132	0.573082
1823	AGTGCTTAAGAACATACATT	1.97375	0.241364	0.531132	0.57313
2178	ATTTCCGAAGCTGCTTGGGA	1.97376	0.241368	0.531132	0.572846
5741	ATTGGGAACTCTCACTATGG	1.97403	0.241494	0.531132	0.57285
6616	GGCAGGTGTCAGAAACTTGG	1.97412	0.241536	0.531132	0.572655
2089	CAGGGCCTAAGGTACCCCAG	1.97415	0.24155	0.531132	0.572394
7407	AGTTGGAATAGCAAAACTTG	1.97432	0.241629	0.531132	0.572288
2081	AAGGGGACCAGGGCCTAAGG	1.9744	0.241667	0.531132	0.572082
787	CCTAGGTTTGATCCTGACCT	1.9749	0.2419	0.531132	0.572341
1634	ACGGGAAGTGCTCCTCTGCC	1.97533	0.242101	0.531132	0.572522
6065	GGAAAGGCACTTAGAGATCT	1.97547	0.242166	0.531132	0.572383
1127	TGCAGGCAGCTATGGAGGTG	1.97578	0.242311	0.531132	0.572432
7011	CCCAGCTATGGGTTTGTGGT	1.97579	0.242316	0.531132	0.57215
2324	TTACCCTCCAGGAATTAAGG	1.97596	0.242395	0.531132	0.572044
7550	CCATTTAGTGCAATTGTTTG	1.97678	0.242778	0.531132	0.572656
760	CCAGCTATCACTACTCAAGA	1.97698	0.242872	0.531132	0.572583
4993	CATTTCCTGTCGACGCGCTC	1.97731	0.243026	0.531132	0.572655
102	GCATTCGGCATCTACCCGTG	1.97741	0.243073	0.531132	0.572472
5811	ACAAAAATTCCTACAAAGGA	1.97762	0.243171	0.531132	0.572411
7326	AAACAAGTATTCTTTGGTTG	1.97775	0.243232	0.531132	0.572262
1133	CAGCTATGGAGGTGGCACAG	1.97804	0.243368	0.531132	0.57229
6612	AGAGGGCAGGTGTCAGAAAC	1.9787	0.243677	0.531132	0.572725
5059	CTTAGCTGCACTTCAGCTGT	1.97899	0.243813	0.531132	0.572752
6488	CTATGAGCTAGCTCTGTTAT	1.9801	0.244333	0.531132	0.573683
7472	AAAAATTCGAGTGGACTGGC	1.9803	0.244427	0.531132	0.573611
7513	CACAGGACACCTTTGGCCTG	1.9803	0.244427	0.531132	0.573319
2254	GGATGCTAATGGATTTTAGG	1.98099	0.244751	0.531132	0.573787
1938	TTTAAGGATAAGACTGGGAT	1.98159	0.245033	0.531132	0.574156
5067	CACTTCAGCTGTGCACTAAC	1.98161	0.245042	0.531132	0.573887
2309	CTCTACAGGCTTACCTTACC	1.98171	0.245089	0.531132	0.573705
4421	AGAAGCAGCCCTTAGCCTCG	1.98301	0.245701	0.531132	0.574845
2802	CAGCAATTAGTAGGTAATTG	1.98385	0.246096	0.531132	0.575478
7128	ACATCCTCCTTGGTGGCAGC	1.98462	0.246459	0.531132	0.576034
1098	ATGCAGAGAAACTTTCAGAC	1.98483	0.246558	0.531132	0.575974
408	CATTAGAATGATAAATCTAA	1.98524	0.246751	0.531132	0.576134
1505	CAGGGCCCGAGGATGGTAGG	1.98538	0.246817	0.531132	0.575996
6258	CATGTAGCCATGGTCACCAG	1.98554	0.246893	0.531132	0.575881
3967	TGGTTAGGCAGTTCCATCTC	1.98558	0.246912	0.531132	0.575634
3353	GAAAACAGCTGCAGCAGTAT	1.98594	0.247082	0.531132	0.575739
3988	CTAAGAGAATAGCTAAAGAG	1.98652	0.247356	0.531132	0.576086
73	CCAGCCTTTCGGGTAATAAA	1.98752	0.247828	0.531132	0.576895
8444	CCAGCCTTTCGGGTAATAAA	1.98752	0.247828	0.531132	0.576604
2823	GTTTGGGTACAGCCAGAAGT	1.98871	0.248391	0.531132	0.577622
3208	ATTGGGAAGCGGCACTCCAG	1.9893	0.24867	0.531132	0.57798
2531	CCAGAAGATTATAGAAAACA	1.98942	0.248727	0.531132	0.577821
8127	TAGATTGTAAGTCTTCGGCG	1.99042	0.249201	0.531132	0.578631
6623	GTCAGAAACTTGGATAGGGA	1.99045	0.249215	0.531132	0.578373
3009	AAAATACAGATGGTTCCTCG	1.99109	0.249519	0.531132	0.578786
3550	TCTGGCTGGAGATTGCCAAG	1.99128	0.249609	0.531132	0.578704
3683	GTGTAGCCCTCCTGAGGCCA	1.99135	0.249642	0.531132	0.57849
3641	GGCAGATGAAGGAGTTAAGA	1.99139	0.249661	0.531132	0.578244
1423	GCAGCTATGAAAGAAATGGG	1.99216	0.250027	0.531132	0.5788
4757	AGCATGACCGCGTGCGTAAG	1.99257	0.250222	0.531132	0.57896
2235	AAGGGAACGGGAAGATGGAG	1.99265	0.25026	0.531132	0.578758
7884	ACCCCTCAACTCCTTCAGCT	1.99281	0.250336	0.531132	0.578643
3029	GGGCATAGTATTTGATCTGT	1.9933	0.250569	0.531132	0.578892
5540	CGGTGAGATCCACCCTTGGG	1.99386	0.250835	0.531132	0.579217
6355	GTAGTTCCTCTCAGTGGGGA	1.99394	0.250873	0.531132	0.579015
8061	GAACAAAATAACCCAGAAGG	1.99397	0.250888	0.531132	0.578758
[truncated: 6,464 more rows]
